# Supplementary material for: Psoriasis and cardiovascular disease risk in European and East Asian populations: evidence from meta-analysis and Mendelian randomization analysis
Source: BMC Med. 2022 Nov 1;20:421. doi: 10.1186/s12916-022-02617-5 (PMC9628092; doi:10.1186/s12916-022-02617-5)
Supplement: Supplementary file 3 — Additional file 3. The direct transcripts of the executed search strategies about CAD and psoriasis. [file 12916_2022_2617_MOESM3_ESM.xlsx]

## Sheet: In total
PMID	Title	Authors	Journal/Book	Create Date	DOI	database
9588267	Clinical presentation and disease associations of gout: a hospital-based study of 100 patients in Singapore	Koh WH, Seah A, Chai P.	Ann Acad Med Singap. 1998 Jan;27(1):7-10.	1998		PUBMED
11171680	Methotrexate and early postoperative complications in patients with rheumatoid arthritis undergoing elective orthopaedic surgery	Grennan DM, Gray J, Loudon J, Fear S.	Ann Rheum Dis. 2001 Mar;60(3):214-7. doi: 10.1136/ard.60.3.214.	2001	10.1136/ard.60.3.214	PUBMED
17765316	Potential of p38-MAPK inhibitors in the treatment of ischaemic heart disease	Clark JE, Sarafraz N, Marber MS.	Pharmacol Ther. 2007 Nov;116(2):192-206. doi: 10.1016/j.pharmthera.2007.06.013. Epub 2007 Jul 24.	2007	10.1016/j.pharmthera.2007.06.013	PUBMED
17989888	Psoriasis and the metabolic syndrome	Cohen AD, Gilutz H, Henkin Y, Zahger D, Shapiro J, Bonneh DY, Vardy DA.	Acta Derm Venereol. 2007;87(6):506-9. doi: 10.2340/00015555-0297.	2007	10.2340/00015555-0297	PUBMED
20175849	Comorbidities associated with psoriasis: An experience from the Middle East	Al-Mutairi N, Al-Farag S, Al-Mutairi A, Al-Shiltawy M.	J Dermatol	2010	10.1111/j.1346-8138.2009.00777.x	PUBMED
20169297	Co-morbidity and age-related prevalence of psoriasis: Analysis of health insurance data in Germany	Augustin M, Reich K, Glaeske G, Schaefer I, Radtke M.	Acta Derm Venereol	2010	10.2340/00015555-0770	PUBMED
21737374	Cardiovascular and metabolic risk profile in German patients with moderate and severe psoriasis: a case control study	Warnecke C, Manousaridis I, Herr R, Terris DD, Goebeler M, Goerdt S, Peitsch WK.	Eur J Dermatol	2011	10.1684/ejd.2011.1467	PUBMED
21711339	Medical comorbidity associated with psoriasis in adults: a population-based study	Yang YW, Keller JJ, Lin HC.	Br J Dermatol. 2011 Nov;165(5):1037-43. doi: 10.1111/j.1365-2133.2011.10494.x. Epub 2011 Sep 29.	2011	10.1111/j.1365-2133.2011.10494.x	PUBMED
23770870	Comorbidities associated with psoriasis - data from the malaysian psoriasis registry	Mazlin MB, Chang CC, Baba R.	Med J Malaysia. 2012 Oct;67(5):518-21.	2012		PUBMED
23469725	Improving outcomes in patients with psoriasis	Tidman MJ.	Practitioner. 2013 Jan;257(1757):27-30, 3.	2013		PUBMED
26248781	Clinical profile, morbidity and outcome of adult patients with psoriasis at a district hospital in Northern Malaysia	Loo CH, Chan YC, Lee KQ, Tharmalingam P, Tan WC.	Med J Malaysia. 2015 Jun;70(3):177-81.	2015		PUBMED
26910469	Association between Psoriasis Vulgaris and Coronary Heart Disease in a Hospital-Based Population in Japan.	Shiba M, Kato T, Funasako M, Nakane E, Miyamoto S, Izumi T, Haruna T, Inoko M.	PLoS One	2016	10.1371/journal.pone.0149316	PUBMED
26954320	Effectiveness of Subcutaneous Methotrexate in Chronic Plaque Psoriasis	Yesudian PD, Leman J, Balasubramaniam P, Macfarlane AW, Al-Niaimi F, Griffiths CE, Burden AD, Warren RB.	J Drugs Dermatol. 2016 Mar;15(3):345-9.	2016		PUBMED
27485152	Prevalence of cardiovascular-related comorbidity in ankylosing spondylitis, psoriatic arthritis and psoriasis in primary care: a matched retrospective cohort study	Ahmed N, Prior JA, Chen Y, Hayward R, Mallen CD, Hider SL.	Clin Rheumatol. 2016 Dec;35(12):3069-3073. doi: 10.1007/s10067-016-3362-2. Epub 2016 Aug 2.	2016	10.1007/s10067-016-3362-2	PUBMED
29989866	General Characteristics and Comorbidities in Patients with Palmoplantar Pustulosis	Misiak-Galazka M, Wolska H, Galazka A, Kwiek B, Rudnicka L.	Acta Dermatovenerol Croat. 2018 Jun;26(2):109-118.	2018		PUBMED
29849578	Epidemiology and Clinical Features of Adult Patients with Psoriasis in Malaysia: 10-Year Review from the Malaysian Psoriasis Registry (2007-2016)	Mohd Affandi A, Khan I, Ngah Saaya N.	Dermatol Res Pract. 2018 Apr 23;2018:4371471. doi: 10.1155/2018/4371471. eCollection 2018.	2018	10.1155/2018/4371471	PUBMED
30977931	Increased incidence of ischaemic heart disease and cerebrovascular disease in psoriasis patients with depression: a nationwide retrospective cohort study	Hu SC, Yuan SF, Chen GS, Tu HP.	J Eur Acad Dermatol Venereol. 2019 Aug;33(8):1547-1554. doi: 10.1111/jdv.15616. Epub 2019 May 2.	2019	10.1111/jdv.15616	PUBMED
29953676	Psoriasis, metabolic syndrome and cardiovascular risk factors. A population-based study	Fernández-Armenteros JM, Gómez-Arbonés X, Buti-Soler M, Betriu-Bars A, Sanmartin-Novell V, Ortega-Bravo M, Martínez-Alonso M, Garí E, Portero-Otín M, Santamaria-Babi L, Casanova-Seuma JM.	J Eur Acad Dermatol Venereol. 2019 Jan;33(1):128-135. doi: 10.1111/jdv.15159. Epub 2018 Jul 17.	2019	10.1111/jdv.15159	PUBMED
30202906	Risk of type 2 diabetes and cardiovascular disease in an incident cohort of people with psoriatic arthritis: a population-based cohort study	Charlton R, Green A, Shaddick G, Snowball J, Nightingale A, Tillett W, Smith C, McHugh N; PROMPT study group.	Rheumatology (Oxford). 2019 Jan 1;58(1):144-148. doi: 10.1093/rheumatology/key286.	2019	10.1093/rheumatology/key286	PUBMED
34040653	The Association Between Psoriasis and Cardiovascular Diseases	Zwain A, Aldiwani M, Taqi H.	Eur Cardiol. 2021 May 13;16:e19. doi: 10.15420/ecr.2020.15.R2. eCollection 2021 Feb.	2021	10.15420/ecr.2020.15.R2	PUBMED
34408498	Cardiovascular Risk Associated with Methotrexate versus Retinoids in Patients with Psoriasis: A Nationwide Taiwanese Cohort Study	Tsai MH, C Chan T, Lee MS, Lai MS.	Clin Epidemiol. 2021 Aug 11;13:693-705. doi: 10.2147/CLEP.S305126. eCollection 2021.	2021	10.2147/CLEP.S305126	PUBMED
7498235	n-3 polyunsaturated fatty acids: update 1995	Endres S, De Caterina R, Schmidt EB, Kristensen SD.	Eur J Clin Invest	1995-06-17	10.1111/j.1365-2362.1995.tb01978.x	PUBMED
16398566	Role of Toll-like receptors in infection and immunity: clinical implications	Cristofaro P, Opal SM.	Drugs	2006-01-10	10.2165/00003495-200666010-00002	PUBMED
16545987	Angiogenesis--a new target for future therapy	Pandya NM, Dhalla NS, Santani DD.	Vascul Pharmacol	2006-03-21	10.1016/j.vph.2006.01.005	PUBMED
17482715	Infliximab in the treatment of psoriasis in patients previously treated with etanercept	Haitz KA, Kalb RE.	J Am Acad Dermatol	2007-05-08	10.1016/j.jaad.2007.03.035	PUBMED
18394444	The editor's roundtable: psoriasis, inflammation, and coronary artery disease	Friedewald VE Jr, Cather JC, Gordon KB, Kavanaugh A, Ridker PM, Roberts WC.	Am J Cardiol	2008-04-09	10.1016/j.amjcard.2007.11.032	PUBMED
18525354	Psoriasis and metabolic disease: epidemiology and pathophysiology	Azfar RS, Gelfand JM.	Curr Opin Rheumatol	2008-06-06	10.1097/BOR.0b013e3283031c99	PUBMED
18997139	Multiple toxic effects of low-dose methotrexate in a patient treated for psoriasis	Bookstaver PB, Norris L, Rudisill C, DeWitt T, Aziz S, Fant J.	Am J Health Syst Pharm	2008-11-11	10.2146/ajhp070676	PUBMED
19064017	AJC editor's consensus: psoriasis and coronary artery disease	Friedewald VE, Cather JC, Gelfand JM, Gordon KB, Gibbons GH, Grundy SM, Jarratt MT, Krueger JG, Ridker PM, Stone N, Roberts WC.	Am J Cardiol	2008-12-10	10.1016/j.amjcard.2008.10.004	PUBMED
19380660	Efficacy and safety of combination Acitretin and Pioglitazone therapy in patients with moderate to severe chronic plaque-type psoriasis: a randomized, double-blind, placebo-controlled clinical trial	Mittal R, Malhotra S, Pandhi P, Kaur I, Dogra S.	Arch Dermatol	2009-04-22	10.1001/archdermatol.2009.5	PUBMED
19500102	More than skin deep: atherosclerosis as a systemic manifestation of psoriasis	Alexandroff AB, Pauriah M, Camp RD, Lang CC, Struthers AD, Armstrong DJ.	Br J Dermatol	2009-06-09	10.1111/j.1365-2133.2009.09281.x	PUBMED
19835008	Psoriasis may tie in with coronary artery disease		Mayo Clin Health Lett	2009-10-20		PUBMED
20178698	Psoriasis: can statins play a dual role?	Rajpara AN, Goldner R, Gaspari A.	Dermatol Online J	2010-02-25		PUBMED
20443997	Cardiovascular risk factors in patients with plaque psoriasis: a systematic review of epidemiological studies	Prey S, Paul C, Bronsard V, Puzenat E, Gourraud PA, Aractingi S, Aubin F, Bagot M, Cribier B, Joly P, Jullien D, Le Maitre M, Richard-Lallemand MA, Ortonne JP.	J Eur Acad Dermatol Venereol	2010-05-07	10.1111/j.1468-3083.2009.03564.x	PUBMED
20483768	African-derived genetic polymorphisms in TNFAIP3 mediate risk for autoimmunity	Lodolce JP, Kolodziej LE, Rhee L, Kariuki SN, Franek BS, McGreal NM, Logsdon MF, Bartulis SJ, Perera MA, Ellis NA, Adams EJ, Hanauer SB, Jolly M, Niewold TB, Boone DL.	J Immunol	2010-05-21	10.4049/jimmunol.1000324	PUBMED
20812162	Psoriasis as an independent risk factor for development of coronary artery disease	Papo D, Hein R, Ring J.	Dtsch Med Wochenschr	2010-09-03	10.1055/s-0030-1263310	PUBMED
21632673	Coronary flow reserve and asymmetric dimethylarginine levels: new measurements for identifying subclinical atherosclerosis in patients with psoriatic arthritis	Atzeni F, Sarzi-Puttini P, Sitia S, Tomasoni L, Gianturco L, Battellino M, Boccassini L, De Gennaro Colonna V, Marchesoni A, Turiel M.	J Rheumatol	2011-06-03	10.3899/jrheum.100893	PUBMED
22131700	The effect of ghee (clarified butter) on serum lipid levels and microsomal lipid peroxidation	Sharma H, Zhang X, Dwivedi C.	Ayu	2011-12-02	10.4103/0974-8520.72361	PUBMED
22221950	Coronary artery disease in patients with psoriasis referred for coronary angiography	Armstrong AW, Harskamp CT, Ledo L, Rogers JH, Armstrong EJ.	Am J Cardiol	2012-01-07	10.1016/j.amjcard.2011.11.025	PUBMED
22298276	Comorbidities of psoriatic arthritis -- metabolic syndrome and prevention: a report from the GRAPPA 2010 annual meeting	Raychaudhuri SP.	J Rheumatol	2012-02-03	10.3899/jrheum.111244	PUBMED
22359071	Inflammation, atherosclerosis, and psoriasis	Siegel D, Devaraj S, Mitra A, Raychaudhuri SP, Raychaudhuri SK, Jialal I.	Clin Rev Allergy Immunol	2012-02-24	10.1007/s12016-012-8308-0	PUBMED
22359072	A cutting edge overview: psoriatic disease	Raychaudhuri SP.	Clin Rev Allergy Immunol	2012-02-24	10.1007/s12016-012-8309-z	PUBMED
22373901	[Comorbidities and psoriasis. Impact on clinical practice]	Gerdes S, Mrowietz U.	Hautarzt	2012-03-01	10.1007/s00105-011-2230-x	PUBMED
22481581	Psoriasis and cardiovascular disorders	Ryan C, Menter A.	G Ital Dermatol Venereol	2012-04-07		PUBMED
22620285	Sleep apnea as a comorbidity in obese psoriasis patients: a cross-sectional study. Do psoriasis characteristics and metabolic parameters play a role?	Papadavid E, Vlami K, Dalamaga M, Giatrakou S, Theodoropoulos K, Gyftopoulos S, Stavrianeas N, Papiris S, Rigopoulos D.	J Eur Acad Dermatol Venereol	2012-05-25	10.1111/j.1468-3083.2012.04580.x	PUBMED
23006590	Prognosis after percutaneous coronary intervention in patients with psoriasis: a cohort study using Danish nationwide registries	Ahlehoff O, Lindhardsen J, Gislason GH, Olesen JB, Charlot M, Skov L, Torp-Pedersen C, Hansen PR.	BMC Cardiovasc Disord	2012-09-26	10.1186/1471-2261-12-79	PUBMED
23037485	Mycotic pseudoaneurysm of the femoral artery in a patient with psoriasis	Tashtoush B, Gonzalez-Ibarra F, Abed M.	Intern Med	2012-10-06	10.2169/internalmedicine.51.8195	PUBMED
23207011	A prospective, interventional assessment of psoriasis quality of life using a nonskin-specific validated instrument that allows comparison with other major medical conditions	Bhutani T, Patel T, Koo B, Nguyen T, Hong J, Koo J.	J Am Acad Dermatol	2012-12-05	10.1016/j.jaad.2012.10.009	PUBMED
23565636	Psoriasis and atherosclerosis: Is there a need for novel biomarkers assessing cardiovascular risk?	Sunbul M, Agirbasli M.	Curr Pharm Des	2013-04-10	10.2174/138161282004140213124141	PUBMED
23788095	[Coronary artery disease seen from the angle of psoriasis]	Bęćkowski M, Szwed H.	Kardiol Pol	2013-06-22	10.5603/KP.2013.0101	PUBMED
23845149	Cardiovascular morbidity and mortality in psoriasis and psoriatic arthritis: a systematic literature review	Horreau C, Pouplard C, Brenaut E, Barnetche T, Misery L, Cribier B, Jullien D, Aractingi S, Aubin F, Joly P, Le Maître M, Ortonne JP, Paul C, Richard MA.	J Eur Acad Dermatol Venereol	2013-07-13	10.1111/jdv.12163	PUBMED
23845148	Psoriasis, cardiovascular events, cancer risk and alcohol use: evidence-based recommendations based on systematic review and expert opinion	Richard MA, Barnetche T, Horreau C, Brenaut E, Pouplard C, Aractingi S, Aubin F, Cribier B, Joly P, Jullien D, Le Maître M, Misery L, Ortonne JP, Paul C.	J Eur Acad Dermatol Venereol	2013-07-13	10.1111/jdv.12162	PUBMED
23879815	Genetic control of psoriasis is relatively distinct from that of metabolic syndrome and coronary artery disease	Gupta Y, Möller S, Zillikens D, Boehncke WH, Ibrahim SM, Ludwig RJ.	Exp Dermatol	2013-07-25	10.1111/exd.12192	PUBMED
23909936	Psoriasis and dyslipidemia: a population-based study analyzing the National Health and Nutrition Examination Survey (NHANES)	Ma C, Schupp CW, Armstrong EJ, Armstrong AW.	J Eur Acad Dermatol Venereol	2013-08-06	10.1111/jdv.12232	PUBMED
24089345	[The molecular bypass: an established method for revascularisation of non-operable PAD patients or merely a future vision]	Herold J, Said S, Braun-Dullaeus R.	Zentralbl Chir	2013-10-04	10.1055/s-0033-1350668	PUBMED
24152397	Coronary artery disease in patients with psoriasis	Masson W, Galimberti ML, Anselmi CL, Cagide A, Galimberti RL.	Medicina (B Aires)	2013-10-25		PUBMED
24164295	Patients with psoriasis have an increased amount of epicardial fat tissue	Balci A, Celik M, Balci DD, Karazincir S, Yonden Z, Korkmaz I, Celik E, Egilmez E.	Clin Exp Dermatol	2013-10-30	10.1111/ced.12216	PUBMED
24334934	Killing two birds with one stone: screening of coronary artery disease and cardiac autonomic dysfunction in psoriasis	Canpolat U, Turak O, Ozcan F, Cay S, Aras D.	Med Princ Pract	2013-12-17	10.1159/000356865	PUBMED
24481095	Epicardial fat thickness in patients with psoriasis vulgaris	Bacaksız A, Tasal A, Sevgili E, Erdoğan E, Onsun N, Sönmez O, Topukcu B, Asoğlu E, Göktekin O.	Turk Kardiyol Dern Ars	2014-02-01	10.5543/tkda.2014.78949	PUBMED
24500223	Coronary artery disease and psoriasis	Dattilo G, Lamari A, Scarano M, Di Bella G, Imbalzano E, Busacca P, Coglitore S.	Minerva Cardioangiol	2014-02-07		PUBMED
24550599	Clopidogrel: a possible exacerbating factor for psoriasis	Mahajan VK, Khatri G, Prabha N, Abhinav C, Sharma V.	Indian J Pharmacol	2014-02-20	10.4103/0253-7613.125194	PUBMED
24750319	Epicardial adipose tissue and coronary artery calcification in psoriasis patients	Torres T, Bettencourt N, Mendonça D, Vasconcelos C, Gama V, Silva BM, Selores M.	J Eur Acad Dermatol Venereol	2014-04-23	10.1111/jdv.12516	PUBMED
24779224	Metabolic syndrome in patients with psoriasis	Wolska K, Michalska-Jakubus M, Pietrzak A, Krasowska D.	Pol Merkur Lekarski	2014-05-01		PUBMED
24904002	Increased prevalence of psoriasis in patients with coronary artery disease: results from a case-control study	Picard D, Bénichou J, Sin C, Abasq C, Houivet E, Koning R, Cribier A, Veber B, Dujardin F, Eltchaninoff H, Joly P.	Br J Dermatol	2014-06-07	10.1111/bjd.13155	PUBMED
25234060	Increased prevalence of psoriasis in patients with coronary artery disease	van de Kerkhof PC.	Br J Dermatol	2014-09-20	10.1111/bjd.13269	PUBMED
25264239	OBSERVE-5: observational postmarketing safety surveillance registry of etanercept for the treatment of psoriasis final 5-year results	Kimball AB, Rothman KJ, Kricorian G, Pariser D, Yamauchi PS, Menter A, Teller CF, Aras G, Accortt NA, Hooper M, Rice KC, Gelfand JM.	J Am Acad Dermatol	2014-09-30	10.1016/j.jaad.2014.08.050	PUBMED
25304822	Psoriasis and ischemic coronary artery disease	Mahiques-Santos L, Soriano-Navarro CJ, Perez-Pastor G, Tomas-Cabedo G, Pitarch-Bort G, Valcuende-Cavero F.	Actas Dermosifiliogr	2014-10-12	10.1016/j.ad.2014.08.002	PUBMED
25428719	Are all patients with psoriasis at increased risk for coronary artery disease?	Seremet S, Genc B, Tastan A, Akyildiz ZI, Nazli C, Ozcelik S, Afsar FS, Solak A, Emren V.	Int J Dermatol	2014-11-28	10.1111/ijd.12673	PUBMED
25464252	Ischemic cardiovascular involvement in psoriasis: a systematic review	Mosca S, Gargiulo P, Balato N, Di Costanzo L, Parente A, Paolillo S, Ayala F, Trimarco B, Crea F, Perrone-Filardi P.	Int J Cardiol	2014-12-03	10.1016/j.ijcard.2014.10.092	PUBMED
25463132	Association between psoriasis and coronary calcium score	Staniak HL, Bittencourt MS, de Souza Santos I, Sharovsky R, Sabbag C, Goulart AC, Lotufo PA, Benseñor IM.	Atherosclerosis	2014-12-03	10.1016/j.atherosclerosis.2014.11.004	PUBMED
25599394	Psoriasis and cardiometabolic traits: modest association but distinct genetic architectures	Koch M, Baurecht H, Ried JS, Rodriguez E, Schlesinger S, Volks N, Gieger C, Rückert IM, Heinrich L, Willenborg C, Smith C, Peters A, Thorand B, Koenig W, Lamina C, Jansen H, Kronenberg F, Seissler J, Thiery J, Rathmann W, Schunkert H, Erdmann J, Barker J, Nair RP, Tsoi LC, Elder JT, Mrowietz U, Weichenthal M, Mucha S, Schreiber S, Franke A, Schmitt J, Lieb W, Weidinger S.	J Invest Dermatol	2015-01-20	10.1038/jid.2015.8	PUBMED
25660150	Similarities in coronary function and myocardial deformation between psoriasis and coronary artery disease: the role of oxidative stress and inflammation	Ikonomidis I, Makavos G, Papadavid E, Varoudi M, Andreadou I, Gravanis K, Theodoropoulos K, Pavlidis G, Triantafyllidi H, Parissis J, Paraskevaidis I, Rigopoulos D, Lekakis J.	Can J Cardiol	2015-02-10	10.1016/j.cjca.2014.11.002	PUBMED
25670364	Elevated interleukin-10: a new cause of dyslipidemia leading to severe HDL deficiency	Moraitis AG, Freeman LA, Shamburek RD, Wesley R, Wilson W, Grant CM, Price S, Demosky S, Thacker SG, Zarzour A, Hornung RL, Pucino F, Csako G, Yarboro C, McInnes IB, Kuroiwa T, Boumpas D, Rao VK, Illei GG, Remaley AT.	J Clin Lipidol	2015-02-12	10.1016/j.jacl.2014.09.014	PUBMED
26004520	Cardiovascular comorbidities in patients with rosacea: A nationwide case-control study from Taiwan	Hua TC, Chung PI, Chen YJ, Wu LC, Chen YD, Hwang CY, Chu SY, Chen CC, Lee DD, Chang YT, Liu HN.	J Am Acad Dermatol	2015-05-26	10.1016/j.jaad.2015.04.028	PUBMED
26064179	A novel anti-inflammatory natural product from Sphaeranthus indicus inhibits expression of VCAM1 and ICAM1, and slows atherosclerosis progression independent of lipid changes	Srivastava RA, Mistry S, Sharma S.	Nutr Metab (Lond)	2015-06-12	10.1186/s12986-015-0018-1	PUBMED
26093174	Increased Prevalence of Coronary Artery Disease in Severe Psoriasis and Severe Atopic Dermatitis	Hjuler KF, Böttcher M, Vestergaard C, Deleuran M, Raaby L, Bøtker HE, Iversen L, Kragballe K.	Am J Med	2015-06-21	10.1016/j.amjmed.2015.05.041	PUBMED
26188627	Increased risk of arrhythmia in patients with psoriatic disease: A nationwide population-based matched cohort study	Chiu HY, Chang WL, Huang WF, Wen YW, Tsai YW, Tsai TF.	J Am Acad Dermatol	2015-07-20	10.1016/j.jaad.2015.06.023	PUBMED
26189472	Patient with advanced coronary artery disease and psoriasis	Wolska-Bułach A, Woźnicka-Leśkiewicz L, Niklas A, Niklas K, Tykarski A.	Kardiol Pol	2015-07-21	10.5603/KP.2015.0126	PUBMED
26200230	Decreased brain-derived neurotrophic factor plasma levels in psoriasis patients	Brunoni AR, Lotufo PA, Sabbag C, Goulart AC, Santos IS, Benseñor IM.	Braz J Med Biol Res	2015-07-23	10.1590/1414-431X20154574	PUBMED
26633680	Patient Preferences for Biologicals in Psoriasis: Top Priority of Safety for Cardiovascular Patients	Schaarschmidt ML, Kromer C, Herr R, Schmieder A, Sonntag D, Goerdt S, Peitsch WK.	PLoS One	2015-12-04	10.1371/journal.pone.0144335	PUBMED
27092231	Chemerin as an independent predictor of cardiovascular event risk	İnci S, Aksan G, Doğan P.	Ther Adv Endocrinol Metab	2016-04-20	10.1177/2042018816629894	PUBMED
27385305	Association Between Changes in Coronary Artery Disease Progression and Treatment With Biologic Agents for Severe Psoriasis	Hjuler KF, Bøttcher M, Vestergaard C, Bøtker HE, Iversen L, Kragballe K.	JAMA Dermatol	2016-07-08	10.1001/jamadermatol.2016.1984	PUBMED
27654120	GlycA Is a Novel Biomarker of Inflammation and Subclinical Cardiovascular Disease in Psoriasis	Joshi AA, Lerman JB, Aberra TM, Afshar M, Teague HL, Rodante JA, Krishnamoorthy P, Ng Q, Aridi TZ, Salahuddin T, Natarajan B, Lockshin BN, Ahlman MA, Chen MY, Rader DJ, Reilly MP, Remaley AT, Bluemke DA, Playford MP, Gelfand JM, Mehta NN.	Circ Res	2016-09-23	10.1161/CIRCRESAHA.116.309637	PUBMED
27835645	PoCos: Population Covering Locus Sets for Risk Assessment in Complex Diseases	Ayati M, Koyutürk M.	PLoS Comput Biol	2016-11-12	10.1371/journal.pcbi.1005195	PUBMED
28035221	Is there any increased risk of hypertension, diabetes and cardiac diseases in psoriatic patients with TNF-α G238A and G308A polymorphism?	Işik S, Hız MM, Kılıç S, Öğretmen Z, Silan F.	Postepy Dermatol Alergol	2016-12-31	10.5114/pdia.2016.58384	PUBMED
28483812	Coronary Plaque Characterization in Psoriasis Reveals High-Risk Features That Improve After Treatment in a Prospective Observational Study	Lerman JB, Joshi AA, Chaturvedi A, Aberra TM, Dey AK, Rodante JA, Salahuddin T, Chung JH, Rana A, Teague HL, Wu JJ, Playford MP, Lockshin BA, Chen MY, Sandfort V, Bluemke DA, Mehta NN.	Circulation	2017-05-10	10.1161/CIRCULATIONAHA.116.026859	PUBMED
28601812	Cardiovascular and type 2 diabetes morbidity and all-cause mortality among diverse chronic inflammatory disorders	Dregan A, Chowienczyk P, Molokhia M.	Heart	2017-06-12	10.1136/heartjnl-2017-311214	PUBMED
28716831	Coronary Plaque Characterization in Psoriasis	Kivelevitch D, Schussler JM, Menter A.	Circulation	2017-07-19	10.1161/CIRCULATIONAHA.117.029126	PUBMED
29091929	The cathelicidin protein CRAMP is a potential atherosclerosis self-antigen in ApoE(-/-) mice	Mihailovic PM, Lio WM, Yano J, Zhao X, Zhou J, Chyu KY, Shah PK, Cercek B, Dimayuga PC.	PLoS One	2017-11-02	10.1371/journal.pone.0187432	PUBMED
29149819	Cardiovascular Risk in Psoriasis: Current State of the Art	Dattilo G, Borgia F, Guarneri C, Casale M, Bitto R, Morabito C, Signorelli S, Katsiki N, Cannavò SP.	Curr Vasc Pharmacol	2017-11-19	10.2174/1570161115666171116163816	PUBMED
29172365	Psoriasis and Coronary Artery Disease in Hispanics	Nieves-Rivera J, Sulia C, Gonzalez R, Figueroa L, Banchs H, Altieri P, González W.	Bol Asoc Med P R	2017-11-28		PUBMED
29403621	The prevalence of cardiovascular diseases risk factors associated with psoriasis in Saudi Arabia	Alhomoud AS, Alnemer KA, Aldokheal MI, Alsultan AM, Alzahrani ZK.	Electron Physician	2018-02-07	10.19082/5793	PUBMED
29694270	Higher Incidence Rates of Comorbidities in Patients with Psoriatic Arthritis Compared with the General Population Using U.S. Administrative Claims Data	Kaine J, Song X, Kim G, Hur P, Palmer JB.	J Manag Care Spec Pharm	2018-04-26	10.18553/jmcp.2018.17421	PUBMED
29956314	Is psoriasis a risk factor of angiography-proven coronary artery disease?	Zhao J, Zhang X, Sun H, An R.	Br J Dermatol	2018-06-30	10.1111/bjd.16925	PUBMED
30085127	Improvement of Refractory Peripheral Edema With Multilayered Compression Bandaging: A Case Report	Tennison JM, Fu JB, Bruera E.	Phys Ther	2018-08-08	10.1093/ptj/pzy072	PUBMED
30155870	Psoriasis is an independent predictor of increased risk of allergic reaction during percutaneous coronary interventions. Big data analysis from the Polish National PCI Registry (ORPKI)	Siudak Z, Wysocka-Dubielecka K, Malinowski K, Dziewierz A, Tokarek T, Plens K, Dudek D.	Cardiol J	2018-08-30	10.5603/CJ.a2018.0076	PUBMED
30208407	Association Between Aortic Vascular Inflammation and Coronary Artery Plaque Characteristics in Psoriasis	Joshi AA, Lerman JB, Dey AK, Sajja AP, Belur AD, Elnabawi YA, Rodante JA, Aberra TM, Chung J, Salahuddin T, Natarajan B, Dave J, Goyal A, Groenendyk JW, Rivers JP, Baumer Y, Teague HL, Playford MP, Bluemke DA, Ahlman MA, Chen MY, Gelfand JM, Mehta NN.	JAMA Cardiol	2018-09-13	10.1001/jamacardio.2018.2769	PUBMED
30343350	Clinical and Genetic Risk Factors Associated with Psoriatic Arthritis among Patients with Psoriasis	Yan D, Ahn R, Leslie S, Liao W.	Dermatol Ther (Heidelb)	2018-10-22	10.1007/s13555-018-0266-x	PUBMED
30457023	Psoriasis and cardiovascular disease: the elusive link	Manolis AA, Manolis TA, Melita H, Manolis AS.	Int Rev Immunol	2018-11-21	10.1080/08830185.2018.1539084	PUBMED
30571473	Psoriasis and Atherosclerosis	Siddiqi HK, Ridker PM.	Circ Res	2018-12-21	10.1161/CIRCRESAHA.118.314073	PUBMED
30571459	Association Between Oxidation-Modified Lipoproteins and Coronary Plaque in Psoriasis	Sorokin AV, Kotani K, Elnabawi YA, Dey AK, Sajja AP, Yamada S, Ueda M, Harrington CL, Baumer Y, Rodante JA, Gelfand JM, Chen MY, Joshi AA, Playford MP, Remaley AT, Mehta NN.	Circ Res	2018-12-21	10.1161/CIRCRESAHA.118.313608	PUBMED
30583988	Risk of myocardial infarction in patients with psoriasis: A cross-sectional patient-population study in a Japanese hospital	Shiba M, Kato T, Izumi T, Miyamoto S, Nakane E, Haruna T, Inoko M.	J Cardiol	2018-12-26	10.1016/j.jjcc.2018.10.008	PUBMED
30721933	Coronary artery plaque characteristics and treatment with biologic therapy in severe psoriasis: results from a prospective observational study	Elnabawi YA, Dey AK, Goyal A, Groenendyk JW, Chung JH, Belur AD, Rodante J, Harrington CL, Teague HL, Baumer Y, Keel A, Playford MP, Sandfort V, Chen MY, Lockshin B, Gelfand JM, Bluemke DA, Mehta NN.	Cardiovasc Res	2019-02-06	10.1093/cvr/cvz009	PUBMED
31294625	Anticytokine Immune Therapy and Atherothrombotic Cardiovascular Risk	Ait-Oufella H, Libby P, Tedgui A.	Arterioscler Thromb Vasc Biol	2019-07-12	10.1161/ATVBAHA.119.311998	PUBMED
31365032	Association of Biologic Therapy With Coronary Inflammation in Patients With Psoriasis as Assessed by Perivascular Fat Attenuation Index	Elnabawi YA, Oikonomou EK, Dey AK, Mancio J, Rodante JA, Aksentijevich M, Choi H, Keel A, Erb-Alvarez J, Teague HL, Joshi AA, Playford MP, Lockshin B, Choi AD, Gelfand JM, Chen MY, Bluemke DA, Shirodaria C, Antoniades C, Mehta NN.	JAMA Cardiol	2019-08-01	10.1001/jamacardio.2019.2589	PUBMED
31450013	Serum active 1,25(OH)(2)D, but not inactive 25(OH)D vitamin D levels are associated with cardiometabolic and cardiovascular disease risk in psoriasis	Playford MP, Dey AK, Zierold C, Joshi AA, Blocki F, Bonelli F, Rodante JA, Harrington CL, Rivers JP, Elnabawi YA, Chen MY, Ahlman MA, Teague HL, Mehta NN.	Atherosclerosis	2019-08-27	10.1016/j.atherosclerosis.2019.08.006	PUBMED
31480039	Coronary Artery Disease Assessed by Computed Tomography in Patients with Psoriasis: A Systematic Review and Meta-Analysis	Kaiser H, Abdulla J, Henningsen KMA, Skov L, Hansen PR.	Dermatology	2019-09-04	10.1159/000502138	PUBMED
31678339	Application of machine learning to determine top predictors of noncalcified coronary burden in psoriasis: An observational cohort study	Munger E, Choi H, Dey AK, Elnabawi YA, Groenendyk JW, Rodante J, Keel A, Aksentijevich M, Reddy AS, Khalil N, Argueta-Amaya J, Playford MP, Erb-Alvarez J, Tian X, Wu C, Gudjonsson JE, Tsoi LC, Jafri MS, Sandfort V, Chen MY, Shah SJ, Bluemke DA, Lockshin B, Hasan A, Gelfand JM, Mehta NN.	J Am Acad Dermatol	2019-11-04	10.1016/j.jaad.2019.10.060	PUBMED
31746956	Association Between Soluble Lectinlike Oxidized Low-Density Lipoprotein Receptor-1 and Coronary Artery Disease in Psoriasis	Dey AK, Gaddipati R, Elnabawi YA, Ongstad E, Goyal A, Chung JH, Teague HL, Rodante JA, Sajja AA, Sorokin AV, Lateef SS, Aksentijevich M, Choi H, Reddy AS, Varghese NJ, Groenendyk J, Belur AD, Genovese L, Rivers JP, Lerman J, Kabbany MT, Harrington C, Ortiz J, Khalil N, Keel A, Baumer Y, Chen MY, Bluemke DA, Joshi AA, Kaplan MJ, Remaley AT, Playford MP, Karathanasis SK, Gelfand JM, Gupta R, Mehta …	JAMA Dermatol	2019-11-21	10.1001/jamadermatol.2019.3595	PUBMED
31808384	Epicardial Fat: A New Therapeutic Target in Psoriasis	Kamath P, Benesh G, Romanelli P, Iacobellis G.	Curr Pharm Des	2019-12-07	10.2174/1381612825666191206091105	PUBMED
32388642	Thickness of carotid artery intima is an independent risk factor for psoriasis	Akdogan N, Uysal PI, Vural M, Mendi AB, Candar T, Yalcin B.	Arch Dermatol Res	2020-05-11	10.1007/s00403-020-02084-z	PUBMED
32410564	Cardio-Rheumatology: Cardiovascular Complications in Systemic Autoimmune Rheumatic Diseases / Is Inflammation the Common Link and Target?	Manolis AS, Tzioufas AG.	Curr Vasc Pharmacol	2020-05-16	10.2174/1570161118666200514222236	PUBMED
32441863	Characterization of the inflammatory-metabolic phenotype of heart failure with a preserved ejection fraction: a hypothesis to explain influence of sex on the evolution and potential treatment of the disease	Packer M, Lam CSP, Lund LH, Maurer MS, Borlaug BA.	Eur J Heart Fail	2020-05-23	10.1002/ejhf.1902	PUBMED
32693768	Cardio-Rheumatology: Two Collaborating Disciplines to Deal with the Enhanced Cardiovascular Risk in Autoimmune Rheumatic Diseases	Manolis AS, Tzioufas AG.	Curr Vasc Pharmacol	2020-07-23	10.2174/1570161118666200721145718	PUBMED
32853526	The Ubiquitin System and A20: Implications in Health and Disease	Mooney EC, Sahingur SE.	J Dent Res	2020-08-28	10.1177/0022034520949486	PUBMED
32882485	Relationship between chronic stress-related neural activity, physiological dysregulation and coronary artery disease in psoriasis: Findings from a longitudinal observational cohort study	Lateef SS, Al Najafi M, Dey AK, Batool M, Abdelrahman KM, Uceda DE, Reddy AS, Svirydava MD, Nanda N, Ortiz JE, Prakash N, Rodante JA, Keel A, Zhou W, Chen MY, Playford MP, Teague HL, Tawakol AA, Gelfand JM, Powell-Wiley TM, Mehta NN.	Atherosclerosis	2020-09-04	10.1016/j.atherosclerosis.2020.07.012	PUBMED
32927971	Treatment of Psoriasis With Biologic Therapy Is Associated With Improvement of Coronary Artery Plaque Lipid-Rich Necrotic Core: Results From a Prospective, Observational Study	Choi H, Uceda DE, Dey AK, Abdelrahman KM, Aksentijevich M, Rodante JA, Elnabawi YA, Reddy A, Keel A, Erb-Alvarez J, Teague H, Playford MP, Zhou W, Chen MY, Gelfand JM, Bluemke DA, Buckler A, Mehta NN.	Circ Cardiovasc Imaging	2020-09-15	10.1161/CIRCIMAGING.120.011199	PUBMED
32927972	Immune Modulation of Coronary Atherosclerosis With Anticytokine Treatment	Zayed MA.	Circ Cardiovasc Imaging	2020-09-15	10.1161/CIRCIMAGING.120.011451	PUBMED
33123157	The Role of T Cells Reactive to the Cathelicidin Antimicrobial Peptide LL-37 in Acute Coronary Syndrome and Plaque Calcification	Chernomordik F, Cercek B, Lio WM, Mihailovic PM, Yano J, Herscovici R, Zhao X, Zhou J, Chyu KY, Shah PK, Dimayuga PC.	Front Immunol	2020-10-30	10.3389/fimmu.2020.575577	PUBMED
33301128	Use of IL-23 Inhibitors for the Treatment of Plaque Psoriasis and Psoriatic Arthritis: A Comprehensive Review	Yang K, Oak ASW, Elewski BE.	Am J Clin Dermatol	2020-12-10	10.1007/s40257-020-00578-0	PUBMED
33369063	Surveillance of psoriatic patients on biologic treatment during the COVID-19 pandemic: A single-center experience	Polat Ekinci A, Pehlivan G, Gökalp MO.	Dermatol Ther	2020-12-28	10.1111/dth.14700	PUBMED
33373079	Novel anti-inflammatory therapies to reduce cardiovascular burden of psoriasis	Piros ÉA, Szilveszter B, Vattay B, Maurovich-Horvat P, Szalai K, Dósa E, Merkely B, Holló P.	Dermatol Ther	2020-12-29	10.1111/dth.14721	PUBMED
33383084	Metabolic syndrome and its factors are associated with noncalcified coronary burden in psoriasis: An observational cohort study	Teklu M, Zhou W, Kapoor P, Patel N, Dey AK, Sorokin AV, Manyak GA, Teague HL, Erb-Alvarez JA, Sajja A, Abdelrahman KM, Reddy AS, Uceda DE, Lateef SS, Shanbhag SM, Scott C, Prakash N, Svirydava M, Parel P, Rodante JA, Keel A, Siegel EL, Chen MY, Bluemke DA, Playford MP, Gelfand JM, Mehta NN.	J Am Acad Dermatol	2020-12-31	10.1016/j.jaad.2020.12.044	PUBMED
33390348	Association of neutrophil-to-lymphocyte ratio with non-calcified coronary artery burden in psoriasis: Findings from an observational cohort study	Dey AK, Teague HL, Adamstein NH, Rodante JA, Playford MP, Chen MY, Bluemke DA, Gelfand JM, Ridker PM, Mehta NN.	J Cardiovasc Comput Tomogr	2021-01-04	10.1016/j.jcct.2020.12.006	PUBMED
33545744	Correlation of psoriasis severity with angiographic coronary artery disease complexity: a Cross-Sectional study	Sofidis G, Stalikas N, Papathemeli D, Karagiannidis E, Kartas A, Papazoglou A, Otountzidis N, Natsis K, Lazaridou E, Patsatsi A, Sianos G.	J Eur Acad Dermatol Venereol	2021-02-05	10.1111/jdv.17143	PUBMED
33607473	Chronic Systemic Inflammatory Skin Disease as a Risk Factor for Cardiovascular Disease	Bulger DA, Minhas S, Asbeutah AA, Kayali S, Shirwany HAK, Patel JR, Seitz MP, Clark K, Patel T, Khouzam RN.	Curr Probl Cardiol	2021-02-19	10.1016/j.cpcardiol.2021.100799	PUBMED
33871214	Carotid intima-media thickness and epicardial fat thickness predict precoronary artery disease status in psoriasis	Girisha BS, Shibina S, Raghuraja U, Subramanyam K.	Indian J Dermatol Venereol Leprol	2021-04-19	10.25259/IJDVL_214_19	PUBMED
33891840	Unilateral Verrucous Psoriasis	Sanyal RD, Vyas NS, Sapadin AN, Phelps RG.	Cutis	2021-04-23	10.12788/cutis.0174	PUBMED
33978283	Prevalence and severity of coronary artery disease linked to prognosis in psoriasis and psoriatic arthritis patients: a multi-centre cohort study	Tinggaard AB, Hjuler KF, Andersen IT, Winther S, Iversen L, Bøttcher M.	J Intern Med	2021-05-12	10.1111/joim.13311	PUBMED
34165570	Psoriasis and Coronary Heart Disease - Not as Severe as Predicted	Hadi Y, Or T, Moady G, Atar S.	QJM	2021-06-24	10.1093/qjmed/hcab173	PUBMED
34226164	Chronic inflammatory diseases and coronary heart disease: Insights from cardiovascular CT	Patel NH, Dey AK, Sorokin AV, Teklu M, Petrole R, Zhou W, Mehta NN.	J Cardiovasc Comput Tomogr	2021-07-06	10.1016/j.jcct.2021.06.003	PUBMED
34307487	White Blood Cell Counts to High-Density Lipoprotein Cholesterol Ratio, as a Novel Predictor of Long-Term Adverse Outcomes in Patients After Percutaneous Coronary Intervention: A Retrospective Cohort Study	Wu TT, Zheng YY, Xiu WJ, Wang WR, Xun YL, Ma YY, Kadir P, Pan Y, Ma YT, Xie X.	Front Cardiovasc Med	2021-07-26	10.3389/fcvm.2021.616896	PUBMED
34382667	Single photon emission computed tomography myocardial perfusion imaging in patients with moderate to severe psoriosissis	Sioka C, Moulias C, Voulgari PV, Fotopoulos A, Bassukas ID.	Nucl Med Rev Cent East Eur	2021-08-12	10.5603/NMR.2021.0014	PUBMED
34432926	TNF-α blockade may lead to improvement of vascular function in psoriasis patients	Wegner J, Karbach S, Drosos I, Schnorbus B, Muxel S, Schmidt F, Wenzel P, Waisman A, Münzel T, Gori T, von Stebut E.	Exp Dermatol	2021-08-25	10.1111/exd.14452	PUBMED
34611643	The relationship between systemic inflammation and increased left ventricular mass is partly mediated by noncalcified coronary artery disease burden in psoriasis	Zhou W, Teklu M, Bui V, Manyak GA, Kapoor P, Dey AK, Sorokin AV, Patel N, Teague HL, Playford MP, Erb-Alvarez J, Rodante JA, Keel A, Shanbhag SM, Hsu LY, Bluemke DA, Chen MY, Carlsson M, Mehta NN.	Am J Prev Cardiol	2021-10-06	10.1016/j.ajpc.2021.100211	PUBMED
	ESSENTIAL FATTY-ACIDS - BIOLOGY AND THEIR CLINICAL IMPLICATIONS	DAS, UN	ASIA PAC J PHARMACOL	1991		Web of Science
1908631	OMEGA-3-FATTY-ACIDS IN HEALTH AND DISEASE AND IN GROWTH AND DEVELOPMENT	SIMOPOULOS, AP	AM J CLIN NUTR	1991	10.1093/ajcn/54.3.438	Web of Science
8077470	ARE LIPOPROTEIN PROFILE AND LIPOPROTEIN (A) LEVELS ALTERED IN MEN WITH PSORIASIS	SECKIN, D; TOKGOZOGLU, L; AKKAYA, S	J AM ACAD DERMATOL	1994	10.1016/S0190-9622(94)70208-X	Web of Science
7855108	FATAL GENERALIZED AA AMYLOIDOSIS IN MUTILATING PSORIATIC-ARTHRITIS	KLUNEMANN, H; SCHNEIDER, J; LINKE, RP; STEY, C; SCHRODER, S	PATHOLOGE	1994	10.1007/s002920050069	Web of Science
7498235	N-3 POLYUNSATURATED FATTY-ACIDS - UPDATE 1995	ENDRES, S; DECATERINA, R; SCHMIDT, EB; KRISTENSEN, SD	EUR J CLIN INVEST	1995	10.1111/j.1365-2362.1995.tb01978.x	Web of Science
11737221	Polymorphisms in the TNF-alpha and TNF-receptor genes in patients with coronary artery disease	Allen, RA; Lee, EM; Roberts, DH; Park, BK; Pirmohamed, M	EUR J CLIN INVEST	2001	10.1046/j.1365-2362.2001.00907.x	Web of Science
11171680	Methotrexate and early postoperative complications in patients with rheumatoid arthritis undergoing elective orthopaedic surgery	Grennan, DM; Gray, J; Loudon, J; Fear, S	ANNALS OF THE RHEUMATIC DISEASES	2001	10.1136/ard.60.3.214	Web of Science
12480795	Omega-3 fatty acids in inflammation and autoimmune diseases	Simopoulos, AP	J AM COLL NUTR	2002	10.1080/07315724.2002.10719248	Web of Science
15013941	Peroxisome proliferator-activated receptor-gamma: therapeutic target for diseases beyond diabetes: quo vadis?	Pershadsingh, HA	EXPERT OPIN INV DRUG	2004	10.1517/eoid.13.3.215.27349	Web of Science
15083308	Variations in the genes encoding the peroxisome proliferator-activated receptors alpha and gamma in psoriasis	Mossner, R; Kaiser, R; Matern, P; Kruger, U; Westphal, GA; Brockmoller, J; Ziegler, A; Neumann, C; Konig, IR; Reich, K	ARCH DERMATOL RES	2004	10.1007/s00403-004-0463-6	Web of Science
15825252	Genetic variations in vascular endothelial growth factor and endothelial nitric oxide synthase and their contributions to human disease	Gerritsen, ME	MICROCIRCULATION	2005	10.1080/10739680590896081	Web of Science
15874906	Is anglotensin-II an endogenous pro-inflammatory molecule?	Das, UN	MED SCI MONITOR	2005		Web of Science
15797087	Psoriasis-induced postoperative cardiac failure	Jha, PK; Das, SR; Musleh, GS; Lakshmanan, S; Kingston, TP; Deiraniya, AK	ANN THORAC SURG	2005	10.1016/j.athoracsur.2003.06.035	Web of Science
16398566	Role of toll-like receptors in infection and immunity - Clinical implications	Cristofaro, P; Opal, SM	DRUGS	2006	10.2165/00003495-200666010-00002	Web of Science
16545987	Angiogenesis - a new target for future therapy	Pandya, NM; Dhalla, NS; Santani, DD	VASC PHARMACOL	2006	10.1016/j.vph.2006.01.005	Web of Science
17107384	Ptasma homocysteine and folate levels in patients with chronic plaque psoriasis	Malerba, M; Gisondi, P; Radaeli, A; Sala, R; Pinton, PGC; Girolomoni, G	BRIT J DERMATOL	2006	10.1111/j.1365-2133.2006.07503.x	Web of Science
16321383	The effect of genetic diversity on angiogenesis	Rogers, MS; D'Amato, RJ	EXP CELL RES	2006	10.1016/j.yexcr.2005.10.021	Web of Science
17021761	The importance of disease associations and concomitant therapy for the long-term management of psoriasis patients	Mrowietz, U; Elder, JT; Barker, J	ARCH DERMATOL RES	2006	10.1007/s00403-006-0707-8	Web of Science
17482715	Infliximab in the treatment of psoriasis in patients previously treated with etanercept	Haitz, KA; Kalb, RE	J AM ACAD DERMATOL	2007	10.1016/j.jaad.2007.03.035	Web of Science
	A potential role of psoriasis in cardiovascular disease	Dabrera, G; Wakeel, R	J ROY COLL PHYS EDIN	2007		Web of Science
17263818	Association between the insertion/deletion polymorphism of the angiotensin I-converting enzyme gene and risk for psoriasis in a Chinese population in Taiwan	Chang, YC; Wu, WM; Chen, CH; Lee, SH; Hong, HS; Hsu, LA	BRIT J DERMATOL	2007	10.1111/j.1365-2133.2006.07716.x	Web of Science
17651310	Association of angiotensin-converting enzyme gene insertion/deletion polymorphism with allergic contact dermatitis	Nacak, M; Erbagci, Z; Buyukafsar, K; Yurtsever, AS; Tiftik, RN	BASIC CLIN PHARMACOL	2007	10.1111/j.1742-7843.2007.00077.x	Web of Science
17433490	Heart disease in psoriasis	Kremers, HM; McEvoy, MT; Dann, FJ; Gabriel, SE	J AM ACAD DERMATOL	2007	10.1016/j.jaad.2007.02.007	Web of Science
17916217	Psoriasis patients show signs of insulin resistance	Boehncke, S; Thaci, D; Beschmann, H; Ludwig, RJ; Ackermann, H; Badenhoop, K; Boehncke, WH	BRIT J DERMATOL	2007	10.1111/j.1365-2133.2007.08190.x	Web of Science
17223866	Psoriasis: a possible risk factor for development of coronary artery calcification	Ludwig, RJ; Herzog, C; Rostock, A; Ochsendorf, FR; Zollner, TM; Thaci, D; Kaufmann, R; Vogl, TJ; Boehncke, WH	BRIT J DERMATOL	2007	10.1111/j.1365-2133.2006.07562.x	Web of Science
17765316	Potential of p38-MAPK inhibitors in the treatment of ischaemic heart disease	Clark, JE; Sarafraz, N; Marber, MS	PHARMACOLOGY & THERAPEUTICS	2007	10.1016/j.pharmthera.2007.06.013	Web of Science
17989888	Psoriasis and the metabolic syndrome	Cohen, AD; Gilutz, H; Henkin, Y; Zahger, D; Shapiro, J; Bonneh, DY; Vardy, DA	ACTA DERMATO-VENEREOLOGICA	2007	10.2340/00015555-0297	Web of Science
18394444	The editor's roundtable: Psoriasis, inflammation, and coronary artery disease	Friedewald, VE; Cather, JC; Gordon, KB; Kavanaugh, A; Ridker, PM; Roberts, WC	AM J CARDIOL	2008	10.1016/j.amjcard.2007.11.032	Web of Science
18525354	Psoriasis and metabolic disease: epidemiology and pathophysiology	Azfar, RS; Gelfand, JM	CURR OPIN RHEUMATOL	2008	10.1097/BOR.0b013e3283031c99	Web of Science
18997139	Multiple toxic effects of low-dose methotrexate in a patient treated for psoriasis	Bookstaver, PB; Norris, L; Rudisill, C; DeWitt, T; Aziz, S; Fant, J	AM J HEALTH-SYST PH	2008	10.2146/ajhp070676	Web of Science
19064017	AJC Editor's Consensus: Psoriasis and Coronary Artery Disease	Friedewald, VE; Cather, JC; Gelfand, JA; Gordon, KB; Gibbons, GH; Grundy, SM; Jarratt, MT; Krueger, JG; Ridker, PM; Stone, N; Roberts, WC	AM J CARDIOL	2008	10.1016/j.amjcard.2008.10.004	Web of Science
18503600	Effects of etanercept on C-reactive protein levels in psoriasis and psoriatic arthritis	Strober, B; Teller, C; Yamauchi, P; Miller, JL; Hooper, M; Yang, YC; Dann, F	BRIT J DERMATOL	2008	10.1111/j.1365-2133.2008.08628.x	Web of Science
	Etiopathogenesis of Psoriasis	Ergun, T	Turkderm-Turk Arch D	2008		Web of Science
18456026	Psoriasis and vascular disease: An unsolved mystery	Shelling, ML; Federman, DG; Prodanovich, S; Kirsner, RS	AM J MED	2008	10.1016/j.amjmed.2008.01.025	Web of Science
19380660	Efficacy and Safety of Combination Acitretin and Pioglitazone Therapy in Patients With Moderate to Severe Chronic Plaque-Type Psoriasis A Randomized, Double-blind, Placebo-Controlled Clinical Trial	Mittal, R; Malhotra, S; Pandhi, P; Kaur, I; Dogra, S	ARCH DERMATOL	2009		Web of Science
19500102	More than skin deep: atherosclerosis as a systemic manifestation of psoriasis	Alexandroff, AB; Pauriah, M; Camp, RDR; Lang, CC; Struthers, AD; Armstrong, DJ	BRIT J DERMATOL	2009	10.1111/j.1365-2133.2009.09281.x	Web of Science
19661531	Clinical Aspects and Comorbidities of Psoriasis	Ayala, F; Ayala, F	J RHEUMATOL	2009	10.3899/jrheum.090214	Web of Science
19635043	Comparison of body weight and clinical-parameter changes following the treatment of plaque psoriasis with biological therapies	Prignano, F; Ricceri, F; Pescitelli, L; Buggiani, G; Troiano, M; Zanieri, F; Rossari, S; Lotti, T	CURR MED RES OPIN	2009	10.1185/03007990903162465	Web of Science
20058504	Impaired aortic elasticity in patients with psoriasis	Bicer, A; Acikel, S; Kilic, H; Ulukaradag, Z; Karasu, BB; Cemil, BC; Dogan, M; Baser, K; Cagirci, G; Eskioglu, F; Akdemir, R	ACTA CARDIOL	2009	10.2143/AC.64.5.2042688	Web of Science
19470047	Myocardial perfusion is preserved in patients with psoriasis without clinically evident cardiovascular disease	Yalcin, H; Balci, DD; Ucar, E; Ozcelik, N; Tasci, C; Seyfeli, E; Akgul, F; Yalcin, F	J EUR ACAD DERMATOL	2009	10.1111/j.1468-3083.2009.03178.x	Web of Science
19418082	Obstructive sleep apnea in familial partial lipodystrophy type 2 with atypical skin findings and vascular disease	Patel, K; Roseman, D; Burbank, H; Attarian, H	SLEEP BREATH	2009	10.1007/s11325-009-0261-7	Web of Science
19528427	Association of Psoriasis With Coronary Artery, Cerebrovascular, and Peripheral Vascular Diseases and Mortality	Prodanovich, S; Kirsner, RS; Kravetz, JD; Ma, FC; Martinez, L; Federman, DG	ARCH DERMATOL	2009	10.1001/archdermatol.2009.94	Web of Science
20415821	Psoriasis and cardiovascular disease	Vena, GA; Vestita, M; Cassano, N	DERMATOL THER	2010	10.1111/j.1529-8019.2010.01308.x	Web of Science
20443997	Cardiovascular risk factors in patients with plaque psoriasis: a systematic review of epidemiological studies	Prey, S; Paul, C; Bronsard, V; Puzenat, E; Gourraud, PA; Aractingi, S; Aubin, F; Bagot, M; Cribier, B; Joly, P; Jullien, D; Le Maitre, M; Richard-Lallemand, MA; Ortonne, JP	J EUR ACAD DERMATOL	2010	10.1111/j.1468-3083.2009.03564.x	Web of Science
20483768	African-Derived Genetic Polymorphisms in TNFAIP3 Mediate Risk for Autoimmunity	Lodolce, JP; Kolodziej, LE; Rhee, L; Kariuki, SN; Franek, BS; McGreal, NM; Logsdon, MF; Bartulis, SJ; Perera, MA; Ellis, NA; Adams, EJ; Hanauer, SB; Jolly, M; Niewold, TB; Boone, DL	J IMMUNOL	2010	10.4049/jimmunol.1000324	Web of Science
20689996	ProCor: An extramural screening on heart rate reduction in patients with chronic stable angina pectoris in Austria	Eslam, RB; Siostrzonek, P; Eber, B; Podczeck-Schweighofer, A; Lang, I	WIEN KLIN WOCHENSCHR	2010	10.1007/s00508-010-1419-9	Web of Science
20812162	Psoriasis as an independent risk factor for development of coronary artery disease	Papo, D; Hein, R; Ring, J	DEUT MED WOCHENSCHR	2010	10.1055/s-0030-1263310	Web of Science
	Cardiovascular comorbidities in psoriasis	Loo, SKF; Yeung, KH; Ho, KM; Lo, KK	HONG KONG J DERMATOL	2010		Web of Science
20430302	Comorbidities in Psoriasis Patients	Kim, N; Thrash, B; Menter, A	SEMIN CUTAN MED SURG	2010	10.1016/j.sder.2010.01.002	Web of Science
20002653	C-reactive protein and leucocyte activation in psoriasis vulgaris according to severity and therapy	Coimbra, S; Oliveira, H; Reis, F; Belo, L; Rocha, S; Quintanilha, A; Figueiredo, A; Teixeira, F; Castro, E; Rocha-Pereira, P; Santos-Silva, A	J EUR ACAD DERMATOL	2010	10.1111/j.1468-3083.2009.03527.x	Web of Science
	Evaluative potentials of impact of urticaria and angio-oedema on patients' quality of life	Wojtkiewicz, M; Panaszek, B	POSTEP DERM ALERGOL	2010		Web of Science
20384692	Exploring the association between cardiovascular and other disease-related risk factors in the psoriasis population: the need for increased understanding across the medical community	Menter, A; Griffiths, CEM; Tebbey, PW; Horn, EJ; Sterry, W	J EUR ACAD DERMATOL	2010	10.1111/j.1468-3083.2010.03656.x	Web of Science
20539916	Heme oxygenase-1 in neovascularisation: A diabetic perspective	Grochot-Przeczek, A; Dulak, J; Jozkowicz, A	THROMB HAEMOSTASIS	2010	10.1160/TH09-12-0825	Web of Science
20037179	Patients with severe psoriasis are at increased risk of cardiovascular mortality: cohort study using the General Practice Research Database	Mehta, NN; Azfar, RS; Shin, DB; Neimanns, AL; Troxel, AB; Gelfand, JM	EUR HEART J	2010	10.1093/eurheartj/ehp567	Web of Science
20219036	Psoriasiform skin lesion and supprative acrodermatitis associated with Kawasaki disease followed by the treatment with infliximab: a case report	Kishimoto, S; Muneuchi, J; Takahashi, Y; Izu, K; Nakano, R; Joo, K	ACTA PAEDIATR	2010	10.1111/j.1651-2227.2010.01745.x	Web of Science
20231829	Psoriasis and Cardiovascular Risk: Strength in Numbers	Gelfand, JM; Azfar, RS; Mehta, NN	J INVEST DERMATOL	2010	10.1038/jid.2010.12	Web of Science
	PSORIASIS AS A MULTISYSTEM INFLAMMATORY DISEASE	Alexandroff, AB; Novitskaya, ES; Armstrong, DJ	ADV MED BIOL	2010		Web of Science
21055711	Usefulness of the Framingham Risk Score in Patients With Chronic Psoriasis	Gisondi, P; Farina, S; Giordano, MV; Girolomoni, G	AM J CARDIOL	2010	10.1016/j.amjcard.2010.08.016	Web of Science
20711266	Association between Psoriasis and Cardiovascular Risk Factors in Korean Patients	Choi, WJ; Park, EJ; Kwon, IH; Kim, KH; Kim, KJ	ANN DERMATOL	2010	10.5021/ad.2010.22.3.300	Web of Science
	PSORIASIS AS A MULTISYSTEM INFLAMMATORY DISEASE	Alexandroff, AB; Novitskaya, ES; Armstrong, DJ	ADVANCES IN MEDICINE AND BIOLOGY, VOL 6	2010		Web of Science
21632673	Coronary Flow Reserve and Asymmetric Dimethylarginine Levels: New Measurements for Identifying Subclinical Atherosclerosis in Patients with Psoriatic Arthritis	Atzeni, F; Sarzi-Puttini, P; Sitia, S; Tomasoni, L; Gianturco, L; Battellino, M; Boccassini, L; Colonna, VD; Marchesoni, A; Turiel, M	J RHEUMATOL	2011	10.3899/jrheum.100893	Web of Science
20819085	A prospective case-controlled cohort study of endothelial function in patients with moderate to severe psoriasis	Martyn-Simmons, CL; Ranawaka, RR; Chowienczyk, P; Crook, MA; Marber, MS; Smith, CH; Barker, JNWN	BRIT J DERMATOL	2011	10.1111/j.1365-2133.2010.10031.x	Web of Science
21692858	A tale of two plaques: convergent mechanisms of T-cell-mediated inflammation in psoriasis and atherosclerosis	Armstrong, AW; Voyles, SV; Armstrong, EJ; Fuller, EN; Rutledge, JC	EXP DERMATOL	2011	10.1111/j.1600-0625.2011.01308.x	Web of Science
21600738	Angiogenesis and oxidative stress: Common mechanisms linking psoriasis with atherosclerosis	Armstrong, AW; Voyles, SV; Armstrong, EJ; Fuller, EN; Rutledge, JC	J DERMATOL SCI	2011	10.1016/j.jdermsci.2011.04.007	Web of Science
	DERMATOLOGICAL DAYS IN PARIS PARIS, FROM 7TH TO 11TH DECEMBER 2010 NEWS - PSORIASIS	Boulinguez, S	ANN DERMATOL VENER	2011		Web of Science
20874856	Erectile dysfunction in patients with psoriasis: increased prevalence, an unmet need, and a chance to intervene	Goulding, JMR; Price, CL; Defty, CL; Hulangamuwa, CS; Bader, E; Ahmed, I	BRIT J DERMATOL	2011	10.1111/j.1365-2133.2010.10077.x	Web of Science
21547343	Normal Endothelial Function in Patients with Mild-to-Moderate Psoriasis: A Case-control Study	Jensen, P; Zachariae, C; Hansen, PR; Skov, L	ACTA DERM-VENEREOL	2011	10.2340/00015555-1110	Web of Science
21701147	Patients with Psoriasis Have a Higher Prevalence of Parental Cardiovascular Disease	Gisondi, P; Vedove, CD; Girolomoni, G	DERMATOLOGY	2011	10.1159/000328397	Web of Science
21362070	Prognosis following first-time myocardial infarction in patients with psoriasis: a Danish nationwide cohort study	Ahlehoff, O; Gislason, GH; Lindhardsen, J; Olesen, JB; Charlot, M; Skov, L; Torp-Pedersen, C; Hansen, PR	J INTERN MED	2011	10.1111/j.1365-2796.2011.02368.x	Web of Science
22047936	Psoriasis and Cardiovascular Disease	Ahlehoff, O	DAN MED BULL	2011		Web of Science
21464995	Psoriasis Carries an Increased Risk of Venous Thromboembolism: A Danish Nationwide Cohort Study	Ahlehoff, O; Gislason, GH; Lindhardsen, J; Charlot, MG; Jorgensen, CH; Olesen, JB; Bretler, DM; Skov, L; Torp-Pedersen, C; Hansen, PR	PLOS ONE	2011	10.1371/journal.pone.0018125	Web of Science
21317853	Psoriasis: comorbidities and associations	Farley, E; Menter, A	GIORN ITAL DERMAT V	2011		Web of Science
21414495	Switching to adalimumab for psoriasis patients with a suboptimal response to etanercept, methotrexate, or phototherapy: Efficacy and safety results from an open-label study	Strober, BE; Poulin, Y; Kerdel, FA; Langley, RG; Gu, YH; Gupta, SR; Okun, MM; Papp, KA	J AM ACAD DERMATOL	2011	10.1016/j.jaad.2010.03.009	Web of Science
21777216	The effect of systemic psoriasis therapies on the incidence of myocardial infarction: a cohort study	Abuabara, K; Lee, H; Kimball, AB	BRIT J DERMATOL	2011	10.1111/j.1365-2133.2011.10525.x	Web of Science
	The Risk of Myocardial Infarction in Patients with Psoriasis: Results from a Large Population-Based Cohort Study	Yu, YD; Mehta, NN; Male, S; Krishnamoorthy, P; Haynes, K; Seminara, N; Shin, D; Troxel, AB; Schwartz, JS; Gelfand, JM	CIRCULATION	2011		Web of Science
21787906	Attributable Risk Estimate of Severe Psoriasis on Major Cardiovascular Events	Mehta, NN; Yu, YD; Pinnelas, R; Krishnamoorthy, P; Shin, DB; Troxel, AB; Gelfand, JM	AM J MED	2011	10.1016/j.amjmed.2011.03.028	Web of Science
21711339	Medical comorbidity associated with psoriasis in adults: a population-based study	Yang, YW; Keller, JJ; Lin, HC	BRITISH JOURNAL OF DERMATOLOGY	2011	10.1111/j.1365-2133.2011.10494.x	Web of Science
22079041	Are patients with psoriasis being screened for cardiovascular risk factors? A study of screening practices and awareness among primary care physicians and cardiologists	Parsi, KK; Brezinski, EA; Lin, TC; Li, CS; Armstrong, AW	J AM ACAD DERMATOL	2012	10.1016/j.jaad.2011.09.006	Web of Science
22221950	Coronary Artery Disease in Patients With Psoriasis Referred for Coronary Angiography	Armstrong, AW; Harskamp, CT; Ledo, L; Rogers, JH; Armstrong, EJ	AM J CARDIOL	2012	10.1016/j.amjcard.2011.11.025	Web of Science
22236480	Impaired coronary flow reserve in young patients affected by severe psoriasis	Osto, E; Piaserico, S; Maddalozzo, A; Forchetti, G; Montisci, R; Famoso, G; Giovagnoni, A; Peserico, A; Iliceto, S; Tona, F	ATHEROSCLEROSIS	2012	10.1016/j.atherosclerosis.2011.12.015	Web of Science
22373901	Comorbidities and psoriasis. Impact on clinical practice	Gerdes, S; Mrowietz, U	HAUTARZT	2012	10.1007/s00105-011-2230-x	Web of Science
22481581	Psoriasis and cardiovascular disorders	Ryan, C; Menter, A	GIORN ITAL DERMAT V	2012		Web of Science
23006590	Prognosis after percutaneous coronary intervention in patients with psoriasis: a cohort study using Danish nationwide registries	Ahlehoff, O; Lindhardsen, J; Gislason, GH; Olesen, JB; Charlot, M; Skov, L; Torp-Pedersen, C; Hansen, PR	BMC CARDIOVASC DISOR	2012	10.1186/1471-2261-12-79	Web of Science
23037485	Mycotic Pseudoaneurysm of the Femoral Artery in a Patient with Psoriasis	Tashtoush, B; Gonzalez-Ibarra, F; Abed, M	INTERNAL MED	2012	10.2169/internalmedicine.51.8195	Web of Science
	A Review of the Epidemiology of Cardiovascular Comorbidities in Psoriasis	Lee, S; Wu, JJ	CURR DERMATOL REP	2012	10.1007/s13671-011-0005-3	Web of Science
22562431	Cardiovascular Mortality in Psoriasis and Psoriatic Arthritis: Epidemiology, Pathomechanisms, Therapeutic Implications, and Perspectives	Boehncke, WH; Boehncke, S	CURR RHEUMATOL REP	2012	10.1007/s11926-012-0260-8	Web of Science
23157913	Cardiovascular Risk and Psoriasis: the Role of Biologic Therapy	Puig, L	ACTAS DERMO-SIFILOGR	2012	10.1016/j.ad.2012.02.003	Web of Science
22339785	Disease severity and therapy as predictors of cardiovascular risk in psoriasis: a population-based cohort study	Maradit-Kremers, H; Icen, M; Ernste, FC; Dierkhising, RA; McEvoy, MT	J EUR ACAD DERMATOL	2012	10.1111/j.1468-3083.2011.04071.x	Web of Science
22288582	Immunology in clinic review series; focus on autoinflammatory diseases: update on monogenic autoinflammatory diseases: the role of interleukin (IL)-1 and an emerging role for cytokines beyond IL-1	Goldbach-Mansky, R	CLIN EXP IMMUNOL	2012	10.1111/j.1365-2249.2011.04533.x	Web of Science
22246418	Managing cardiovascular risk in patients with chronic inflammatory diseases	Haraoui, B; Liu, PP; Papp, KA	CLIN RHEUMATOL	2012	10.1007/s10067-011-1921-0	Web of Science
22751586	Metabolic Syndrome in Patients with Psoriatic Disease	Gelfand, JM; Yeung, H	J RHEUMATOL	2012	10.3899/jrheum.120237	Web of Science
22835076	Paraoxonase 1 (PON1) 55 polymorphism, lipid profiles and psoriasis	Asefi, M; Vaisi-Raygani, A; Bahrehmand, F; Kiani, A; Rahimi, Z; Nomani, H; Ebrahimi, A; Tavilani, H; Pourmotabbed, T	BRIT J DERMATOL	2012	10.1111/j.1365-2133.2012.11170.x	Web of Science
22754539	Plasmacytoid dendritic cells in atherosclerosis	Doring, Y; Zernecke, A	FRONT PHYSIOL	2012	10.3389/fphys.2012.00230	Web of Science
22108835	Psoriasis and atherosclerosis: two plaques, one syndrome?	Flammer, AJ; Ruschitzka, F	EUR HEART J	2012	10.1093/eurheartj/ehr425	Web of Science
21840930	Psoriasis and risk of atrial fibrillation and ischaemic stroke: a Danish Nationwide Cohort Study	Ahlehoff, O; Gislason, GH; Jorgensen, CH; Lindhardsen, J; Charlot, M; Olesen, JB; Abildstrom, SZ; Skov, L; Torp-Pedersen, C; Hansen, PR	EUR HEART J	2012	10.1093/eurheartj/ehr285	Web of Science
22175820	Psoriasis and risk of nonfatal cardiovascular disease in US women: a cohort study	Li, WQ; Han, JL; Manson, JE; Rimm, EB; Rexrode, KM; Curhan, GC; Qureshi, AA	BRIT J DERMATOL	2012	10.1111/j.1365-2133.2011.10774.x	Web of Science
23110323	Trends in lipid profiles in patients with psoriasis: a population-based analysis	Veetil, BMA; Matteson, EL; Maradit-Kremers, H; McEvoy, MT; Crowson, CS	BMC DERMATOL	2012	10.1186/1471-5945-12-20	Web of Science
22359071	Inflammation, Atherosclerosis, and Psoriasis	Siegel, D; Devaraj, S; Mitra, A; Raychaudhuri, SP; Raychaudhuri, SK; Jialal, I	CLIN REV ALLERG IMMU	2013	10.1007/s12016-012-8308-0	Web of Science
22359072	A Cutting Edge Overview: Psoriatic Disease	Raychaudhuri, SP	CLIN REV ALLERG IMMU	2013	10.1007/s12016-012-8309-z	Web of Science
22620285	Sleep apnea as a comorbidity in obese psoriasis patients: a cross-sectional study. Do psoriasis characteristics and metabolic parameters play a role?	Papadavid, E; Vlami, K; Dalamaga, M; Giatrakou, S; Theodoropoulos, K; Gyftopoulos, S; Stavrianeas, N; Papiris, S; Rigopoulos, D	J EUR ACAD DERMATOL	2013	10.1111/j.1468-3083.2012.04580.x	Web of Science
23003220	Prevalence and extent of subclinical atherosclerosis in patients with psoriasis	Yiu, KH; Yeung, CK; Zhao, CT; Chan, JC; Siu, CW; Tam, S; Wong, CS; Yan, GH; Yue, WS; Khong, PL; Chan, HH; Tse, HF	J INTERN MED	2013	10.1111/joim.12002	Web of Science
23207011	A prospective, interventional assessment of psoriasis quality of life using a nonskin-specific validated instrument that allows comparison with other major medical conditions	Bhutani, T; Patel, T; Koo, B; Nguyen, T; Hong, J; Koo, J	J AM ACAD DERMATOL	2013	10.1016/j.jaad.2012.10.009	Web of Science
23488894	Impaired Coronary Microvascular Function and Its Association with Disease Duration and Inflammation in Patients with Psoriasis	Gullu, H; Caliskan, M; Dursun, R; Ciftci, O; Guven, A; Muderrisoglu, H	ECHOCARDIOGR-J CARD	2013	10.1111/echo.12156	Web of Science
23788095	Coronary artery disease seen from the angle of psoriasis	Beckowski, M; Szwed, H	KARDIOL POL	2013	10.5603/KP.2013.0101	Web of Science
23845148	Psoriasis, cardiovascular events, cancer risk and alcohol use: evidence-based recommendations based on systematic review and expert opinion	Richard, MA; Barnetche, T; Horreau, C; Brenaut, E; Pouplard, C; Aractingi, S; Aubin, F; Cribier, B; Joly, P; Jullien, D; Le Maitre, M; Misery, L; Ortonne, JP; Paul, C	J EUR ACAD DERMATOL	2013	10.1111/jdv.12162	Web of Science
23845149	Cardiovascular morbidity and mortality in psoriasis and psoriatic arthritis: a systematic literature review	Horreau, C; Pouplard, C; Brenaut, E; Barnetche, T; Misery, L; Cribier, B; Jullien, D; Aractingi, S; Aubin, F; Joly, P; Le Maitre, M; Ortonne, JP; Paul, C; Richard, MA	J EUR ACAD DERMATOL	2013	10.1111/jdv.12163	Web of Science
23879815	Genetic control of psoriasis is relatively distinct from that of metabolic syndrome and coronary artery disease	Gupta, Y; Moller, S; Zillikens, D; Boehncke, WH; Ibrahim, SM; Ludwig, RJ	EXP DERMATOL	2013	10.1111/exd.12192	Web of Science
24152397	Coronary artery disease in patients with psoriasis	Masson, W; Galimberti, ML; Anselmi, CL; Cagide, A; Galimberti, RL	MEDICINA-BUENOS AIRE	2013		Web of Science
23440397	Are plasma resistin and omentin levels different in patients with psoriasis with or without atherosclerosis?	Sen, BB; Rifalioglu, EN; Ekiz, O; Buyukkaya, E; Sen, N	ARCH DERMATOL RES	2013	10.1007/s00403-013-1329-6	Web of Science
23347301	Cardiovascular aspects of psoriasis: an updated review	Pietrzak, A; Bartosinska, J; Chodorowska, G; Szepietowski, JC; Paluszkiewicz, P; Schwartz, RA	INT J DERMATOL	2013	10.1111/j.1365-4632.2012.05584.x	Web of Science
22963528	Cardiovascular disease event rates in patients with severe psoriasis treated with systemic anti-inflammatory drugs: a Danish real-world cohort study	Ahlehoff, O; Skov, L; Gislason, G; Lindhardsen, J; Kristensen, SL; Iversen, L; Lasthein, S; Gniadecki, R; Dam, TN; Torp-Pedersen, C; Hansen, PR	J INTERN MED	2013	10.1111/j.1365-2796.2012.02593.x	Web of Science
23877549	Cardiovascular risk in systemic inflammatory diseases	Marsico, F; Parente, A; Paolillo, S; Casaretti, L; Lo Iudice, F; Pirozzi, E; Conte, S; Iardino, E; Gambardella, F; Della Ratta, GL; Cirillo, A; Vitagliano, A; Filardi, PP	G ITAL CARDIOL	2013	10.1714/1308.14460	Web of Science
23204039	Effects of the Tumor Necrosis Factor-alpha Antagonist Adalimumab on Arterial Inflammation Assessed by Positron Emission Tomography in Patients With Psoriasis Results of a Randomized Controlled Trial	Bissonnette, R; Tardif, JC; Harel, F; Pressacco, J; Bolduc, C; Guertin, MC	CIRC-CARDIOVASC IMAG	2013	10.1161/CIRCIMAGING.112.975730	Web of Science
23582163	Examining the Risk of Cardiovascular Disease in Patients with Psoriasis: A Critical Review	Papp, K; Poulin, Y; Vieira, A	J CUTAN MED SURG	2013	10.2310/7750.2012.11126	Web of Science
23982521	Factors Associated with the Length of Remission of Psoriasis Vulgaris	Coimbra, S; Oliveira, H; Figueiredo, A; Rocha-Pereira, P; Santos-Silva, A	CLIN DRUG INVEST	2013	10.1007/s40261-013-0122-9	Web of Science
	Genetic variations within the PSORS1 region affect Kawasaki disease development and coronary artery aneurysm formation	Lin, WY; Liu, HP; Chang, JS; Lin, YJ; Wan, L; Chen, SY; Huang, YC; Lai, CH; Chen, CM; Hsiao, YT; Sheu, JJC; Tsai, FJ	BIOMEDICINE-TAIWAN	2013	10.1016/j.biomed.2013.03.001	Web of Science
23891393	Impact of effective tumor necrosis factor-alfa inhibitor treatment on arterial intima-media thickness in psoriasis: Results of a pilot study	Jokai, H; Szakonyi, J; Kontar, O; Marschalko, M; Szalai, K; Karpati, S; Hollo, P	J AM ACAD DERMATOL	2013	10.1016/j.jaad.2013.06.019	Web of Science
23909282	Increased epicardial fat tissue is a marker of subclinical atherosclerosis in patients with psoriasis	Sen, BB; Atci, N; Rifaioglu, EN; Ekiz, O; Kartal, I; Buyukkaya, E; Kurt, M; Karakas, MF; Buyukkaya, S; Akcay, AB; Sen, N	BRIT J DERMATOL	2013	10.1111/bjd.12569	Web of Science
22613747	Increased Risk of Sexual Dysfunction in Male Patients with Psoriasis: A Nationwide Population-Based Follow-Up Study	Chen, YJ; Chen, CC; Lin, MW; Chen, TJ; Li, CY; Hwang, CY; Chu, SY; Lee, DD; Chang, YT; Wang, WJ; Liu, HN	J SEX MED	2013	10.1111/j.1743-6109.2012.02767.x	Web of Science
23534350	Is there a relationship between disease duration and P-wave dispersion in patients with psoriasis?	Sen, BB; Rifaioglu, EN; Ekiz, O; Buyukkaya, E; Sen, N	UPSALA J MED SCI	2013	10.3109/03009734.2013.785614	Web of Science
24382278	Metabolic syndrome in psoriatic arthritis patients: A cross-sectional study	Sharma, A; Gopalakrishnan, D; Kumar, R; Vijayvergiya, R; Dogra, S	INT J RHEUM DIS	2013	10.1111/1756-185X.12134	Web of Science
22989426	Obesity and psoriatic arthritis: from pathogenesis to clinical outcome and management	Russolillo, A; Iervolino, S; Peluso, R; Lupoli, R; Di Minno, A; Pappone, N; Di Minno, MND	RHEUMATOLOGY	2013	10.1093/rheumatology/kes242	Web of Science
23557749	Psoriasis and Major Adverse Cardiovascular Events: A Systematic Review and Meta-Analysis of Observational Studies	Armstrong, EJ; Harskamp, CT; Armstrong, AW	J AM HEART ASSOC	2013	10.1161/JAHA.113.000062	Web of Science
23931969	Psoriasis and risk of cardiovascular disease: A meta-analysis of cohort studies	Gu, WJ; Weng, CL; Zhao, YT; Liu, QH; Yin, RX	INT J CARDIOL	2013	10.1016/j.ijcard.2013.07.127	Web of Science
24409658	Psoriasis is Associated with Increased Framingham Ten-Year Risk Score for Coronary Heart Disease in Tunisians	Allal-El Asmi, M; Mebazaa, A; Zidi, W; Zayani, Y; Feki, M; Mokni, M; Ben Osman, A; Kaabachi, N	CLIN LAB	2013	10.7754/Clin.Lab.2013.121009	Web of Science
	Psoriasis Patients Have Greater Coronary Artery Disease Burden As Directly Assessed by Coronary Angiography	Singh, GD; Armstrong, AW; Armstrong, EJ	CIRCULATION	2013		Web of Science
24166719	Psoriasis, electrocardiographic characteristics, and incidence of atrial fibrillation	Armstrong, AW; Azizi, S; Wu, JL; Harskamp, CT; Farrow, J; Johnson, MAN; Klem, K; Anderson, D; Armstrong, EJ	ARCH DERMATOL RES	2013	10.1007/s00403-013-1419-5	Web of Science
23329076	Risk of Cardiovascular Disorders in Psoriasis Patients Current and Future	Tablazon, ILD; Al-Dabagh, A; Davis, SA; Feldman, SR	AM J CLIN DERMATOL	2013	10.1007/s40257-012-0005-5	Web of Science
	Subclinical atherosclerosis, vascular dysfunction and abnormal LV myocardial deformation is similar between patients with psoriasis and patients with coronary artery disease	Ikonomidis, I; Varoudi, M; Papadavid, E; Tritakis, V; Paraskevaidis, I; Pavlidis, G; Papadakis, I; Rigopoulos, D; Anastasiou-Nana, M; Lekakis, J	EUR HEART J	2013		Web of Science
23106411	The association between psoriasis and dyslipidaemia: a systematic review	Ma, C; Harskamp, CT; Armstrong, EJ; Armstrong, AW	BRIT J DERMATOL	2013	10.1111/bjd.12101	Web of Science
23216632	Towards an integrative approach to understanding the role of chemerin in human health and disease	Rourke, JL; Dranse, HJ; Sinal, CJ	OBES REV	2013	10.1111/obr.12009	Web of Science
24164178	Weight gain and tumour necrosis factor-alpha inhibitors in patients with psoriasis	Tan, E; Baker, C; Foley, P	AUSTRALAS J DERMATOL	2013	10.1111/ajd.12044	Web of Science
23492918	Psoriasis Is Not Associated with Atherosclerosis and Incident Cardiovascular Events: The Rotterdam Study	Dowlatshahi, EA; Kavousi, M; Nijsten, T; Ikram, MA; Hofman, A; Franco, OH; Wakkee, M	J INVEST DERMATOL	2013	10.1038/jid.2013.131	Web of Science
24278773	Cardiovascular Risk in Psoriasis: A Population-Based Analysis with Assessment of the Framingham Risk Score	Myasoedova, E; Veetil, BMA; Matteson, EL; Kremers, HM; McEvoy, MT; Crowson, CS	SCIENTIFICA	2013	10.1155/2013/371569	Web of Science
23278607	Risk and predictors of cardiovascular disease in psoriasis: a population-based study	Maradit-Kremers H, Dierkhising RA, Crowson CS, Icen M, Ernste FC, McEvoy MT.	Int J Dermatol	2013	10.1111/j.1365-4632.2011.05430.x	Web of Science
23134418	Co-morbidities in psoriasis: a hospital-based case-control study	Tseng, HW; Lin, HS; Lam, HC	JOURNAL OF THE EUROPEAN ACADEMY OF DERMATOLOGY AND VENEREOLOGY	2013	10.1111/jdv.12028	Web of Science
23565636	Psoriasis and Atherosclerosis: Is There a Need For Novel Biomarkers Assessing Cardiovascular Risk?	Sunbul, M; Agirbasli, M	CURR PHARM DESIGN	2014	10.2174/138161282004140213124141	Web of Science
23909936	Psoriasis and dyslipidemia: a population-based study analyzing the National Health and Nutrition Examination Survey (NHANES)	Ma, C; Schupp, CW; Armstrong, EJ; Armstrong, AW	J EUR ACAD DERMATOL	2014	10.1111/jdv.12232	Web of Science
24089345	The Molecular Bypass: An Established Method for Revascularisation of Non-Operable PAD Patients or Merely a Future Vision	Herold, J; Said, S; Braun-Dullaeus, R	ZBL CHIR	2014	10.1055/s-0033-1350668	Web of Science
24164295	Patients with psoriasis have an increased amount of epicardial fat tissue	Balci, A; Celik, M; Balci, DD; Karazincir, S; Yonden, Z; Korkmaz, I; Celik, E; Egilmez, E	CLIN EXP DERMATOL	2014	10.1111/ced.12216	Web of Science
24334934	Killing Two Birds with One Stone: Screening of Coronary Artery Disease and Cardiac Autonomic Dysfunction in Psoriasis	Canpolat, U; Turak, O; Ozcan, F; Cay, S; Aras, D	MED PRIN PRACT	2014	10.1159/000356865	Web of Science
24401219	Subclinical cardiovascular disease in plaque psoriasis: Association or causal link?	Shaharyar, S; Warraich, H; McEvoy, JW; Oni, E; Ali, SS; Karim, A; Jamal, O; Blaha, MJ; Blumenthal, RS; Fialkow, J; Cury, R; Budoff, MJ; Agatston, AA; Nasir, K	ATHEROSCLEROSIS	2014	10.1016/j.atherosclerosis.2013.10.023	Web of Science
24481095	Epicardial fat thickness in patients with psoriasis vulgaris	Bacaksiz, A; Tasal, A; Sevgili, E; Erdogan, E; Onsun, N; Sonmez, O; Topukcu, B; Asoglu, E; Goktekin, O	TURK KARDIYOL DERN A	2014	10.5543/tkda.2014.78949	Web of Science
24500223	Coronary artery disease and psoriasis	Dattilo, G; Lamari, A; Scarano, M; Di Bella, G; Imbalzano, E; Busacca, P; Coglitore, S	MINERVA CARDIOANGIOL	2014		Web of Science
24550599	Clopidogrel: A possible exacerbating factor for psoriasis	Mahajan, VK; Khatri, G; Prabha, N; Abhinav, C; Sharma, V	INDIAN J PHARMACOL	2014	10.4103/0253-7613.125194	Web of Science
24767182	Psoriasis as a systemic disease	Grozdev, I; Korman, N; Tsankov, N	CLIN DERMATOL	2014	10.1016/j.clindermatol.2013.11.001	Web of Science
24848273	Complement C3 as a marker of cardiometabolic risk in psoriasis	Torres, T; Bettencourt, N; Mendonca, D; Vasconcelos, C; Silva, BM; Selores, M	ARCH DERMATOL RES	2014	10.1007/s00403-014-1467-5	Web of Science
24904002	Increased prevalence of psoriasis in patients with coronary artery disease: results from a case-control study	Picard, D; Benichou, J; Sin, C; Abasq, C; Houivet, E; Koning, R; Cribier, A; Veber, B; Dujardin, F; Eltchaninoff, H; Joly, P	BRIT J DERMATOL	2014	10.1111/bjd.13155	Web of Science
25009787	Dimethylfumarate attenuates restenosis after acute vascular injury by cell-specific and Nrf2-dependent mechanisms	Oh, CJ; Park, S; Kim, JY; Kim, HJ; Jeoung, NH; Choi, YK; Go, Y; Park, KG; Lee, IK	REDOX BIOL	2014	10.1016/j.redox.2014.06.003	Web of Science
25234060	Increased prevalence of psoriasis in patients with coronary artery disease	van de Kerkhof, PCM	BRIT J DERMATOL	2014	10.1111/bjd.13269	Web of Science
25463132	Association between psoriasis and coronary calcium score	Staniak, HL; Bittencourt, MS; Santos, ID; Sharovsky, R; Sabbag, C; Goulart, AC; Lotufo, PA; Bensenor, IM	ATHEROSCLEROSIS	2014	10.1016/j.atherosclerosis.2014.11.004	Web of Science
24980461	Antipsoriatic treatment extends beyond the skin: recovering of high-density lipoprotein function	Marsche, G; Holzer, M; Wolf, P	EXP DERMATOL	2014	10.1111/exd.12483	Web of Science
25811208	Association of endothelial nitric oxide synthase Glu298Asp gene polymorphism in psoriasis cases with hypertension	Ogretmen, Z; Hiz, MM; Silan, F; Uludag, A; Ozdemir, O	ANN SAUDI MED	2014	10.5144/0256-4947.2014.340	Web of Science
24219012	Cardiometabolic biomarkers in chronic plaque psoriasis before and after etanercept treatment	Puig, L; Strohal, R; Fuiman, J; Pedersen, R; Szumski, A; Koenig, AS; Robertson, D; Drexel, H	J DERMATOL TREAT	2014	10.3109/09546634.2013.848260	Web of Science
24161194	Cardiovascular Risk and Psoriasis: Beyond the Traditional Risk Factors	Coumbe, AG; Pritzker, MR; Duprez, DA	AM J MED	2014	10.1016/j.amjmed.2013.08.013	Web of Science
	Cardiovascular risk assessment by cardiac computed tomography indicates more prevalent coronary artery disease in both severe psoriasis and severe atopic dermatitis	Hjuler, KF; Bottcher, M; Iversen, L; Vestergaard, C; Deleuran, M; Kragballe, K	BRIT J DERMATOL	2014		Web of Science
23506557	Circulating endothelial cell levels in psoriatic patients and their modification after an anti-TNF-alpha (Etanercept) treatment	De Simone, C; Caldarola, G; Coco, V; Palumbo, S; Pocino, K; Sgambato, A; Maiorino, A; Corbi, M; Sandri, MT; Vendittelli, F; Capoluongo, E	J EUR ACAD DERMATOL	2014	10.1111/jdv.12140	Web of Science
24516067	Epicardial Fat Thickness in Psoriasis Patients Reply	Akyildiz, ZI; Nazli, C	DERMATOLOGY	2014	10.1159/000357425	Web of Science
24158189	Epicardial Fat Thickness Is Independently Associated with Psoriasis	Akyildiz, ZL; Seremet, S; Emren, V; Ozcelik, S; Gediz, B; Tastan, A; Nazli, C	DERMATOLOGY	2014	10.1159/000354726	Web of Science
24673360	Evaluation of serum sCD40L and homocysteine levels with subclinical atherosclerosis indicators in patients with psoriasis: a pilot study	Erturan, I; Koroglu, BK; Adiloglu, A; Ceyhan, AM; Akkaya, VB; Tamer, N; Basak, PY; Korkmaz, S; Ersoy, IH; Kilinc, O	INT J DERMATOL	2014	10.1111/ijd.12397	Web of Science
24349618	Psoriasis and cardiovascular risk factors: increased serum myeloperoxidase and corresponding immunocellular overexpression by Cd11b(+) CD68(+) macrophages in skin lesions	Cao, LY; Soler, DC; Debanne, SM; Grozdev, I; Rodriguez, ME; Feig, RL; Carman, TL; Gilkeson, RC; Orringer, CE; Kern, EF; McCormick, TS; Cooper, KD; Korman, NJ	AM J TRANSL RES	2014		Web of Science
23879194	Psoriasis and the Framingham risk score in a Danish hospital cohort	Gyldenlove, M; Jensen, P; Linneberg, A; Thyssen, JP; Zachariae, C; Hansen, PR; Skov, L	INT J DERMATOL	2014	10.1111/ijd.12196	Web of Science
25387679	Psoriasis severity and hypothalamic-pituitary-adrenal axis function: results from the CALIPSO study	Brunoni, AR; Santos, IS; Sabbag, C; Lotufo, PA; Bensenor, IM	BRAZ J MED BIOL RES	2014	10.1590/1414-431X20143762	Web of Science
24979347	Severe androgenetic alopecia as a proxy of metabolic syndrome in male psoriatic patients older than 59 years	Descamps, V; Mahe, E; Maccari, F; Begon, E; Barthelemy, H; Reguiai, Z; Beneton, N; Esteve, E; Chaby, G; Ruer-Mulard, M; Steiner, HG; Thomas-Beaulieu, D; Avenel-Audran, M; Goujon-Henry, C; Sigal, ML; Ezzedine, K; Beauchet, A	EUR J DERMATOL	2014	10.1684/ejd.2014.2346	Web of Science
24656729	Systemic treatment and narrowband ultraviolet B differentially affect cardiovascular risk markers in psoriasis	Sigurdardottir, G; Ekman, AK; Stahle, M; Bivik, C; Enerback, C	J AM ACAD DERMATOL	2014	10.1016/j.jaad.2013.12.044	Web of Science
23887287	The Framingham Risk Score underestimates the extent of subclinical atherosclerosis in patients with psoriatic disease	Eder, L; Chandran, V; Gladman, DD	ANN RHEUM DIS	2014	10.1136/annrheumdis-2013-203433	Web of Science
24671131	Cardiovascular Risk and Psoriasis: A Role in Clinical Cardiology?	Imbalzano, E; Casale, M; D'Angelo, M; Mandraffino, G; Giugno, V; Di Bella, G; Carerj, S; Dattilo, G	ANGIOLOGY	2015	10.1177/0003319714527339	Web of Science
24750319	Epicardial adipose tissue and coronary artery calcification in psoriasis patients	Torres, T; Bettencourt, N; Mendonca, D; Vasconcelos, C; Gama, V; Silva, BM; Selores, M	J EUR ACAD DERMATOL	2015	10.1111/jdv.12516	Web of Science
25264239	OBSERVE-5: Observational postmarketing safety surveillance registry of etanercept for the treatment of psoriasis final 5-year results	Kimball, AB; Rothman, KJ; Kricorian, G; Pariser, D; Yamauchi, PS; Menter, A; Teller, CF; Aras, G; Accortt, NA; Hooper, M; Rice, KC; Gelfand, JM	J AM ACAD DERMATOL	2015	10.1016/j.jaad.2014.08.050	Web of Science
25304822	Psoriasis and Ischemic Coronary Artery Disease	Mahiques-Santos, L; Soriano-Navarro, CJ; Perez-Pastor, G; Tomas-Cabedo, G; Pitarch-Bort, G; Valcuende-Cavero, F	ACTAS DERMO-SIFILOGR	2015	10.1016/j.adengl.2014.12.014	Web of Science
25428719	Are all patients with psoriasis at increased risk for coronary artery disease?	Seremet, S; Genc, B; Tastan, A; Akyildiz, ZI; Nazli, C; Ozcelik, S; Afsar, FS; Solak, A; Emren, V	INT J DERMATOL	2015	10.1111/ijd.12673	Web of Science
25464252	Ischemic cardiovascular involvement in psoriasis: A systematic review	Mosca, S; Gargiulo, P; Balato, N; Di Costanzo, L; Parente, A; Paolillo, S; Ayala, F; Trimarco, B; Crea, F; Perrone-Filardi, P	INT J CARDIOL	2015	10.1016/j.ijcard.2014.10.092	Web of Science
25599394	Psoriasis and Cardiometabolic Traits: Modest Association but Distinct Genetic Architectures	Koch, M; Baurecht, H; Ried, JS; Rodriguez, E; Schlesinger, S; Volks, N; Gieger, C; Ruckert, IM; Heinrich, L; Willenbore, C; Smith, C; Peters, A; Thorand, B; Koenig, W; Lamina, C; Jansen, H; Kronenberg, F; Seissler, J; Thiery, J; Rathmann, W; Schunkert, H; Erdmann, J; Barker, J; Nair, RP; Tsoi, LC; Elder, JT; Mrowietz, U; Weichenthal, M; Mucha, S; Schreiber, S; Franke, A; Schmitt, J; Lieb, W; Weid…	J INVEST DERMATOL	2015	10.1038/jid.2015.8	Web of Science
25660150	Similarities in Coronary Function and Myocardial Deformation Between Psoriasis and Coronary Artery Disease: The Role of Oxidative Stress and Inflammation	Ikonomidis, I; Makavos, G; Papadavid, E; Varoudi, M; Andreadou, I; Gravanis, K; Theodoropoulos, K; Pavlidis, G; Triantafyllidi, H; Parissis, J; Paraskevaidis, I; Rigopoulos, D; Lekakis, J	CAN J CARDIOL	2015	10.1016/j.cjca.2014.11.002	Web of Science
25670364	Elevated interleukin-10: A new cause of dyslipidemia leading to severe HDL deficiency	Moraitis, AG; Freeman, LA; Shamburek, RD; Wesley, R; Wilson, W; Grant, CM; Price, S; Demosky, S; Thacker, SG; Zarzour, A; Hornung, RL; Pucino, F; Csako, G; Yarboro, C; McInnes, IB; Kuroiwa, T; Boumpas, D; Rao, VK; Illei, GG; Remaley, AT	J CLIN LIPIDOL	2015	10.1016/j.jacl.2014.09.014	Web of Science
26004520	Cardiovascular comorbidities in patients with rosacea: A nationwide case-control study from Taiwan	Hua, TC; Chung, PI; Chen, YJ; Wu, LC; Chen, YD; Hwang, CY; Chu, SY; Chen, CC; Lee, DD; Chang, YT; Liu, HN	J AM ACAD DERMATOL	2015	10.1016/j.jaad.2015.04.028	Web of Science
26064179	A novel anti-inflammatory natural product from Sphaeranthus indicus inhibits expression of VCAM1 and ICAM1, and slows atherosclerosis progression independent of lipid changes	Srivastava, RAK; Mistry, S; Sharma, S	NUTR METAB	2015	10.1186/s12986-015-0018-1	Web of Science
26093174	Increased Prevalence of Coronary Artery Disease in Severe Psoriasis and Severe Atopic Dermatitis	Hjuler, KF; Bottcher, M; Vestergaard, C; Deleuran, M; Raaby, L; Botker, HE; Iversen, L; Kragballe, K	AM J MED	2015	10.1016/j.amjmed.2015.05.041	Web of Science
26123401	Lack of association between leptin, leptin receptor, adiponectin gene polymorphisms and epicardial adipose tissue, abdominal visceral fat volume and atherosclerotic burden in psoriasis patients	Torres, T; Bettencourt, N; Ferreira, J; Carvalho, C; Mendonca, D; Vasconcelos, C; Selores, M; Silva, B	ARCH PHYSIOL BIOCHEM	2015	10.3109/13813455.2015.1024136	Web of Science
26188627	Increased risk of arrhythmia in patients with psoriatic disease: A nationwide population-based matched cohort study	Chiu, HY; Chang, WL; Huang, WF; Wen, YW; Tsai, YW; Tsai, TF	J AM ACAD DERMATOL	2015	10.1016/j.jaad.2015.06.023	Web of Science
26189472	Patient with advanced coronary artery disease and psoriasis	Wolska-Bulach, A; Woznicka-Leskiewicz, L; Niklas, A; Niklas, K; Tykarski, A	KARDIOL POL	2015	10.5603/KP.2015.0126	Web of Science
26200230	Decreased brain-derived neurotrophic factor plasma levels in psoriasis patients	Brunoni, AR; Lotufo, PA; Sabbag, C; Goulart, AC; Santos, IS; Bensenor, IM	BRAZ J MED BIOL RES	2015	10.1590/1414-431X20154574	Web of Science
26417656	Psoriasis strikes back! Epicardial adipose tissue: Another contributor to the higher cardiovascular risk in psoriasis	Raposo, I; Torres, T	REV PORT CARDIOL	2015	10.1016/j.repc.2015.04.007	Web of Science
26633680	Patient Preferences for Biologicals in Psoriasis: Top Priority of Safety for Cardiovascular Patients	Schaarschmidt, ML; Kromer, C; Herr, R; Schmieder, A; Sonntag, D; Goerdt, S; Peitsch, WK	PLOS ONE	2015	10.1371/journal.pone.0144335	Web of Science
	SIMILARITIES IN CORONARY FUNCTION AND MYOCARDIAL DEFORMATION BETWEEN PSORIASIS AND CORONARY ARTERY DISEASE: THE ROLE OF OXIDATIVE STRESS AND INFLAMMATION	Ikonomidis, I; Makavos, G; Papadavid, E; Varoudi, M; Andreadou, I; Gravanis, K; Pavlidis, G; Palaiodimos, L; Triantafyllidi, H; Parissis, J; Paraskevaidis, I; Rigopoulos, D; Lekakis, J	J AM COLL CARDIOL	2015	10.1016/S0735-1097(15)61218-9	Web of Science
	Similarities in impairment of endothelial glycocalyx between psoriasis and coronary artery disease: the role of oxidative stress and inflammation	Ikonomidis, I; Makavos, G; Andreadou, I; Gravanis, K; Varoudi, M; Triantafyllidi, H; Papadavid, E; Rigopoulos, D; Pavlidis, G; Lekakis, J	EUR HEART J	2015		Web of Science
25839634	Acute coronary syndrome and scombroid syndrome	Cucunato, M; Cannava, G; Curro, A	INT J CARDIOL	2015	10.1016/j.ijcard.2015.03.390	Web of Science
24552447	Anti-IL-17 phase II data for psoriasis: A review	Brown, G; Malakouti, M; Wang, E; Koo, JY; Levin, E	J DERMATOL TREAT	2015	10.3109/09546634.2013.878448	Web of Science
25115852	Assessment of Atrial Electromechanical Delay and Left Atrial Mechanical Functions in Patients with Psoriasis Vulgaris	Aksan, G; Nar, G; Soylu, K; Inci, S; Yuksel, S; Ocal, HS; Yuksel, EP; Gulel, O	ECHOCARDIOGR-J CARD	2015	10.1111/echo.12706	Web of Science
26148129	Association between adult atopic dermatitis, cardiovascular disease, and increased heart attacks in three population-based studies	Silverberg, JI	ALLERGY	2015	10.1111/all.12685	Web of Science
25733172	Atrial conduction abnormalities in patients with psoriasis vulgaris	Tasal, A; Guvenc, TS; Kul, S; Bacaksiz, A; Erdogan, E; Sonmez, O; Sevgili, E; Dizman, D; Onsun, N; Ay, NK	KARDIOL POL	2015	10.5603/KP.a2015.0028	Web of Science
25880409	Complete atrioventricular block can be a long-term complication of radiation therapy	Cucunato, M; Cannava, G; Curro, A	INT J CARDIOL	2015	10.1016/j.ijcard.2015.03.421	Web of Science
	Coronary artery events in Thai patients with psoriasis using Framingham and Ramathibodi-Electricity Generating Authority of Thailand risk scores	Khankham, S; Chularojanamontri, L; Wongpraparut, C; Silpa-archa, N; Janyong, N; Vathesatogkit, P	ASIAN BIOMED	2015	10.5372/1905-7415.0904.419	Web of Science
25882886	Evaluating the economic burden of psoriasis in the United States	Vanderpuye-Orgle, J; Zhao, Y; Lu, J; Shrestha, A; Sexton, A; Seabury, S; Lebwohl, M	J AM ACAD DERMATOL	2015	10.1016/j.jaad.2015.02.1099	Web of Science
24909271	Nationwide population-based study of cause-specific death rates in patients with psoriasis	Salahadeen, E; Torp-Pedersen, C; Gislason, G; Hansen, PR; Ahlehoff, O	J EUR ACAD DERMATOL	2015	10.1111/jdv.12523	Web of Science
26476250	Psoriasis and Cardiovascular Disease	Shahwan, KT; Kimball, AB	MED CLIN N AM	2015	10.1016/j.mcna.2015.08.001	Web of Science
25588082	Serum Endocan Levels Are Correlated with the Presence and Severity of Coronary Artery Disease in Patients with Hypertension	Wang, XS; Yang, W; Luo, T; Wang, JM; Jing, YY	GENET TEST MOL BIOMA	2015	10.1089/gtmb.2014.0274	Web of Science
25421412	Serum YKL-40: a potential biomarker for psoriasis or endothelial dysfunction in psoriasis?	Erfan, G; Guzel, S; Alpsoy, S; Rifaioglu, EN; Kaya, S; Kucukyalcin, V; Topcu, B; Kulac, M	MOL CELL BIOCHEM	2015	10.1007/s11010-014-2277-y	Web of Science
26449753	Severity of Psoriasis Associates With Aortic Vascular Inflammation Detected by FDG PET/CT and Neutrophil Activation in a Prospective Observational Study	Naik, HB; Natarajan, B; Stansky, E; Ahlman, MA; Teague, H; Salahuddin, T; Ng, QM; Joshi, AA; Krishnamoorthy, P; Dave, J; Rose, SM; Doveikis, J; Playford, MP; Prussick, RB; Ehrlich, A; Kaplan, MJ; Lockshin, BN; Gelfand, JM; Mehta, NN	ARTERIOSCL THROM VAS	2015	10.1161/ATVBAHA.115.306460	Web of Science
	Similarities in coronary function and myocardial deformation between psoriasis and coronary artery disease: The role of oxidative stress and inflammation	Ikonomidis I., Makavos G., Papadavid E., Varoudi M., Andreadou I., Gravanis K., Theodoropoulos K., Pavlidis G., Triantafyllidi H., Parissis J., Paraskevaidis I., Rigopoulos D., Lekakis J.	Canadian Journal of Cardiology	2015		Web of Science
26440534	The Heartbreak of Psoriasis A Review of Cardiovascular Risk in Patients With Psoriasis	Benson, MM; Frishman, WH	CARDIOL REV	2015	10.1097/CRD.0000000000000048	Web of Science
25362972	Metabolic syndrome in Spanish patients with psoriasis needing systemic therapy: Prevalence and association with cardiovascular disease in PSO-RISK, a cross-sectional study	Belinchón I, Vanaclocha F, de la Cueva-Dobao P, Coto-Segura P, Labandeira J, Herranz P, Taberner R, Juliá B, Cea-Calvo L, Puig L.	J Dermatolog Treat	2015	10.3109/09546634.2014.983039	Web of Science
27385305	Association Between Changes in Coronary Artery Disease Progression and Treatment With Biologic Agents for Severe Psoriasis	Hjuler, KF; Bottcher, M; Vestergaard, C; Botker, HE; Iversen, L; Kragballe, K	JAMA DERMATOL	2016	10.1001/jamadermatol.2016.1984	Web of Science
27556410	Comparison of Coronary Artery Calcium Scores Between Patients With Psoriasis and Type 2 Diabetes	Mansouri, B; Kivelevitch, D; Natarajan, B; Joshi, AA; Ryan, C; Benjegerdes, K; Schussler, JM; Rader, DJ; Reilly, MP; Menter, A; Mehta, NN	JAMA DERMATOL	2016	10.1001/jamadermatol.2016.2907	Web of Science
27654120	GlycA Is a Novel Biomarker of Inflammation and Subclinical Cardiovascular Disease in Psoriasis	Joshi, AA; Lerman, JB; Aberra, TM; Afshar, M; Teague, HL; Rodante, JA; Krishnamoorthy, P; Ng, Q; Aridi, TZ; Salahuddin, T; Natarajan, B; Lockshin, BN; Ahlman, MA; Chen, MY; Rader, DJ; Reilly, MP; Remaley, AT; Bluemke, DA; Playford, MP; Gelfand, JM; Mehta, NN	CIRC RES	2016	10.1161/CIRCRESAHA.116.309637	Web of Science
27835645	PoCos: Population Covering Locus Sets for Risk Assessment in Complex Diseases	Ayati, M; Koyuturk, M	PLOS COMPUT BIOL	2016	10.1371/journal.pcbi.1005195	Web of Science
28035221	Is there any increased risk of hypertension, diabetes and cardiac diseases in psoriatic patients with TNF-alpha G238A and G308A polymorphism?	Isik, S; Hiz, MM; Kilic, S; Ogretmen, Z; Silan, F	POSTEP DERM ALERGOL	2016	10.5114/pdia.2016.58384	Web of Science
	Association Between Changes in Coronary Artery Disease Progression and Treatment With Biologic Agents for Severe Psoriasis	Hjuler, KF; Bottcher, M; Vestergaard, C	JAMA DERMATOL	2016	10.1001/jamadermatol.2016.3933	Web of Science
	Reduced coronary artery disease progression in patients with severe psoriasis treated with biologic agents	Hjuler, KF; Boetker, HE; Vestergaard, C; Iversen, L; Kragballe, KF; Boettcher, M	EUR HEART J	2016		Web of Science
	Reduced coronary artery disease progression in patients with severe psoriasis treated with biologic agents	Hjuler, KF; Bottcher, M; Vestergaard, C; Botker, HE; Kragballe, K; Iversen, L	J EUR ACAD DERMATOL	2016		Web of Science
	A CLINICAL STUDY ON ASSOCIATION OF METABOLIC SYNDROME AND CARDIOVASCULAR RISK IN PSORIASIS	Babu, VA; Venkateswaran, KS; Rajasekar, RM	J EVOL MED DENT SCI-	2016	10.14260/jemds/2016/1551	Web of Science
27062420	Anti-tumor necrosis factor-alpha therapy improves endothelial function and arterial stiffness in patients with moderate to severe psoriasis: A 6-month prospective study	Pina, T; Corrales, A; Lopez-Mejias, R; Armesto, S; Gonzalez-Lopez, MA; Gomez-Acebo, I; Ubilla, B; Remuzgo-Martinez, S; Gonzalez-Vela, MC; Blanco, R; Hernandez, JL; Llorca, J; Gonzalez-Gay, MA	J DERMATOL	2016	10.1111/1346-8138.13398	Web of Science
26458363	Association between psoriasis and chronic obstructive pulmonary disease: A systematic review and meta-analysis	Ungprasert, P; Srivali, N; Thongprayoon, C	J DERMATOL TREAT	2016	10.3109/09546634.2015.1107180	Web of Science
27092231	Chemerin as an independent predictor of cardiovascular event risk	Inci, S; Aksan, G; Dogan, P	THER ADV ENDOCRINOL	2016	10.1177/2042018816629894	Web of Science
26808075	Coexistence of ischemic heart disease and rheumatoid arthritis patients-A case control study	Levi, EH; Watad, A; Whitby, A; Tiosano, S; Comaneshter, D; Cohen, AD; Amital, H	AUTOIMMUN REV	2016	10.1016/j.autrev.2016.01.006	Web of Science
26571019	Curcumin and folic acid abrogated methotrexate induced vascular endothelial dysfunction	Sankrityayan, H; Majumdar, AS	CAN J PHYSIOL PHARM	2016	10.1139/cjpp-2015-0156	Web of Science
27495134	Effect of inflammation on HDL structure and function	Feingold, KR; Grunfeld, C	CURR OPIN LIPIDOL	2016	10.1097/MOL.0000000000000333	Web of Science
27904512	Evaluation of inhomogeneities of repolarization in patients with psoriasis vulgaris	Soylu, K; Inci, S; Aksan, G; Nar, G; Yuksel, EP; Ocal, HS; Capraz, M; Yuksel, S; Sahin, M	ARCH MED SCI	2016	10.5114/aoms.2016.62922	Web of Science
27836869	Hospital-diagnosed atopic dermatitis and long-term risk of myocardial infarction: a population-based follow-up study	Riis, JL; Vestergaard, C; Hjuler, KF; Iversen, L; Jakobsen, L; Deleuran, MS; Olsen, M	BMJ OPEN	2016	10.1136/bmjopen-2016-011870	Web of Science
25174782	Influence of TNF-alpha gene polymorphisms in coronary artery calcification in psoriasis patients	Torres, T; Bettencourt, N; Ferreira, J; Carvalho, C; Mendonca, D; Pinho-Costa, P; Vasconcelos, C; Selores, M; Silva, B	J EUR ACAD DERMATOL	2016	10.1111/jdv.12706	Web of Science
26910853	Ixekizumab for the Treatment of Psoriasis: A Review of Phase III Trials	Farahnik, B; Beroukhim, K; Zhu, TH; Abrouk, M; Nakamura, M; Singh, R; Lee, K; Bhutani, T; Koo, J	DERMATOLOGY THER	2016	10.1007/s13555-016-0102-0	Web of Science
26293235	Management of Cardiovascular Risk in Patients with Chronic Inflammatory Diseases: Current Evidence and Future Perspectives	Lindhardsen, J; Kristensen, SL; Ahlehoff, O	AM J CARDIOVASC DRUG	2016	10.1007/s40256-015-0141-4	Web of Science
26608008	Oral anticoagulant therapy and thrombosis. A case of failure of therapy with vitamin K antagonists	Romano, P; Messina, F; Crosca, S	INT J CARDIOL	2016	10.1016/j.ijcard.2015.06.175	Web of Science
27627099	Psoriasis and cardiovascular disorders	Frieder, J; Ryan, C	GIORN ITAL DERMAT V	2016		Web of Science
	PSORIASIS AND CORONARY ARTERY DISEASE: THE ROLE OF INFLAMMATION	Altieri, P; Banchs, HL; Nieves, J	ATHEROSCLEROSIS	2016	10.1016/j.atherosclerosis.2016.07.838	Web of Science
27451924	Psoriasis and risk of incident atrial fibrillation: A systematic review and meta-analysis	Ungprasert, P; Srival, N; Kittanamongkolchai, W	INDIAN J DERMATOL VE	2016	10.4103/0378-6323.186480	Web of Science
27061381	Relationship Between the Serum Total Bilirubin and Inflammation in Patients With Psoriasis Vulgaris	Zhou, ZX; Chen, JK; Hong, YY; Zhou, R; Zhou, DM; Sun, LY; Qin, WL; Wang, TC	J CLIN LAB ANAL	2016	10.1002/jcla.21936	Web of Science
27015109	Risk of Cerebrovascular Accidents and Ischemic Heart Disease in Cutaneous Lupus Erythematosus: A Population-Based Cohort Study	Singh, AG; Crowson, CS; Singh, S; Davis, MDP; Maradit-Kremers, H; Matteson, EL; Chowdhary, VR	ARTHRIT CARE RES	2016	10.1002/acr.22892	Web of Science
27057013	Risk of Parkinson's Disease Among Patients with Psoriasis: A Systematic Review and Meta-analysis	Ungprasert, P; Srivali, N; Kittanamongkolchai, W	INDIAN J DERMATOL	2016	10.4103/0019-5154.177771	Web of Science
27376696	Self-reported depression in psoriasis is associated with subclinical vascular diseases	Aberra, TM; Joshi, AA; Lerman, JB; Rodante, JA; Dahiya, AK; Teague, HL; Ng, Q; Silverman, JI; Sorokin, AV; Salahuddin, T; Lockshin, BN; Ahlman, MA; Playford, MP; Chen, MY; Gelfand, JM; Mehta, NN	ATHEROSCLEROSIS	2016	10.1016/j.atherosclerosis.2016.05.043	Web of Science
27489603	Simultaneous thrombosis of multiple coronary arteries in a patient with rheumatoid arthritis	Kalayci, A; Arslan, E; Bakar, SM; Guneri, M; Dizman, R; Kivanc, E; Karabay, CY	J CARDIOVASC THORAC	2016	10.15171/jcvtr.2016.17	Web of Science
27585683	The Association of HLA-class I Genes and the Extent of Atherosclerotic Plaques in Patients with Psoriatic Disease	Eder, L; Abji, F; Rosen, CF; Chandran, V; Cook, RJ; Gladman, DD	J RHEUMATOL	2016	10.3899/jrheum.151469	Web of Science
	The risk of coronary artery disease in psoriasis is not associated with HLA-C*06:02	Muto, M; Matsumoto, K; Naniwa, K	AUSTRALAS J DERMATOL	2016		Web of Science
27236353	Treatment with tumor necrosis factor inhibitors restores coronary microvascular function in young patients with severe psoriasis	Piaserico, S; Osto, E; Famoso, G; Zanetti, I; Gregori, D; Poretto, A; Iliceto, S; Peserico, A; Tona, F	ATHEROSCLEROSIS	2016	10.1016/j.atherosclerosis.2016.05.036	Web of Science
27448600	Visualization of atherosclerosis as detected by coronary artery calcium and carotid intima-media thickness reveals significant atherosclerosis in a cross-sectional study of psoriasis patients in a tertiary care center	Santilli, S; Kast, DR; Grozdev, I; Cao, L; Feig, RL; Golden, JB; Debanne, SM; Gilkeson, RC; Orringer, CE; McCormick, TS; Ward, NL; Cooper, KD; Korman, NJ	J TRANSL MED	2016	10.1186/s12967-016-0947-0	Web of Science
27485152	Prevalence of cardiovascular-related comorbidity in ankylosing spondylitis, psoriatic arthritis and psoriasis in primary care: a matched retrospective cohort study	Ahmed, N; Prior, JA; Chen, Y; Hayward, R; Mallen, CD; Hider, SL	CLINICAL RHEUMATOLOGY	2016	10.1007/s10067-016-3362-2	Web of Science
27291937	Increase in coronary atherosclerosis severity and the prevalence of coronary artery mixed plaques in patients with psoriasis	Bissonnette, R; Cademartiti, F; Maffei, E; Tardif, JC	BRIT J DERMATOL	2017	10.1111/bjd.14797	Web of Science
28228311	Cardiogoniometry in psoriatic patients and its comparison with a control group	Poorzand, H; Kiafar, B; Heravi, FA; Vejdanparast, M; Saki, A; Tayebi, M; Morovatdar, N; Karimabadi, N	INDIAN HEART J	2017	10.1016/j.ihj.2016.05.019	Web of Science
28464401	Prevalence of coronary artery calcification in Japanese patients with psoriasis: A close correlation with bilateral diagonal earlobe creases	Honma, M; Shibuya, T; Iwasaki, T; Iinuma, S; Takahashi, N; Kishibe, M; Minami-Hori, M; Ishida-Yamamoto, A	J DERMATOL	2017	10.1111/1346-8138.13895	Web of Science
28483812	Coronary Plaque Characterization in Psoriasis Reveals High-Risk Features That Improve After Treatment in a Prospective Observational Study	Lerman, JB; Joshi, AA; Chaturvedi, A; Aberra, TM; Dey, AK; Rodante, JA; Salahuddin, T; Chung, JH; Rana, A; Teague, HL; Wu, JJ; Playford, MP; Lockshin, BA; Chen, MY; Sandfort, V; Bluemke, DA; Mehta, NN	CIRCULATION	2017	10.1161/CIRCULATIONAHA.116.026859	Web of Science
28601812	Cardiovascular and type 2 diabetes morbidity and all-cause mortality among diverse chronic inflammatory disorders	Dregan, A; Chowienczyk, P; Molokhia, M	HEART	2017	10.1136/heartjnl-2017-311214	Web of Science
28716831	Coronary Plaque Characterization in Psoriasis	Kivelevitch, D; Schussler, JM; Menter, A	CIRCULATION	2017	10.1161/CIRCULATIONAHA.117.029126	Web of Science
28784250	Biological treatments for psoriasis delay the progression of coronary atherosclerosis	Schmutz, JL	ANN DERMATOL VENER	2017	10.1016/j.annder.2017.05.012	Web of Science
29091929	The cathelicidin protein CRAMP is a potential atherosclerosis self-antigen in ApoE(-/-) mice	Mihailovic, PM; Lio, WM; Yano, J; Zhao, XN; Zhou, JC; Chyu, KY; Shah, PK; Cercek, B; Dimayuga, PC	PLOS ONE	2017	10.1371/journal.pone.0187432	Web of Science
	Prognostic effect of psoriasis and psoriatic arthritis in patients with suspected coronary artery disease assessed by cardiac computed tomography: a multicentre cohort study	Hjuler, KF; Winther, S; Bottcher, M; Iversen, L	BRIT J DERMATOL	2017		Web of Science
28530466	Angiotensin type 1 receptor A1166C polymorphism and systemic lupus erythematosus: correlation with cellular immunity and oxidative stress markers	Baniamerian, H; Bahrehmand, F; Vaisi-Raygani, A; Rahimi, Z; Pourmotabbed, T	LUPUS	2017	10.1177/0961203317711008	Web of Science
28056529	Anterior Tragal Crease Is Associated With Atherosclerosis: A Study Evaluating Carotid Artery Intima-Media Thickness	Rerknimitr, P; Pongpairoj, K; Kumtornrat, C; Panchaprateep, R; Hurst, CP; Chutinet, A; Asawanonda, P; Suwanwela, NC	ANGIOLOGY	2017	10.1177/0003319716685481	Web of Science
28765740	Aortic Flow Propagation Velocity in Patients with Familial Mediterranean Fever: an Observational Study	Karaman, K; Arisoy, A; Altunkas, A; Erken, E; Demirtas, A; Ozturk, M; Karayakali, M; Sahin, S; Celik, A	KOREAN CIRC J	2017	10.4070/kcj.2016.0400	Web of Science
	Comorbidities in psoriasis: The recognition of psoriasis as a systemic disease and current management	Kalkan, G	Turkderm-Turk Arch D	2017	10.4274/turkderm.09476	Web of Science
29507560	Evaluation of abdominal fat index by ultrasonography and its relationship with psoriasis and metabolic syndrome	Gonul, M; Tatar, I; Canpolat, F; Kurmus, GI; Ergin, C; Hekimoglu, B	POSTEP DERM ALERGOL	2017	10.5114/ada.2017.71111	Web of Science
28149018	Evaluation of Serum Fetuin-A and Osteoprotegerin Levels in Patients with Psoriasis	Genc, M; Can, M; Guven, B; Cinar, S; Buyukuysal, C; Acikgoz, B; Mungan, AG; Acikgoz, S	INDIAN J CLIN BIOCHE	2017	10.1007/s12291-016-0570-0	Web of Science
29062018	IFN-gamma and TNF-alpha synergism may provide a link between psoriasis and inflammatory atherogenesis	Mehta, NN; Teague, HL; Swindell, WR; Baumer, Y; Ward, NL; Xing, XY; Baugous, B; Johnston, A; Joshi, AA; Silverman, J; Barnes, DH; Wolterink, L; Nair, RP; Stuart, PE; Playford, M; Voorhees, JJ; Sarkar, MK; Elder, JT; Gallagher, K; Ganesh, SK; Gudjonsson, JE	SCI REP-UK	2017	10.1038/s41598-017-14365-1	Web of Science
29108842	Increased Risk of Multimorbidity in Patients With Sarcoidosis: A Population-Based Cohort Study 1976 to 2013	Ungprasert, P; Matteson, EL; Crowson, CS	MAYO CLIN PROC	2017	10.1016/j.mayocp.2017.09.015	Web of Science
27696392	Interleukin-17 as a factor linking the pathogenesis of psoriasis with metabolic disorders	Owczarczyk-Saczonek, A; Placek, W	INT J DERMATOL	2017	10.1111/ijd.13420	Web of Science
28899951	Lowering Interleukin-12 Activity Improves Myocardial and Vascular Function Compared With Tumor Necrosis Factor-a Antagonism or Cyclosporine in Psoriasis	Ikonomidis, I; Papadavid, E; Makavos, G; Andreadou, I; Varoudi, M; Gravanis, K; Theodoropoulos, K; Pavlidis, G; Triantafyllidi, H; Moutsatsou, P; Panagiotou, C; Parissis, J; Iliodromitis, E; Lekakis, J; Rigopoulos, D	CIRC-CARDIOVASC IMAG	2017	10.1161/CIRCIMAGING.117.006283	Web of Science
28118966	Mortality in patients with psoriasis. A retrospective cohort study	Masson, W; Rossi, E; Galimberti, ML; Krauss, J; Estrada, JN; Galimberti, R; Cagide, A	MED CLIN-BARCELONA	2017	10.1016/j.medcli.2016.12.011	Web of Science
28721154	Obesity and inflammation: the linking mechanism and the complications	Ellulu, MS; Patimah, I; Khaza'ai, H; Rahmat, A; Abed, Y	ARCH MED SCI	2017	10.5114/aoms.2016.58928	Web of Science
29104241	Old and New Biological Therapies for Psoriasis	Ronholt, K; Iversen, L	INT J MOL SCI	2017	10.3390/ijms18112297	Web of Science
28258057	Psoriasis as a human model of disease to study inflammatory atherogenesis	Harrington, CL; Dey, AK; Yunus, R; Joshi, AA; Mehta, NN	AM J PHYSIOL-HEART C	2017	10.1152/ajpheart.00774.2016	Web of Science
	Quality of life Assessment in a patient with Urticaria	Ghias, F; Shah, ZH; Safder, B; Khan, IM; Shuaib, A	PAK J MED HEALTH SCI	2017		Web of Science
28258671	The role of chemerin in human disease	Stojek, M	POSTEP HIG MED DOSW	2017	10.5604/01.3001.0010.3795	Web of Science
28652109	Using FDG-PET/CT to Detect Vascular Inflammation in Patients with Psoriasis: Where to Look? And for What??	Hjuler, KF; Gormsen, LC; Iversen, L	J INVEST DERMATOL	2017	10.1016/j.jid.2017.05.034	Web of Science
29065479	Psoriasis and Cardiovascular Comorbidities: Focusing on Severe Vascular Events, Cardiovascular Risk Factors and Implications for Treatment	Hu, SCS; Lan, CCE	INT J MOL SCI	2017	10.3390/ijms18102211	Web of Science
	Psychometric properties for the Polish version of the Brief Illness Perception Questionnaire (Brief IPQ)	Kossakowska, MM; Stefaniak, TJ	HEALTH PSYCHOLOGY REPORT	2017	10.5114/hpr.2017.61668	Web of Science
29507002	Letter by Hjuler et al Regarding Article, Coronary Plaque Characterization in Psoriasis Reveals High-Risk Features That Improve After Treatment in a Prospective Observational Study	Hjuler, KF; Bottcher, M; Iversen, L	CIRCULATION	2018	10.1161/CIRCULATIONAHA.117.029784	Web of Science
29956314	Is psoriasis a risk factor of angiography-proven coronary artery disease?	Zhao, J; Zhang, X; Sun, H; An, R	BRIT J DERMATOL	2018	10.1111/bjd.16925	Web of Science
30085127	Improvement of Refractory Peripheral Edema With Multilayered Compression Bandaging: A Case Report	Tennison, JM; Fu, JB; Bruera, E	PHYS THER	2018	10.1093/ptj/pzy072	Web of Science
30152023	Evaluation of epicardial adipose tissue volume and coronary artery calcification in Japanese patients with psoriasis vulgaris	Momose, M; Asahina, A; Fukuda, T; Sakuma, T; Umezawa, Y; Nakagawa, H	J DERMATOL	2018	10.1111/1346-8138.14618	Web of Science
30208407	Association Between Aortic Vascular Inflammation and Coronary Artery Plaque Characteristics in Psoriasis	Joshi, AA; Lerman, JB; Dey, AK; Sajja, AP; Belur, AD; Elnabawi, YA; Rodante, JA; Aberra, TM; Chung, J; Salahuddin, T; Natarajan, B; Dave, J; Goyal, A; Groenendyk, JW; Rivers, JP; Baumer, Y; Teague, HL; Playford, MP; Bluemke, DA; Ahlman, MA; Chen, MY; Gelfand, JM; Mehta, NN	JAMA CARDIOL	2018	10.1001/jamacardio.2018.2769	Web of Science
30343350	Clinical and Genetic Risk Factors Associated with Psoriatic Arthritis among Patients with Psoriasis	Yan, D; Ahn, R; Leslie, S; Liao, W	DERMATOLOGY THER	2018	10.1007/s13555-018-0266-x	Web of Science
30571459	Association Between Oxidation-Modified Lipoproteins and Coronary Plaque in Psoriasis An Observational Cohort Study	Sorokin, AV; Kotani, K; Elnabawi, YA; Dey, AK; Sajja, AP; Yamada, S; Ueda, M; Harrington, CL; Baumer, Y; Rodante, JA; Gelfand, JM; Chen, MY; Joshi, AA; Playford, MP; Remaley, AT; Mehta, NN	CIRC RES	2018	10.1161/CIRCRESAHA.118.313608	Web of Science
30571473	Psoriasis and Atherosclerosis: Where Inflammation and Lipid Biology Meet	Siddiqi, HK; Ridker, PM	CIRC RES	2018	10.1161/CIRCRESAHA.118.314073	Web of Science
29318966	Chronic Inflammatory Diseases and Atherosclerotic Cardiovascular Disease: Innocent Bystanders or Partners in Crime?	Hansen, PR	CURR PHARM DESIGN	2018	10.2174/1381612824666180110102341	Web of Science
	CORONARY ARTERY DISEASE AND THE IMPACT OF AUTOIMMUNE DISEASES (RA, PSORIASIS AND SLE) ON THE SEVERITY, TYPE OF PRESENTATION AND PREVALENCE: A RETROSPECTIVE ANALYSIS	Ghrair, F; Alkhawam, H; Bansal, P; Sara, A; Kaba, M; Homsi, M; Shahid, S; Vittorio, TJ	J INVEST MED	2018	10.1136/jim-2018-000745.14	Web of Science
	Effects of Biologic Therapy on Cardiovascular Disease in Psoriasis	Henning, M; Tekin, HG; Skov, L; Egeberg, A	CURR DERMATOL REP	2018	10.1007/s13671-018-0210-4	Web of Science
29357611	Growing evidence for coronary artery disease risk factors in patients with severe hidradenitis suppurativa	Cohen, AD; Zisman, D	BRIT J DERMATOL	2018	10.1111/bjd.16064	Web of Science
	Increased Resting Amygdala Activity Relates to Increased Prevalence of High Risk Coronary Plaque in Psoriasis	Dey, AK; Goyal, A; Elnabawi, Y; Chaturvedi, A; Chung, JH; Aberra, T; Groenendyk, J; Lerman, J; Joshi, A; Belur, A; Rivers, JP; Varghese, NJ; Harrington, CL; Rodante, JA; Jain, T; Reddy, AS; Shukla, P; Teague, HL; Baumer, Y; Playford, MP; Ahlman, MA; Chen, MY; Sandfort, V; Pitman, R; Powell-Wiley, TM; Tawakol, A; Gelfand, JM; Bluemke, DA; Mehta, NN	CIRCULATION	2018		Web of Science
29477740	Interleukin 17, inflammation, and cardiovascular risk in patients with psoriasis	Lockshin, B; Balagula, Y; Merola, JF	J AM ACAD DERMATOL	2018	10.1016/j.jaad.2018.02.040	Web of Science
29910818	Potential immunological Links Between Psoriasis and Cardiovascular Disease	Sajja, AP; Joshi, AA; Teague, HL; Dey, AK; Mehta, NN	FRONT IMMUNOL	2018	10.3389/fimmu.2018.01234	Web of Science
29212353	Psoriasis and Cardiovascular Risk: Correlation Between Psoriasis and Cardiovascular Functional Indices	Dattilo, G; Imbalzano, E; Casale, M; Guarneri, C; Borgia, F; Mondello, S; Lagana, P; Romano, P; Oreto, G; Cannavo, S	ANGIOLOGY	2018	10.1177/0003319717699329	Web of Science
30150978	Psoriasis, Cardiovascular events, and Biologics: Lights and Shadows	Caiazzo, G; Fabbrocini, G; Di Caprio, R; Raimondo, A; Scala, E; Balato, N; Balato, A	FRONT IMMUNOL	2018	10.3389/fimmu.2018.01668	Web of Science
28927890	Reduction of Inflammatory and Cardiovascular Proteins in the Blood of Patients with Psoriasis: Differential Responses between Tofacitinib and Etanercept after 4 Weeks of Treatment	Kim, J; Tomalin, L; Lee, J; Fitz, LJ; Berstein, G; Correa-da Rosa, J; Garcet, S; Lowes, MA; Valdez, H; Wolk, R; Suarez-Farinas, M; Krueger, JG	J INVEST DERMATOL	2018	10.1016/j.jid.2017.08.040	Web of Science
29327063	Systemic Inflammation and Evidence of a Cardio-splenic Axis in Patients with Psoriasis	Hjuler, KF; Gormsen, LC; Vendelbo, MH; Egeberg, A; Nielsen, J; Iversen, L	ACTA DERM-VENEREOL	2018	10.2340/00015555-2873	Web of Science
29849578	Epidemiology and Clinical Features of Adult Patients with Psoriasis in Malaysia: 10-Year Review from the Malaysian Psoriasis Registry (2007-2016)	Affandi, AM; Khan, I; Saaya, NN	DERMATOLOGY RESEARCH AND PRACTICE	2018	10.1155/2018/4371471	Web of Science
29989866	General Characteristics and Comorbidities in Patients with Palmoplantar Pustulosis	Misiak-Galazka, M; Wolska, H; Galazka, A; Kwiek, B; Rudnicka, L	ACTA DERMATOVENEROLOGICA CROATICA	2018		Web of Science
29149819	Cardiovascular Risk in Psoriasis: Current State of the Art	Dattilo, G; Borgia, F; Guarneri, C; Casale, M; Bitto, R; Morabito, C; Signorelli, S; Katsiki, N; Cannavo, SP	CURR VASC PHARMACOL	2019	10.2174/1570161115666171116163816	Web of Science
29694270	Higher Incidence Rates of Comorbidities in Patients with Psoriatic Arthritis Compared with the General Population Using US Administrative Claims Data	Kaine, J; Song, X; Kim, G; Hur, P; Palmer, JB	J MANAG CARE SPEC PH	2019		Web of Science
30457023	Psoriasis and cardiovascular disease: the elusive link	Manolis, AA; Manolis, TA; Melita, H; Manolis, AS	INT REV IMMUNOL	2019	10.1080/08830185.2018.1539084	Web of Science
30583988	Risk of myocardial infarction in patients with psoriasis: A cross-sectional patient-population study in a Japanese hospital	Shiba, M; Kato, T; Izumi, T; Miyamoto, S; Nakane, E; Haruna, T; Inoko, M	J CARDIOL	2019	10.1016/j.jjcc.2018.10.008	Web of Science
30721933	Coronary artery plaque characteristics and treatment with biologic therapy in severe psoriasis: results from a prospective observational study	Elnabawi, YA; Dey, AK; Goyal, A; Groenendyk, JW; Chung, JH; Belur, AD; Rodante, J; Harrington, CL; Teague, HL; Baumer, Y; Keel, A; Playford, MP; Sandfort, V; Chen, MY; Lockshin, B; Gelfand, JM; Bluemke, DA; Mehta, NN	CARDIOVASC RES	2019	10.1093/cvr/cvz009	Web of Science
31294625	Anticytokine Immune Therapy and Atherothrombotic Cardiovascular Risk	Ait-Oufella, H; Libby, P; Tedgui, A	ARTERIOSCL THROM VAS	2019	10.1161/ATVBAHA.119.311998	Web of Science
31365032	Association of Biologic Therapy With Coronary Inflammation in Patients With Psoriasis as Assessed by Perivascular Fat Attenuation Index	Elnabawi, YA; Oikonomou, EK; Dey, AK; Mancio, J; Rodante, JA; Aksentijevich, M; Choi, H; Keel, A; Erb-Alvarez, J; Teague, HL; Joshi, AA; Playford, MP; Lockshin, B; Choi, AD; Gelfand, JM; Chen, MY; Bluemke, DA; Shirodaria, C; Antoniades, C; Mehta, NN	JAMA CARDIOL	2019	10.1001/jamacardio.2019.2589	Web of Science
31450013	Serum active 1,25(OH)(2)D, but not inactive 25(OH)D vitamin D levels are associated with cardiometabolic and cardiovascular disease risk in psoriasis	Playford, MP; Dey, AK; Zierold, C; Joshi, AA; Blocki, F; Bonelli, F; Rodante, JA; Harrington, CL; Rivers, JP; Elnabawi, YA; Chen, MY; Ahlman, MA; Teague, HL; Mehta, NN	ATHEROSCLEROSIS	2019	10.1016/j.atherosclerosis.2019.08.006	Web of Science
31476732	Long-term prognostic value of coronary flow reserve in psoriasis patients	Piaserico, S; Osto, E; Famoso, G; Montisci, R; De Michieli, L; Zanetti, I; Iliceto, S; Tona, F	ATHEROSCLEROSIS	2019	10.1016/j.atherosclerosis.2019.08.009	Web of Science
31480039	Coronary Artery Disease Assessed by Computed Tomography in Patients with Psoriasis: A Systematic Review and Meta-Analysis	Kaiser, H; Abdulla, J; Henningsen, KMA; Skov, L; Hansen, PR	DERMATOLOGY	2019	10.1159/000502138	Web of Science
31715194	Coronary artery calcium scoring for individualized cardiovascular risk estimation in important patient subpopulations after the 2019 AHA/ACC primary prevention guidelines	Dzaye, O; Dudum, R; Reiter-Brennan, C; Kianoush, S; Tota-Maharaj, R; Cainzos-Achirica, M; Blaha, MJ	PROG CARDIOVASC DIS	2019	10.1016/j.pcad.2019.10.007	Web of Science
31808384	Epicardial Fat: A New Therapeutic Target in Psoriasis	Kamath, P; Benesh, G; Romanelli, P; Iacobellis, G	CURR PHARM DESIGN	2019	10.2174/1381612825666191206091105	Web of Science
	Prevalence and severity of coronary artery disease linked to prognosis in psoriasis patients referred for coronary computed tomography angiography: A multicentre cohort study	Tinggaard, AB; Hjuler, KF; Andersen, IT; Winther, S; Iversen, L; Boettcher, M	EUR HEART J	2019		Web of Science
	SOLUBLE LECTIN-LIKE OXIDIZED LOW-DENSITY LIPOPROTEIN RECEPTOR-1 IS ASSOCIATED WITH SUBCLINICAL CORONARY ARTERY DISEASES IN PSORIASIS	Dey, AK; Gaddipati, R; Elnabawi, Y; Ongstad, E; Goyal, A; Rodante, J; Sajja, A; Sorokin, A; Teague, H; Reddy, A; Aksentijevich, M; Khalil, N; Argueta-Amaya, J; Choi, H; Shukla, P; Baumer, Y; Joshi, A; Sandfort, V; Playford, M; Chen, M; Bluemke, D; Karathanasis, S; Gelfand, J; Gupta, R; Mehta, NN	J INVEST MED	2019	10.1136/jim-2019-001036.13	Web of Science
	A cross-sectional study investigating association of liver diseases in moderate to severe psoriasis patients	Dogan, S; Mentesoglu, D; Atakan, N; Simsek, H	Turkderm-Turk Arch D	2019	10.4274/turkderm.galenos.2018.82085	Web of Science
29939099	Combination effect of anti-rheumatic medications for coronary artery diseases risk in rheumatoid arthritis: a nationwide population-based cohort study	Hung, YM; Lin, LC; Wang, YH; Wei, JCC; Wang, PYP; Chiou, JY	CURR MED RES OPIN	2019	10.1080/03007995.2018.1492910	Web of Science
	DISEASE CONCOMITANCE IN PSORIASIS- A CLINICAL STUDY	Ramesh, N; Rao, RN; Arzitha, K; Revathi, M; Latha, KVS	J EVOL MED DENT SCI-	2019	10.14260/jemds/2019/330	Web of Science
31795098	Epicardial Adipose Tissue: Clinical Biomarker of Cardio-Metabolic Risk	Fricke, ACV; Iacobellis, G	INT J MOL SCI	2019	10.3390/ijms20235989	Web of Science
30830310	Malondialdehyde, lipoprotein-a, lipoprotein ratios, comprehensive lipid tetrad index and atherogenic index as surrogate markers for cardiovascular disease in patients with psoriasis: a case-control study	Wadhwa, D; Mahajan, VK; Mehta, KS; Chauhan, PS; Yadav, RS; Bhushan, S; Sharma, V; Sharma, A; Sharma, A; Chauhan, S	ARCH DERMATOL RES	2019	10.1007/s00403-019-01896-y	Web of Science
30847414	Neutrophil Subsets, Platelets, and Vascular Disease in Psoriasis	Teague, HL; Varghese, NJ; Tsoi, LC; Dey, AK; Garshick, MS; Silverman, JI; Baumer, Y; Harrington, CL; Stempinski, E; Elnabawi, YA; Dagur, PK; Cui, KR; Tunc, I; Seifuddin, F; Joshi, AA; Stansky, E; Purmalek, MM; Rodante, JA; Keel, A; Aridi, TZ; Carmona-Rivera, C; Sanda, GE; Chen, MY; Pirooznia, M; McCoy, JP; Gelfand, JM; Zhao, KJ; Gudjonsson, JE; Playford, MP; Kaplan, MJ; Berger, JS; Mehta, NN	JACC-BASIC TRANSL SC	2019	10.1016/j.jacbts.2018.10.008	Web of Science
	SOLUBLE LECTIN-LIKE OXIDIZED LOW-DENSITY LIPOPROTEIN RECEPTOR-1 IS ASSOCIATED WITH SUBCLINICAL CORONARY ARTERY DISEASES IN PSORIASIS	Dey, A; Gaddipati, R; Elnabawi, Y; Ongstad, E; Goyal, A; Rodante, J; Sajja, A; Sorokin, A; Teague, H; Aksentijevich, M; Khalil, N; Reddy, A; Choi, H; Argueta-Amaya, J; Shukla, P; Baumer, Y; Joshi, A; Sandfort, V; Playford, M; Chen, M; Bluemke, D; Karathanasis, S; Gelfand, J; Gupta, R; Mehta, N	J AM COLL CARDIOL	2019	10.1016/S0735-1097(19)32364-2	Web of Science
31237437	The rs2066808 Polymorphism Located Near the IL-23A Gene Is Associated with Premature Coronary Artery Disease in Mexican Population (GEA Study)	Vazquez-Vazquez, C; Posadas-Sanchez, R; Perez-Hernandez, N; Rodriguez-Perez, JM; Fragoso, JM; Cardoso-Saldana, G; Vargas-Alarcon, G	DNA CELL BIOL	2019	10.1089/dna.2019.4683	Web of Science
31308681	Urinary orosomucoid: a new marker of cardiovascular risk in psoriatic patients?	Nemeth, B; Peter, I; Boncz, I; Jagicza, A; Kiss, I; Csergo, A; Koszegi, T; Kustan, P; Horvath, IG; Ajtay, Z	THER CLIN RISK MANAG	2019	10.2147/TCRM.S197633	Web of Science
	Very low-energy and low-energy formula diets: Effects on weight loss, obesity co-morbidities and type 2 diabetes remission - an update on the evidence for their use in clinical practice	Brown, A; Leeds, AR	NUTR BULL	2019	10.1111/nbu.12372	Web of Science
29953676	Psoriasis, metabolic syndrome and cardiovascular risk factors. A population-based study	Fernandez-Armenteros, JM; Gomez-Arbones, X; Buti-Soler, M; Betriu-Bars, A; Sanmartin-Novell, V; Ortega-Bravo, M; Martinez-Alonso, M; Gari, E; Portero-Otin, M; Santamaria-Babi, L; Casanova-Seuma, JM	JOURNAL OF THE EUROPEAN ACADEMY OF DERMATOLOGY AND VENEREOLOGY	2019	10.1111/jdv.15159	Web of Science
30202906	Risk of type 2 diabetes an cardiovascular disease in an incident cohort of people with psoriatic arthritis: a population-based cohort study	Charlton, R; Green, A; Shaddick, G; Snowball, J; Nightingale, A; Tillett, W; Smith, C; McHugh, N; Barton, A; Bojke, L; Brooke, M; Brown, S; Coates, L; Davies, C; Dures, E; Fernandez, C; Fitzgerald, O; Harris, H; Helliwell, P; James, J; Madhok, V; Packham, J; Parkinson, A; Spackman, E	RHEUMATOLOGY	2019	10.1093/rheumatology/key286	Web of Science
30977931	Increased incidence of ischaemic heart disease and cerebrovascular disease in psoriasis patients with depression: a nationwide retrospective cohort study	Hu, SS; Yuan, SS; Chen, GS; Tu, HP	JOURNAL OF THE EUROPEAN ACADEMY OF DERMATOLOGY AND VENEREOLOGY	2019	10.1111/jdv.15616	Web of Science
30155870	Psoriasis is an independent predictor of increased risk of allergic reaction during percutaneous coronary interventions. Big data analysis from the Polish National PCI Registry (ORPKI)	Siudak, Z; Wysocka-Dubielecka, K; Malinowski, K; Dziewierz, A; Tokarek, T; Plens, K; Dudek, D	CARDIOL J	2020	10.5603/CJ.a2018.0076	Web of Science
31606265	Effects of Interleukin 17A Inhibition on Myocardial Deformation and Vascular Function in Psoriasis	Makavos, G; Ikonomidis, I; Andreadou, I; Varoudi, M; Kapniari, I; Loukeri, E; Theodoropoulos, K; Pavlidis, G; Triantafyllidi, H; Thymis, J; Parissis, J; Tsoumani, M; Rafouli-Stergiou, P; Katsimbri, P; Papadavid, E	CAN J CARDIOL	2020	10.1016/j.cjca.2019.06.021	Web of Science
31678339	Application of machine learning to determine top predictors of noncalcified coronary burden in psoriasis: An observational cohort study	Munger, E; Choi, H; Dey, AK; Elnabawi, YA; Groenendyk, JW; Rodante, J; Keel, A; Aksentijevich, M; Reddy, AS; Khalil, N; Argueta-Amaya, J; Playford, MP; Erb-Alvarez, J; Tian, X; Wu, C; Gudjonsson, JE; Tsoi, LC; Jafri, MS; Sandfort, V; Chen, MY; Shah, SJ; Bluemke, DA; Lockshin, B; Hasan, A; Gelfand, JM; Mehta, NN	J AM ACAD DERMATOL	2020	10.1016/j.jaad.2019.10.060	Web of Science
31746956	Association Between Soluble Lectinlike Oxidized Low-Density Lipoprotein Receptor-1 and Coronary Artery Disease in Psoriasis	Dey, AK; Gaddipati, R; Elnabawi, YA; Ongstad, E; Goyal, A; Chung, JH; Teague, HL; Rodante, JA; Sajja, AA; Sorokin, AV; Lateef, SS; Aksentijevich, M; Choi, H; Reddy, AS; Varghese, NJ; Groenendyk, J; Belur, AD; Genovese, L; Rivers, JP; Lerman, J; Kabbany, MT; Harrington, C; Ortiz, J; Khalil, N; Keel, A; Baumer, Y; Chen, MY; Bluemke, DA; Joshi, AA; Kaplan, MJ; Remaley, AT; Playford, MP; Karathanasis…	JAMA DERMATOL	2020	10.1001/jamadermatol.2019.3595	Web of Science
32410564	Cardio-Rheumatology: Cardiovascular Complications in Systemic Autoimmune Rheumatic Diseases/Is Inflammation the Common Link and Target?	Manolis, AS; Tzioufas, AG	CURR VASC PHARMACOL	2020	10.2174/1570161118666200514222236	Web of Science
32441863	Characterization of theinflammatory-metabolicphenotype of heart failure with a preserved ejection fraction: a hypothesis to explain influence of sex on the evolution and potential treatment of the disease	Packer, M; Lam, CSP; Lund, LH; Maurer, MS; Borlaug, BA	EUR J HEART FAIL	2020	10.1002/ejhf.1902	Web of Science
32693768	Cardio-Rheumatology: Two Collaborating Disciplines to Deal with the Enhanced Cardiovascular Risk in Autoimmune Rheumatic Diseases	Manolis, AS; Tzioufas, AG	CURR VASC PHARMACOL	2020	10.2174/1570161118666200721145718	Web of Science
32882485	Relationship between chronic stress-related neural activity, physiological dysregulation and coronary artery disease in psoriasis: Findings from a longitudinal observational cohort study	Lateef, SS; Al Najafi, M; Dey, AK; Batool, M; Abdelrahman, KM; Uceda, DE; Reddy, AS; Svirydava, MD; Nanda, N; Ortiz, JE; Prakash, N; Rodante, JA; Keel, A; Zhou, WN; Chen, MY; Playford, MP; Teague, HL; Tawakol, AA; Gelfand, JM; Powell-Wiley, TM; Mehta, NN	ATHEROSCLEROSIS	2020	10.1016/j.atherosclerosis.2020.07.012	Web of Science
32927971	Treatment of Psoriasis With Biologic Therapy Is Associated With Improvement of Coronary Artery Plaque Lipid-Rich Necrotic Core Results From a Prospective, Observational Study	Choi, H; Uceda, DE; Dey, AK; Abdelrahman, KM; Aksentijevich, M; Rodante, JA; Elnabawi, YA; Reddy, A; Keel, A; Erb-Alvarez, J; Teague, H; Playford, MP; Zhou, WN; Chen, MRY; Gelfand, JM; Bluemke, DA; Buckler, A; Mehta, NN	CIRC-CARDIOVASC IMAG	2020	10.1161/CIRCIMAGING.120.011199	Web of Science
32927972	Immune Modulation of Coronary Atherosclerosis With Anticytokine Treatment	Zayed, MA	CIRC-CARDIOVASC IMAG	2020	10.1161/CIRCIMAGING.120.011451	Web of Science
33104056	Chronic inflammation in psoriasis promotes visceral adiposity associated with noncalcified coronary burden over time	Sajja, A; Abdelrahman, KM; Reddy, AS; Dey, AK; Uceda, DE; Lateef, SS; Sorokin, AV; Teague, HL; Chung, J; Rivers, J; Joshi, AA; Elnabawi, YA; Goyal, A; Rodante, JA; Keel, A; Alvarez, JE; Lockshin, B; Prussick, R; Siegel, E; Playford, MP; Chen, MY; Bluemke, DA; Gelfand, JM; Mehta, NN	JCI INSIGHT	2020	10.1172/jci.insight.142534	Web of Science
33123157	The Role of T Cells Reactive to the Cathelicidin Antimicrobial Peptide LL-37 in Acute Coronary Syndrome and Plaque Calcification	Chernomordik, F; Cercek, B; Lio, WM; Mihailovic, PM; Yano, J; Herscovici, R; Zhao, XN; Zhou, JC; Chyu, KY; Shah, PK; Dimayuga, PC	FRONT IMMUNOL	2020	10.3389/fimmu.2020.575577	Web of Science
33170072	Association Among Noncalcified Coronary Burden, Fractional Flow Reserve, and Myocardial Injury in Psoriasis	Zhou, WN; Abdelrahman, KM; Dey, AK; Reddy, A; Uceda, DE; Lateef, SS; Elnabawi, YA; Anzenberg, P; Al Najafi, M; Rodante, JA; Keel, A; Ortiz, J; Teague, HL; Alvarez, JE; Singh, D; Joshi, AA; Playford, MP; Chen, MRY; Gelfand, JM; Remaley, AT; Bluemke, DA; Mehta, NN	J AM HEART ASSOC	2020	10.1161/JAHA.119.017417	Web of Science
	MULTIDIMENSIONAL ALLOSTATIC LOAD SCORE INDEPENDENTLY ASSOCIATES WITH CORONARY ARTERY DISEASE BURDEN IN PSORIASIS	Al Najafi, M; Lateef, SS; Batool, M; Prakash, N; Uceda, DE; Abdelrahman, K; Dey, AK; Elnabawi, Y; Reddy, AS; Svirydava, M; Nanda, N; Rodante, J; Keel, A; Teague, H; Zhou, WN; Playford, M; Chen, M; Powell-Wiley, T; Tawakol, A; Mehta, NN	J INVEST MED	2020	10.1136/jim-2020-ERM.1	Web of Science
	A Multidimensional Measure of Chronic Stress, Coronary Artery Disease, and Association With Metabolic and Immune Pathways in Psoriasis	Lateef, SS; Al Najafi, M; Dey, AK; Batool, M; Uceda, DE; Abdelrahman, KM; Elnabawi, Y; Reddy, AS; Svirydava, MD; Ortiz, JE; Nanda, N; Prakash, N; Rodante, JA; Keel, A; Zhou, WA; Chen, MY; Playford, MP; Tawakol, AA; Teague, HL; Powell-Wiley, TM; Mehta, NN	ARTERIOSCL THROM VAS	2020		Web of Science
32721606	A Preliminary F-18-FDG-PET/MRI Study Shows Increased Vascular Inflammation in Moderate-to-Severe Atopic Dermatitis	Ungar, B; Pavel, AB; Robson, PM; Kaufman, A; Pruzan, A; Brunner, P; Kaushik, S; Krueger, JG; Lebwohl, MG; Mani, V; Fayad, ZA; Guttman-Yassky, E	J ALLER CL IMM-PRACT	2020	10.1016/j.jaip.2020.07.018	Web of Science
32017476	Assessment of visfatin concentrations in the serum of male psoriatic patients in relation to metabolic abnormalities	Chyl-Surdacka, KM; Bartosinska, J; Kowal, M; Przepiorka-Kosinska, J; Krasowska, D; Chodorowska, G	ADV CLIN EXP MED	2020	10.17219/acem/111820	Web of Science
33527053	Can Pioglitazone Safeguard Patients of Lichen Planus Against Homocysteine Induced Accelerated Cardiovascular Aging and Reduced Myocardial Performance: A Systematic Review	Balani, P; Lopez, AR; Nobleza, CMN; Siddiqui, M; Shah, PV; Khan, S	CUREUS	2020	10.7759/cureus.12372	Web of Science
31943142	Chronic inflammatory diseases, myocardial function and cardioprotection	Lazou, A; Ikonomidis, I; Bartekova, M; Benedek, T; Makavos, G; Palioura, D; Fuentes, HC; Andreadou, I	BRIT J PHARMACOL	2020	10.1111/bph.14975	Web of Science
31812071	Genetic variants within ANRIL (antisense non coding RNA in the INK4 locus) are associated with risk of psoriasis	Rakhshan, A; Zarrinpour, N; Moradi, A; Ahadi, M; Omrani, MD; Ghafouri-Fard, S; Taheri, M	INT IMMUNOPHARMACOL	2020	10.1016/j.intimp.2019.106053	Web of Science
	Inflammatory Driven Early Coronary Artery Disease and Its Effects on Flow: An Observational Study in Psoriasis	Uceda, DE; Zhou, WN; Dey, AK; Abdelrahman, K; Lateef, SS; Reddy, AS; Aksentijevich, M; Choi, H; Akbar, MD; Elnabawi, YA; Al Najafi, M; Rodante, JA; Teague, HL; Erb-Alvarez, J; Chen, MY; Bluemke, DA; Playford, MP; Mehta, NN	ARTERIOSCL THROM VAS	2020		Web of Science
32445456	Investigating the Link between Psoriasis and Cardiovascular Disease: Current Evidence, Therapeutic Implications and Perspectives	Kapniari, E; Papadimitriou, P; Dalamaga, M; Makavos, G; Piaserico, S; Egeberg, A; Ikonomidis, I; Papadavid, E	CURR VASC PHARMACOL	2020	10.2174/1570161118666200523154318	Web of Science
	Irish patients with psoriasis have poor awareness of their risk of coronary artery disease and inflammatory bowel disease	O'Connor, C; Paul, L; O'Connell, M	BRIT J DERMATOL	2020		Web of Science
	Multidimensional Allostatic Load Score Directly Associates With Coronary Artery Disease Burden in Psoriasis	Lateef, SS; Batool, M; Prakash, N; Uceda, DE; Dey, AK; Abdelrahman, KM; Elnabawi, Y; Reddy, AS; Svirydava, MD; Nanda, N; Rodante, JA; Keel, A; Teague, HL; Al Najafi, M; Zhou, WN; Playford, MP; Chen, MY; Powell-Wiley, TM; Mehta, NN	CIRCULATION	2020	10.1161/circ.141.suppl_1.P121	Web of Science
31416923	Predictive Utility of Cardiovascular Risk Prediction Algorithms in Inflammatory Rheumatic Diseases: A Systematic Review	Colaco, K; Ocampo, V; Ayala, AP; Harvey, P; Gladman, DD; Piguet, V; Eder, L	J RHEUMATOL	2020	10.3899/jrheum.190261	Web of Science
	Studying the relevance of psoriasis with increased artery intima-media thickness, in patients of skin disease clinics of kashan medical science university in 2016	Talaee, R; Talari, H; Moussavi, N; Moghaddam, AY	INT ARCH HEALTH SCI	2020	10.4103/iahs.iahs_49_19	Web of Science
	THE NEUTROPHIL-LYMPHOCYTE RATIO AND SUBCLINICAL CORONARY ARTERY DISEASE: ANALYSIS FROM AN OBSERVATIONAL COHORT STUDY IN PSORIASIS	Dey, A; Teague, H; Rodante, J; Chen, MY; Playford, M; Ridker, PM; Mehta, N	J AM COLL CARDIOL	2020		Web of Science
32588950	The role of cystatin-C and fetuin-A in the determination of early atherosclerotic risk in psoriasis patients	Demirbas, A; Kurtipek, GS; Tuncez, A; Akyurek, F; Demirbas, GU	DERMATOL THER	2020	10.1111/dth.13898	Web of Science
32022950	The role of the interleukin-23/Th17 pathway in cardiometabolic comorbidity associated with psoriasis	Egeberg, A; Gisondi, P; Carrascosa, JM; Warren, RB; Mrowietz, U	J EUR ACAD DERMATOL	2020	10.1111/jdv.16273	Web of Science
32043830	Utility of Coronary Calcium Scoring (CCS) in Connective Tissue Disorders (CTDs) for the Evaluation of Subclinical Coronary Atherosclerosis - A Systematic Review	Farshad, S; Halalau, A; Townsend, W; Schiopu, E	ACR OPEN RHEUMATOL	2020	10.1002/acr2.11107	Web of Science
32649623	Vascular consequences of inflammation: a position statement from the ESH Working Group on Vascular Structure and Function and the ARTERY Society	Zanoli, L; Briet, M; Empana, JP; Cunha, PG; Maki-Petaja, KM; Protogerou, AD; Tedgui, A; Touyz, RM; Schiffrin, EL; Spronck, B; Bouchard, P; Vlachopoulos, C; Bruno, RM; Boutouyrie, P	J HYPERTENS	2020	10.1097/HJH.0000000000002508	Web of Science
32388642	Thickness of carotid artery intima is an independent risk factor for psoriasis	Akdogan, N; Uysal, PI; Vural, M; Mendi, AB; Candar, T; Yalcin, B	ARCH DERMATOL RES	2021	10.1007/s00403-020-02084-z	Web of Science
32615123	Characterization of PCSK9 in the Blood and Skin of Psoriasis	Garshick, MS; Baumer, Y; Dey, AK; Grattan, R; Ng, QM; Teague, HL; Yu, ZX; Chen, MY; Tawil, M; Barrett, TJ; Underberg, J; Fisher, EA; Krueger, J; Powell-Wiley, TM; Playford, MP; Berger, JS; Mehta, NN	J INVEST DERMATOL	2021	10.1016/j.jid.2020.05.115	Web of Science
32853526	The Ubiquitin System and A20: Implications in Health and Disease	Mooney, EC; Sahingur, SE	J DENT RES	2021	10.1177/0022034520949486	Web of Science
33301128	Use of IL-23 Inhibitors for the Treatment of Plaque Psoriasis and Psoriatic Arthritis: A Comprehensive Review	Yang, K; Oak, ASW; Elewski, BE	AM J CLIN DERMATOL	2021	10.1007/s40257-020-00578-0	Web of Science
33369063	Surveillance of psoriatic patients on biologic treatment during the COVID-19 pandemic: A single-center experience	Ekinci, AP; Pehlivan, G; Gokalp, MO	DERMATOL THER	2021	10.1111/dth.14700	Web of Science
33373079	Novel anti-inflammatory therapies to reduce cardiovascular burden of psoriasis	Piros, EA; Szilveszter, B; Vattay, B; Maurovich-Horvat, P; Szalai, K; Dosa, E; Merkely, B; Hollo, P	DERMATOL THER	2021	10.1111/dth.14721	Web of Science
33383084	Metabolic syndrome and its factors are associated with noncalcified coronary burden in psoriasis: An observational cohort study	Teklu, M; Zhou, WN; Kapoor, P; Patel, N; Dey, AK; Sorokin, AV; Manyak, GA; Teague, HL; Erb-Alvarez, JA; Sajja, A; Abdelrahman, KM; Reddy, AS; Uceda, DE; Lateef, SS; Shanbhag, SM; Scott, C; Prakash, N; Svirydava, M; Parel, P; Rodante, JA; Keel, A; Siegel, EL; Chen, MY; Bluemke, DA; Playford, MP; Gelfand, JM; Mehta, NN	J AM ACAD DERMATOL	2021	10.1016/j.jaad.2020.12.044	Web of Science
33390348	Association of neutrophil-to-lymphocyte ratio with non-calcified coronary artery burden in psoriasis: Findings from an observational cohort study	Dey, AK; Teague, HL; Adamstein, NH; Rodante, JA; Playford, MP; Chen, MY; Bluemke, DA; Gelfand, JM; Ridker, PM; Mehta, NN	J CARDIOVASC COMPUT	2021	10.1016/j.jcct.2020.12.006	Web of Science
33545744	Correlation of psoriasis severity with angiographic coronary artery disease complexity: a Cross-Sectional study	Sofidis, G; Stalikas, N; Papathemeli, D; Karagiannidis, E; Kartas, A; Papazoglou, A; Otountzidis, N; Natsis, K; Lazaridou, E; Patsatsi, A; Sianos, G	J EUR ACAD DERMATOL	2021	10.1111/jdv.17143	Web of Science
33607473	Chronic Systemic Inflammatory Skin Disease as a Risk Factor for Cardiovascular Disease	Bulger, DA; Minhas, S; Asbeutah, AA; Kayali, S; Shirwany, HAK; Patel, JR; Seitz, MP; Clark, K; Patel, T; Khouzam, RN	CURR PROB CARDIOLOGY	2021	10.1016/j.cpcardiol.2021.100799	Web of Science
33795630	Nonischemic Dilated Cardiomyopathy in Untreated Long-Term Psoriatic Arthritis: A Newly Recognized Association: A Case Report with Mini Review	Alfraji, N; Douedi, S; Alshami, A; Kuzyshyn, H; Tang, XY	AM J CASE REP	2021	10.12659/AJCR.930041	Web of Science
33891840	Unilateral Verrucous Psoriasis	Sanyal, RD; Vyas, NS; Sapadin, AN; Phelps, RG	CUTIS	2021	10.12788/cutis.0174	Web of Science
33978283	Prevalence and severity of coronary artery disease linked to prognosis in psoriasis and psoriatic arthritis patients: a multi-centre cohort study	Tinggaard, AB; Hjuler, KF; Andersen, IT; Winther, S; Iversen, L; Bottcher, M	J INTERN MED	2021	10.1111/joim.13311	Web of Science
34307487	White Blood Cell Counts to High-Density Lipoprotein Cholesterol Ratio, as a Novel Predictor of Long-Term Adverse Outcomes in Patients After Percutaneous Coronary Intervention: A Retrospective Cohort Study	Wu, TT; Zheng, YY; Xiu, WJ; Wang, WR; Xun, YL; Ma, YY; Kadir, P; Pan, Y; Ma, YT; Xie, X	FRONT CARDIOVASC MED	2021	10.3389/fcvm.2021.616896	Web of Science
34382667	Single photon emission computed tomography myocardial perfusion imaging in patients with moderate to severe psoriasis	Sioka, C; Moulias, C; Voulgari, PV; Fotopoulos, A; Bassukas, ID	NUCL MED REV	2021	10.5603/NMR.2021.0014	Web of Science
	Psoriasis and coronary artery disease share a genetic risk factor through IFIH1	Patrick, MT; Sreeskandarajan, S; Li, Q; Mehta, N; Gudjonsson, JE; Elder, JT; Liu, D; Tsoi, L	J INVEST DERMATOL	2021		Web of Science
34527925	Assessment of subclinical atherosclerosis with ankle-brachial index in psoriatic arthritis: A case-control study	Bilim, S; Icagasioglu, A; Akbal, A; Kasapoglu, E; Gursel, S	ARCH RHEUMATOL	2021	10.46497/ArchRheumatol.2021.8083	Web of Science
34122433	Association of Circulating Vascular Endothelial Growth Factor Levels With Autoimmune Diseases: A Systematic Review and Meta-Analysis	Zhan, HT; Li, HL; Liu, CX; Cheng, LL; Yan, SX; Li, YZ	FRONT IMMUNOL	2021	10.3389/fimmu.2021.674343	Web of Science
33631197	Chemerin in inflammatory diseases	Su, X; Cheng, Y; Zhang, GM; Wang, B	CLIN CHIM ACTA	2021	10.1016/j.cca.2021.02.010	Web of Science
33919537	Long-COVID and Post-COVID Health Complications: An Up-to-Date Review on Clinical Conditions and Their Possible Molecular Mechanisms	Andrade, BS; Siqueira, S; Soares, WRD; Rangel, FD; Santos, NO; Freitas, AD; da Silveira, PR; Tiwari, S; Alzahrani, KJ; Goes-Neto, A; Azevedo, V; Ghosh, P; Barh, D	VIRUSES-BASEL	2021	10.3390/v13040700	Web of Science
34441936	Relationship between Psoriasis and Prevalence of Cardiovascular Disease in 88 Japanese Patients	Yamazaki, F; Takehana, K; Tanaka, A; Son, Y; Ozaki, Y; Tanizaki, H	J CLIN MED	2021	10.3390/jcm10163640	Web of Science
	The Importance of Serum Uric Acid Levels and Killip Classification in Predicting Prognosis of Acute Myocardial Infarction	Shivakumar, BG; Shivakumar, N; Gosavi, S; Shastry, S	J EVOL MED DENT SCI-	2021	10.14260/jemds/2021/91	Web of Science
34408498	Cardiovascular Risk Associated with Methotrexate versus Retinoids in Patients with Psoriasis: A Nationwide Taiwanese Cohort Study	Tsai, MH; Chan, TC; Lee, MS; Lai, MS	CLINICAL EPIDEMIOLOGY	2021	10.2147/CLEP.S305126	Web of Science
	The Importance of Serum Uric Acid Levels and Killip Classification in Predicting Prognosis of Acute Myocardial Infarction	Shivakumar, BG; Shivakumar, N; Gosavi, S; Shastry, S	JOURNAL OF EVOLUTION OF MEDICAL AND DENTAL SCIENCES-JEMDS	2021	10.14260/jemds/2021/91	Web of Science
34432926	TNF-alpha blockade may lead to improvement of vascular function in psoriasis patients	Wegner, J; Karbach, S; Drosos, I; Schnorbus, B; Muxel, S; Schmidt, F; Wenzel, P; Waisman, A; Munzel, T; Gori, T; von Stebut, E	EXP DERMATOL		10.1111/exd.14452	Web of Science
33244675	The application of molecular imaging to advance translational research in chronic inflammation	Zhou, WN; Dey, A; Manyak, G; Teklu, M; Patel, N; Teague, H; Mehta, NN	J NUCL CARDIOL		10.1007/s12350-020-02439-z	Web of Science
	Essential fatty acids: Biology and their clinical implications	Das U.N.	Asia Pacific Journal of Pharmacology (1991) 6:4 (317-330). Date of Publication: 1991	1991		Embase
7498235	n-3 Polyunsaturated fatty acids: Update 1995	Endres S., De Caterina R., Schmidt E.B., Kristensen S.D.	European Journal of Clinical Investigation (1995) 25:9 (629-638). Date of Publication: 1995	1995		Embase
16398566	Role of toll-like receptors in infection and immunity: Clinical implications	Cristofaro P., Opal S.M.	Drugs (2006) 66:1 (15-29). Date of Publication: 2006	2006	10.2165/00003495-200666010-00002	Embase
16545987	Angiogenesis-a new target for future therapy	Pandya N.M., Dhalla N.S., Santani D.D.	Vascular Pharmacology (2006) 44:5 (265-274). Date of Publication: May 2006	2006	10.1016/j.vph.2006.01.005	Embase
17482715	Infliximab in the treatment of psoriasis in patients previously treated with etanercept	Haitz K.A., Kalb R.E.	Journal of the American Academy of Dermatology (2007) 57:1 (120-125). Date of Publication: July 2007	2007	10.1016/j.jaad.2007.03.035	Embase
18394444	The Editor's Roundtable: Psoriasis, Inflammation, and Coronary Artery Disease	Friedewald Jr. V.E., Cather J.C., Gordon K.B., Kavanaugh A., Ridker P.M., Roberts W.C.	American Journal of Cardiology (2008) 101:8 (1119-1126). Date of Publication: 15 Apr 2008	2008	10.1016/j.amjcard.2007.11.032	Embase
18997139	Multiple toxic effects of low-dose methotrexate in a patient treated for psoriasis	Bookstaver P.B., Norris L., Rudisill C., DeWitt T., Aziz S., Fant J.	American Journal of Health-System Pharmacy (2008) 65:22 (2117-2121). Date of Publication: 15 Nov 2008	2008	10.2146/ajhp070676	Embase
19064017	AJC Editor's Consensus: Psoriasis and Coronary Artery Disease	Friedewald V.E., Cather J.C., Gelfand J.M., Gordon K.B., Gibbons G.H., Grundy S.M., Jarratt M.T., Krueger J.G., Ridker P.M., Stone N., Roberts W.C.	American Journal of Cardiology (2008) 102:12 (1631-1643). Date of Publication: 15 Dec 2008	2008	10.1016/j.amjcard.2008.10.004	Embase
	Etiopathogenesis of psoriasis	Ergun T.	Turkderm Deri Hastaliklari ve Frengi Arsivi (2008) 42:SUPPL. 2 (18-22). Date of Publication: 2008	2008		Embase
19380660	Efficacy and safety of combination acitretin and pioglitazone therapy in patients with moderate to severe chronic plaque-type psoriasis: A randomized, double-blind, placebo-controlled clinical trial	Mittal R., Malhotra S., Pandhi P., Kaur I., Dogra S.	Archives of Dermatology (2009) 145:4 (387-393). Date of Publication: April 2009	2009	10.1001/archdermatol.2009.5	Embase
19500102	More than skin deep: Atherosclerosis as a systemic manifestation of psoriasis	Alexandroff A.B., Pauriah M., Camp R.D.R., Lang C.C., Struthers A.D., Armstrong D.J.	British Journal of Dermatology (2009) 161:1 (1-7). Date of Publication: July 2009	2009	10.1111/j.1365-2133.2009.09281.x	Embase
19835008	Psoriasis may tie in with coronary artery disease.		Mayo Clinic health letter (English ed.) (2009) 27:9 (4). Date of Publication: Sep 2009	2009		Embase
	Comorbidities of psoriasis have an independent effect on impairing patient health-related quality of life and work productivity	Strober B., Guerin A., Mulani P., Gupta S.	Journal of the American Academy of Dermatology (2009) 60:3 SUPPL. 1 (AB181). Date of Publication: March 2009	2009	10.1016/j.jaad.2008.11.784	Embase
	Mathematical models for HLA association studies: A case study for psoriasis and severe alopecia areata	Catanzaro D., Andrien M., Labbé M., Nevessignsky M.T.	Tissue Antigens (2009) 73:5 (399). Date of Publication: May 2009	2009	10.1111/j.1399-0039.2009.01255.x	Embase
	Selected cardiovascular diseases in psoriasis, nonpsoriasis, and efalizu-mab-treated psoriasis patients	Eng S., Xing B., Caro I., Werther W.	Journal of the American Academy of Dermatology (2009) 60:3 SUPPL. 1 (AB182). Date of Publication: March 2009	2009	10.1016/j.jaad.2008.11.788	Embase
	Surgical treatment of infective endocarditis: Initial experience of a new university cardiac surgical unit	Giannitsioti E., Angouras D., Chamogeorgakis T., Matiatou S., Christodoulaki K., Mallios D., Ieromonachos K., Santaintidis I., Tourmousoglou C., Giamarellou H., Rokkas C.	International Journal of Antimicrobial Agents (2009) 33 SUPPL. 2 (S39). Date of Publication: June 2009	2009		Embase
20178698	Psoriasis: Can statins play a dual role?	Rajpara A.N., Goldner R., Gaspari A.	Dermatology Online Journal (2010) 16:2 Article Number: 2. Date of Publication: February 2010	2010		Embase
20443997	Cardiovascular risk factors in patients with plaque psoriasis: A systematic review of epidemiological studies	Prey S., Paul C., Bronsard V., Puzenat E., Gourraud P.-A., Aractingi S., Aubin F., Bagot M., Cribier B., Joly P., Jullien D., Le Maitre M., Richard-Lallemand M.-A., Ortonne J.-P.	Journal of the European Academy of Dermatology and Venereology (2010) 24:SUPPL. 2 (23-30). Date of Publication: April 2010	2010	10.1111/j.1468-3083.2009.03564.x	Embase
20483768	African-derived genetic polymorphisms in TNFAIP3 mediate risk for autoimmunity	Lodolce J.P., Kolodziej L.E., Rhee L., Kariuki S.N., Franek B.S., McGreal N.M., Logsdon M.F., Bartulis S.J., Perera M.A., Ellis N.A., Adams E.J., Hanauer S.B., Jolly M., Niewold T.B., Boone D.L.	Journal of Immunology (2010) 184:12 (7001-7009). Date of Publication: 15 Jun 2010	2010	10.4049/jimmunol.1000324	Embase
20812162	Psoriasis as an independent risk factor for development of coronary artery disease	Papo D., Hein R., Ring J.	Deutsche Medizinische Wochenschrift (2010) 135:36 (1749-1754). Date of Publication: 2010	2010	10.1055/s-0030-1263310	Embase
	African-derived genetic polymorphisms in TNFAIP3 mediate risk for autoimmunity	Lodolce J., Kolodziej L., Niewold T., Boone D.	Clinical Immunology (2010) 135 SUPPL. 1 (S44). Date of Publication: 2010	2010	10.1016/j.clim.2010.03.134	Embase
	Body surface area as a measure of psoriasis-associated cardiovascular disease risk	Kamalpour L., Perry A., Leslie H., Hill N.	Journal of the American Academy of Dermatology (2010) 62:3 SUPPL. 1 (AB68). Date of Publication: March 2010	2010	10.1016/j.jaad.2009.11.283	Embase
	Efficacy and safety of acitretin in three fixed doses of 25 mg, 35 mg or 50 mg in patients with severe plaque-type psoriasis: A randomized, double-blind, parallel-group, dose-ranging study	Dogra S., Jain A., Kaur I.	British Journal of Dermatology (2010) 163 SUPPL. 1 (47). Date of Publication: July 2010	2010	10.1111/j.1365-2133.2010.09728.x	Embase
	Hypervitaminosis D in an older man with psoriasis	Tabassum V., Godschalk M.	Journal of the American Geriatrics Society (2010) 58 SUPPL. 1 (S81-S82). Date of Publication: April 2010	2010	10.1111/j.1532-5415.2010.02850.x	Embase
	Molecular mechanisms of insulin resistance in T-lymphocytes	Gebhardt J., Diehl S., Hardt K., Teister J., Boehncke W., Buerger C.	Experimental Dermatology (2010) 19:2 (186). Date of Publication: February 2010	2010	10.1111/j.1600-0625.2009.01051.x	Embase
	Quetiapine induced ileus	Selvakumar G., Sherid M., Dakkak H., Bakdunes M.W., Pathak L.K., Gharbi N., Kaufman J., Gharbi S., Friedman H.	Journal of General Internal Medicine (2010) 25 SUPPL. 3 (S542). Date of Publication: June 2010	2010	10.1007/s11606-010-1338-5	Embase
	The analysis of comorbidities in psoriasis in Chinese Han	Li H., Yao S., Sun L., Yang S., Zhang X.	Journal of Dermatology (2010) 37 SUPPL. S1 (124). Date of Publication: September 2010	2010	10.1111/j.1346-8138.2010.01037.x	Embase
	The psoriasis and cardiovascular risk study (PCRS)	Slevolden E., Krogstad A.L., Russell D.	Cerebrovascular Diseases (2010) 29 SUPPL. 1 (34-35). Date of Publication: May 2010	2010	10.1159/000315331	Embase
	Visualization of untreated premature atherosclerosis in a US psoriasis cohort	Kast D., Grozdev I., Cao L., Carlson D., Feig R., Pujari P., Babineau D., Kern E., Orringer C., McCormick T., Cooper K., Korman N.	Journal of Investigative Dermatology (2010) 130 SUPPL. 1 (S55). Date of Publication: April 2010	2010	10.1038/jid.2010.71	Embase
21632673	Coronary flow reserve and asymmetric dimethylarginine levels: New measurements for identifying subclinical atherosclerosis in patients with psoriatic arthritis	Atzeni F., Sarzi-Puttini P., Sitia S., Tomasoni L., Gianturco L., Battellino M., Boccassini L., Colonna V.D.G., Marchesoni A., Turiel M.	Journal of Rheumatology (2011) 38:8 (1661-1664). Date of Publication: August 2011	2011	10.3899/jrheum.100893	Embase
	Prognosis after percutaneous coronary intervention in patients with psoriasis: A cohort study using Danish nationwide registries	Ahlehoff O., Lindhardsen J., Olesen J.B., Charlot M.G., Gislason G.H., Skov L., Torp-Pedersen C., Hansen P.R.	European Heart Journal (2011) 32 SUPPL. 1 (234). Date of Publication: August 2011	2011	10.1093/eurheartj/ehr322	Embase
	A historical review on current medication and therapies for inducing and inhibiting angiogenesis	Vinoth Prabhu V., Chidambaranathan N., Gopal V.	Journal of Chemical and Pharmaceutical Research (2011) 3:2 (526-533). Date of Publication: 2011	2011		Embase
	Abstracts of the 12th Iranian Congress of Biochemistry, ICB and 4th International Congress of Biochemistry and Molecular Biology, ICBMB		Clinical Biochemistry (2011) 44:13 SUPPL. 1. Date of Publication: September 2011	2011		Embase
	Comparing health-risk burden and total healthcare costs of psoriasis with top five chronic conditions	Nahm A., Pitts J., Chen C.Y., Wright D., Chalk M.B., Edington D.	Value in Health (2011) 14:3 (A57). Date of Publication: May 2011	2011		Embase
	Lichen sclerosus in men is associated with diabetes and coronary artery disease and smoking	Meeks J., Mehdiratta N., Granieri M., Cashy J., Gonzalez C.	Journal of Urology (2011) 185:4 SUPPL. 1 (e240). Date of Publication: April 2011	2011	10.1016/j.juro.2011.02.1427	Embase
22221950	Coronary artery disease in patients with psoriasis referred for coronary angiography	Armstrong A.W., Harskamp C.T., Ledo L., Rogers J.H., Armstrong E.J.	American Journal of Cardiology (2012) 109:7 (976-980). Date of Publication: 1 Apr 2012	2012	10.1016/j.amjcard.2011.11.025	Embase
22298276	Comorbidities of psoriatic arthritis - Metabolic syndrome and prevention: A report from the GRAPPA 2010 annual meeting	Raychaudhuri S.P.	Journal of Rheumatology (2012) 39:2 (437-440). Date of Publication: February 2012	2012	10.3899/jrheum.111244	Embase
22373901	Comorbidities and psoriasis. Impact on clinical practice	Gerdes S., Mrowietz U.	Hautarzt (2012) 63:3 (202-213). Date of Publication: March 2012	2012	10.1007/s00105-011-2230-x	Embase
22481581	Psoriasis and cardiovascular disorders	Ryan C., Menter A.	Giornale Italiano di Dermatologia e Venereologia (2012) 147:2 (179-187). Date of Publication: April 2012	2012		Embase
23006590	Prognosis after percutaneous coronary intervention in patients with psoriasis: a cohort study using Danish nationwide registries	Ahlehoff O., Lindhardsen J., Gislason G.H., Olesen J.B., Charlot M., Skov L., Torp-Pedersen C., Hansen P.R.	BMC Cardiovascular Disorders (2012) 12 Article Number: 79. Date of Publication: 24 Sep 2012	2012	10.1186/1471-2261-12-79	Embase
	“late onset hypogonadism” is not an isolated condition-comorbidities in elderly hypogonadal men presenting or referred to urological institutions in germany	Farid S., Haider A., Yassin A.	Journal of Sexual Medicine (2012) 9 SUPPL. 5 (322-323). Date of Publication: December 2012	2012	10.1111/jsm.12007-1	Embase
	A prospective, interventional assessment of psoriasis quality of life using a noneskin specific validated instrument that allows comparison with other major medical conditions	Bhutani T., Koo B., Koo J., Hong J., Patel T., Nguyen T.	Journal of the American Academy of Dermatology (2012) 66:4 SUPPL. 1 (AB182). Date of Publication: April 2012	2012	10.1016/j.jaad.2011.11.766	Embase
	“Late onset hypogonadism” is an interdisciplinary condition-comorbidities in elderly hypogonadal men presenting or referred to urological institutions in Germany	Farid S., Aksam Y., Ahmad H., Louis G.	International Journal of Urology (2012) 19 SUPPL. 1 (85). Date of Publication: August 2012	2012	10.1111/j.1442-2042.2012.03167.x	Embase
	“Late onset hypogonadism” is not an isolated condition-comorbidities in elderly hypogonadal men presenting or referred to urological institutions in germany	Haider A., Yassin A., Gooren L., Saad F.	Endocrine Reviews (2012) 33:3 MeetingAbstracts. Date of Publication: June 2012	2012		Embase
23207011	A prospective, interventional assessment of psoriasis quality of life using a nonskin-specific validated instrument that allows comparison with other major medical conditions	Bhutani T., Koo B., Koo J., Hong J., Patel T., Nguyen T.	Journal of the American Academy of Dermatology (2012) 66:4 SUPPL. 1 (AB182). Date of Publication: April 2012	2012	10.1016/j.jaad.2012.10.009	Embase
	Cardiovascular disease in psoriasis: Survey results from primary care physicians and cardiologists	Parsi K., Armstrong A., Li C.-S., Brezinski E., Lin T.-C.	Journal of the American Academy of Dermatology (2012) 66:4 SUPPL. 1 (AB8). Date of Publication: April 2012	2012	10.1016/j.jaad.2011.11.042	Embase
	Cardiovascular risk factors and risk for recurrent cardiovascular events among psoriasis patients undergoing cardiac catheterization	Farrow J.M., Armstrong E.J., Klem K., Anderson D., Azizi S., Rutledge J.C., Rogers J.H., Armstrong A.W.	Journal of Investigative Dermatology (2012) 132 SUPPL. 1 (S41). Date of Publication: May 2012	2012	10.1038/jid.2012.82	Embase
	Folic acid paradox: Retrospective record review of psoriatics and related skin disease on 1-6 mg folic acid, vitamin B6 and Vitamin B12	Aronson P.	Clinical Chemistry and Laboratory Medicine (2012) 50:2 (A27-A28). Date of Publication: February 2012	2012	10.1515/cclm-2012-0032	Embase
	Metoprolol-induced pustular psoriasis	Keswani A., Peters A.T.	Annals of Allergy, Asthma and Immunology (2012) 109 SUPPL. 5 (A138). Date of Publication: November 2012	2012	10.1016/j.anai.2012.09.018	Embase
	Prevalence of cardiovascular disease among patients with psoriasis undergoing cardiac catheterization	Armstrong A., Harskamp C., Armstrong E., Rogers J., Ledo L.	Journal of the American Academy of Dermatology (2012) 66:4 SUPPL. 1 (AB199). Date of Publication: April 2012	2012	10.1016/j.jaad.2011.11.833	Embase
	Psoriasis and the metabolic syndrome - A retrospective study	Philip K.M., Sujayendra D.M., Shaheer V.K.	Australasian Medical Journal (2012) 5:1 (82-83). Date of Publication: 2012	2012		Embase
22359071	Inflammation, atherosclerosis, and psoriasis	Siegel D., Devaraj S., Mitra A., Raychaudhuri S.P., Raychaudhuri S.K., Jialal I.	Clinical Reviews in Allergy and Immunology (2013) 44:2 (194-204). Date of Publication: 1 Apr 2013	2013	10.1007/s12016-012-8308-0	Embase
22359072	A cutting edge overview: Psoriatic disease	Raychaudhuri S.P.	Clinical Reviews in Allergy and Immunology (2013) 44:2 (109-113). Date of Publication: 1 Apr 2013	2013	10.1007/s12016-012-8309-z	Embase
22620285	Sleep apnea as a comorbidity in obese psoriasis patients: A cross-sectional study. Do psoriasis characteristics and metabolic parameters play a role?	Papadavid E., Vlami K., Dalamaga M., Giatrakou S., Theodoropoulos K., Gyftopoulos S., Stavrianeas N., Papiris S., Rigopoulos D.	Journal of the European Academy of Dermatology and Venereology (2013) 27:7 (820-826). Date of Publication: July 2013	2013	10.1111/j.1468-3083.2012.04580.x	Embase
23788095	Coronary artery disease seen from the angle of psoriasis	Bećkowski M., Szwed H.	Kardiologia Polska (2013) 71:5 (517-521). Date of Publication: 27 May 2013	2013	10.5603/KP.2013.0101	Embase
23845148	Psoriasis, cardiovascular events, cancer risk and alcohol use: Evidence-based recommendations based on systematic review and expert opinion	Richard M.-A., Barnetche T., Horreau C., Brenaut E., Pouplard C., Aractingi S., Aubin F., Cribier B., Joly P., Jullien D., Le Maître M., Misery L., Ortonne J.-P., Paul C.	Journal of the European Academy of Dermatology and Venereology (2013) 27:SUPPL.3 (2-11). Date of Publication: August 2013	2013	10.1111/jdv.12162	Embase
23845149	Cardiovascular morbidity and mortality in psoriasis and psoriatic arthritis: A systematic literature review	Horreau C., Pouplard C., Brenaut E., Barnetche T., Misery L., Cribier B., Jullien D., Aractingi S., Aubin F., Joly P., Le Maître M., Ortonne J.-P., Paul C., Richard M.-A.	Journal of the European Academy of Dermatology and Venereology (2013) 27:SUPPL.3 (12-29). Date of Publication: August 2013	2013	10.1111/jdv.12163	Embase
24152397	Coronary artery disease in patients with psoriasis	Masson W., Galimberti M.L., Anselmi C.L., Cagide A., Galimberti R.L.	Medicina (Argentina) (2013) 73:5 (423-427). Date of Publication: 2013	2013		Embase
	Subclinical atherosclerosis, vascular dysfunction and abnormal LV myocardial deformation is similar between patients with psoriasis and no hypertension and patients with untreated hypertension	Ikonomidis I., Varoudi M., Papadavid E., Theodoropoulos K., Stamou C., Giatrakou S., Koumaki D., Papadakis I., Pavlidis G., Triantafyllidi H., Anastasiou-Nana M., Rigopoulos D., Lekakis J.	Journal of the European Academy of Dermatology and Venereology (2013) 27 SUPPL. 4 (29). Date of Publication: July 2013	2013	10.1111/jdv.12186	Embase
	Epicardial fat thickness in patients with psoriasis vulgaris	Bacaksiz A., Tasal A., Sevgili E., Erdogan E., Onsun N., Sonmez O., Topukcu B., Asoglu E., Goktekin O.	Journal of the American College of Cardiology (2013) 62:18 SUPPL. 2 (C136-C137). Date of Publication: 29 Oct 2013	2013	10.1016/j.jacc.2013.08.408	Embase
	Psoriasis patients have greater coronary artery disease burden as directly assessed by coronary angiography	Singh G.D., Armstrong A.W., Armstrong E.J.	Circulation (2013) 128:22 SUPPL. 1. Date of Publication: 26 Nov 2013	2013		Embase
	Subclinical atherosclerosis, vascular dysfunction and abnormal LV myocardial deformation is similar between patients with psoriasis and patients with coronary artery disease	Ikonomidis I., Varoudi M., Papadavid E., Tritakis V., Paraskevaidis I., Pavlidis G., Papadakis I., Rigopoulos D., Anastasiou-Nana M., Lekakis J.	European Heart Journal (2013) 34 SUPPL. 1 (679-680). Date of Publication: August 2013	2013		Embase
	Subclinical atherosclerosis, vascular dysfunction and abnormal LV myocardial deformation is similar between patients with psoriasis and no hypertension and patient's with untreated hypertension	Ikonomidis I., Varoudi M., Papadavid E., Theodoropoulos K., Stamou C., Giatrakou S., Koumaki D., Papadakis I., Pavlidis G., Triantafyllidi H., Anastasiou-Nana M., Rigopoulos D., Lekakis J.	Journal of the European Academy of Dermatology and Venereology (2013) 27 SUPPL. 4 (31). Date of Publication: July 2013	2013	10.1111/jdv.12186	Embase
	A prospective, double-blind, randomized controlled trial of folic acid supplementation vs. Placebo in patients with chronic plaque psoriasis treated with methotrexate and effects on serum homocysteine	Yesudian P.D., Hashim N., Bharati A., Alkali A., Warren R.B., Cox T., Parslew R.A.G.	British Journal of Dermatology (2013) 169 SUPPL. 1 (59). Date of Publication: July 2013	2013	10.1111/bjd.12306	Embase
	Assessment of red cell distribution width (RDW) in patients with psoriasis	Koc¸ S., Karakaş M.S., Altekin R.E., Er A., Demir I., Alpsoy E.	International Journal of Cardiology (2013) 163:3 SUPPL. 1 (S185-S186). Date of Publication: March 2013	2013	10.1016/S0167-5273(13)70467-4	Embase
	Autoimmune dermatological disorders are associated with increased risk of developing atrial fibrillation-a case control study	Hai J.J., Melduni R.M., Gersh B.J., Pittelkow M.R., Cha S.S., Bailey K.R., Lee H.C.	Europace (2013) 15 SUPPL. 2 (ii229). Date of Publication: June 2013	2013	10.1093/europace/eut202	Embase
	Comorbidities associated with psoriatic arthritis-a longitudinal observational cohort study	Haque N., Lories R., De Vlam K.	Annals of the Rheumatic Diseases (2013) 72 SUPPL. 3. Date of Publication: June 2013	2013	10.1136/annrheumdis-2013-eular.1987	Embase
	Expression of high mobility group protein B1 and its receptors in heart of patients with coronary artery disease with and without inflammatory rheumatic disease: A biopsy study	Zong M., Hollan I., Xiao H., Grundtman C., Lindroos E., Harris H.E., Ikkelsen K.M., Rynning S.E., Almdahl S.M., Lundberg I.E.	Arthritis and Rheumatism (2013) 65 SUPPL. 10 (S593). Date of Publication: October 2013	2013	10.1002/art.38216	Embase
23879815	Genetic control of psoriasis is relatively distinct from that of metabolic syndrome and coronary artery disease	Gupta Y., Möller S., Zillikens D., Boehncke W.-H., Ibrahim S.M., Ludwig R.J.	Experimental Dermatology (2013) 22:8 (552-553). Date of Publication: August 2013	2013	10.1111/exd.12192	Embase
	Mean platelet volume in patients with psoriasis without risk factors for cardiovascular disease	Koc¸ S., Karakaş M.S., Altekin R.E., Demir I., Alpsoy E.	International Journal of Cardiology (2013) 163:3 SUPPL. 1 (S182-S183). Date of Publication: March 2013	2013	10.1016/S0167-5273(13)70460-1	Embase
	Methotrexate and psoriasis: Less pain for more gain	El Khalifa J., Kaabi W., Youssef S., Litaiem N., Jaber K., Dhaoui R., Doss N.	Journal of the European Academy of Dermatology and Venereology (2013) 27 SUPPL. 4 (75). Date of Publication: July 2013	2013	10.1111/jdv.12186	Embase
	Prevalence of comorbidities in rheumatoid arthritis. Does gross domestic product matter? Results from 34 countries in the QUEST-RA program	Grøn K.L., Ørnbjerg L.M., Hetland M.L., Sokka-Isler T.	Annals of the Rheumatic Diseases (2013) 72 SUPPL. 3. Date of Publication: June 2013	2013	10.1136/annrheumdis-2013-eular.367	Embase
	Relation between severity of the disease and arrhythmia incidence in patients with psoriasis	Karadaʇ Z., Yildiz H., Günebakmaz Ö., Şarli B., Yarlioʇlueş M., Doʇdu O., Ardic¸ I., Gül I., Doʇan A., Kaya M.G., Ergin A., Aktaş E.	Journal of the American College of Cardiology (2013) 62:18 SUPPL. 2 (C122). Date of Publication: 29 Oct 2013	2013	10.1016/j.jacc.2013.08.369	Embase
	Subclinical atherosclerosis, vascular dysfunction and abnormal LV myocardial deformation is similar between patients with psoriasis and no hypertension and patients with untreated hypertension	Ikonomidis I., Varoudi M., Papadavid E., Theodoropoulos K., Stamou C., Giatrakou S., Koumaki D., Papadakis I., Pavlidis G., Triantafyllidi H., Anastasiou-Nana M., Rigopoulos D., Lekakis J.	Journal of the European Academy of Dermatology and Venereology (2013) 27 SUPPL. 4 (31). Date of Publication: July 2013	2013		Embase
	Calciphylaxis in a patient with chronic plaque psoriasis - Could TNF alpha blockade prolong survival?	Robinson A.J., Nicolopoulos J., Varigos G.A.	Australasian Journal of Dermatology (2013) 54 SUPPL. 2 (53). Date of Publication: May 2013	2013	10.1111/ajd.12051	Embase
23565636	Psoriasis and atherosclerosis: Is there a need for novel biomarkers assessing cardiovascular risk?	Sunbul M., Agirbasli M.	Current Pharmaceutical Design (2014) 20:4 (529-535). Date of Publication: 2014	2014	10.2174/138161282004140213124141	Embase
23909936	Psoriasis and dyslipidemia: A population-based study analyzing the National Health and Nutrition Examination Survey (NHANES)	Ma C., Schupp C.W., Armstrong E.J., Armstrong A.W.	Journal of the European Academy of Dermatology and Venereology (2014) 28:8 (1109-1112). Date of Publication: August 2014	2014	10.1111/jdv.12232	Embase
24164295	Patients with psoriasis have an increased amount of epicardial fat tissue	Balci A., Celik M., Balci D.D., Karazincir S., Yonden Z., Korkmaz I., Celik E., Egilmez E.	Clinical and Experimental Dermatology (2014) 39:2 (123-128). Date of Publication: 2014	2014	10.1111/ced.12216	Embase
24164295	Patients with psoriasis have an increased amount of epicardial fat tissue	Balci A., Celik M., Balci D.D., Karazincir S., Yonden Z., Korkmaz I., Celik E., Egilmez E.	Clinical and Experimental Dermatology (2014) 39:2 (123-128). Date of Publication: March 2014	2014	10.1111/ced.12216	Embase
24334934	Killing two birds with one stone: Screening of coronary artery disease and cardiac autonomic dysfunction in psoriasis	Canpolat U., Turak O., Özcan F., Çay S., Aras D.	Medical Principles and Practice (2014) 23:2 (193). Date of Publication: February 2014	2014	10.1159/000356865	Embase
24334934	Killing two birds with one stone: Screening of coronary artery disease and cardiac autonomic dysfunction in psoriasis	Canpolat U., Turak O., Özcan F., Çay S., Aras D.	Medical Principles and Practice (2014) 23:2 (193). Date of Publication: 2014	2014	10.1159/000356865	Embase
24481095	Epicardial fat thickness in patients with psoriasis vulgaris	Bacaksiz A., Tasal A., Sevgili E., Erdogǎn E., Onsun N., Son̈mez O., Topukcu B., Asogľu E., Göktekin Ö.	Turk Kardiyoloji Dernegi Arsivi (2014) 42:1 (47-54). Date of Publication: 2014	2014	10.5543/tkda.2014.78949	Embase
24500223	Coronary artery disease and psoriasis	Dattilo G., Lamari A., Scarano M., Di Bella G., Imbalzano E., Busacca P., Coglitore S.	Minerva Cardioangiologica (2014) 62:1 (119-121). Date of Publication: February 2014	2014		Embase
24550599	Clopidogrel: A possible exacerbating factor for psoriasis	Mahajan V.K., Khatri G., Prabha N., Abhinav C., Sharma V.	Indian Journal of Pharmacology (2014) 46:1 (123-124). Date of Publication: January-February 2014	2014	10.4103/0253-7613.125194	Embase
24779224	[Metabolic syndrome in patients with psoriasis].	Wolska K., Michalska-Jakubus M., Pietrzak A., Krasowska D.	Polski merkuriusz lekarski : organ Polskiego Towarzystwa Lekarskiego (2014) 36:213 (215-219). Date of Publication: Mar 2014	2014		Embase
24904002	Increased prevalence of psoriasis in patients with coronary artery disease: Results from a case-control study	Picard D., Bénichou J., Sin C., Abasq C., Houivet E., Koning R., Cribier A., Veber B., Dujardin F., Eltchaninoff H., Joly P.	British Journal of Dermatology (2014) 171:3 (580-587). Date of Publication: 1 Sep 2014	2014	10.1111/bjd.13155	Embase
25234060	Increased prevalence of psoriasis in patients with coronary artery disease	Van De Kerkhof P.C.M.	British Journal of Dermatology (2014) 171:3 (450). Date of Publication: 1 Sep 2014	2014	10.1111/bjd.13269	Embase
25463132	Association between psoriasis and coronary calcium score	Staniak H.L., Bittencourt M.S., de Souza Santos I., Sharovsky R., Sabbag C., Goulart A.C., Lotufo P.A., Benseñor I.M.	Atherosclerosis (2014) 237:2 (847-852). Date of Publication: 1 Dec 2014	2014	10.1016/j.atherosclerosis.2014.11.004	Embase
	Cardiovascular risk assessment by cardiac computed tomography indicates more prevalent coronary artery disease in both severe psoriasis and severe atopic dermatitis	Hjuler K.F., Böttcher M., Iversen L., Vestergaard C., Deleuran M., Kragballe K.	British Journal of Dermatology (2014) 171:6 (e110). Date of Publication: December 2014	2014	10.1111/bjd.13488	Embase
	7th International Congress of Psoriasis: From Gene to Clinic		British Journal of Dermatology (2014) 171:6. Date of Publication: December 2014	2014		Embase
	A systems biological model of chronic plaque psoriasis captures dynamics of known treatments	Roper D., Al-nuaimi Y., Oza H., Goodfellow M., Spurgeon S.	British Journal of Dermatology (2014) 171:6 (e146). Date of Publication: December 2014	2014	10.1111/bjd.13488	Embase
	Final results from OBSERVE-5, a 5-year observational registry of patients with moderate to severe plaque psoriasis receiving etanercept	Kimball A.B., Pariser D., Kricorian G., Gelfand J.M.	Journal of the American Academy of Dermatology (2014) 70:5 SUPPL. 1 (AB170). Date of Publication: May 2014	2014	10.1016/j.jaad.2014.01.705	Embase
	In vivo characterization of vascular diseases in psoriasis through implementation of a multimodal imaging program	Natarajan B., Salahuddin T., Sadek A., Dave J., Nanda N., Le B., Reddy A., Gelfand J., Mehta N.	British Journal of Dermatology (2014) 171:6 (e116). Date of Publication: December 2014	2014	10.1111/bjd.13488	Embase
	Interleukin 22 down regulates abcg1 and impairs cholesterol efflux in macrophages	Chellan B., Yan L., Hofmann Bowman M.A., Sontag T.J., Reardon C.A.	Journal of Investigative Medicine (2014) 62:4 (728-729). Date of Publication: April 2014	2014	10.231/JIM.0000000000000079	Embase
	Interleukin 22 downregulates ABCG1 and impairs cholesterol efflux in macrophages	Bowman M.H., Chellan B., Yan L., Sonntag T., Reardon C.	Arteriosclerosis, Thrombosis, and Vascular Biology (2014) 34 SUPPL. 1. Date of Publication: May 2014	2014		Embase
	Risk factors of coronary artery disease in affected patients with and without psoriasis: The first case-control study in the literature	Shokouhi B., Halimi M., Hagigi A.	Journal of Medical Sciences (Faisalabad) (2014) 14:5 (223-228). Date of Publication: 2014	2014	10.3923/jms.2014.223.228	Embase
	Serum endocan levels as a novel inflammatory indicator in newly diagnosed diabetes mellitus patients	Demirkol S., Cakar M., Balta S., Ozturk C., Sarlak H., Kilinc A., Celik T., Iyisoy A.	Endocrine Reviews (2014) 35 SUPPL. 3. Date of Publication: 2014	2014		Embase
	The effect of tumour necrosis factor-α antagonist therapy on insulin resistance in patients with psoriasis with type 2 diabetes	Al-Mutairi N., Noor T., Manchanda Y.	British Journal of Dermatology (2014) 171:6 (e122). Date of Publication: December 2014	2014	10.1111/bjd.13488	Embase
	Cardiovascular risk assessment by cardiac computed tomography indicates more prevalent coronary artery disease in both severe psoriasis and severe atopic dermatitis	Hjuler K.F., Böttcher M., Iversen L., Vestergaard C., Deleuran M., Kragballe K.	British Journal of Dermatology (2014) 171:6 (e110). Date of Publication: December 2014	2014	10.1111/bjd.13488	Embase
	A case-based discussion on severe chronic plaque psoriasis, tumour necrosis factor-alpha inhibitor treatment (TNF-α) and HIV, including acute HIV seroconversion illness	Sullivan J., Witcombe D.	Australasian Journal of Dermatology (2014) 55:4 (a3). Date of Publication: November 2014	2014		Embase
	Retrospective study on the effect of conventional therapy, antitumour necrosis factor agents and ustekinumab on weight, body mass index and waist circumference in patients with chronic plaque psoriasis	Patricia L., Gupta S., Clement M., Watson K.	British Journal of Dermatology (2014) 171 SUPPL. 1 (52-53). Date of Publication: July 2014	2014	10.1111/bjd.12931	Embase
	Adherence to vaccination guidelines in dermatology patients on immunosuppressive therapy: An opportunity for improvement	Sadlier M., Sadlier C., Alani A., Ahmad K., Bergin C., Ramsay B.	British Journal of Dermatology (2014) 171 SUPPL. 1 (104-105). Date of Publication: July 2014	2014	10.1111/bjd.13008	Embase
24750319	Epicardial adipose tissue and coronary artery calcification in psoriasis patients	Torres T., Bettencourt N., Mendonça D., Vasconcelos C., Gama V., Silva B.M., Selores M.	Journal of the European Academy of Dermatology and Venereology (2015) 29:2 (270-277). Date of Publication: 1 Feb 2015	2015	10.1111/jdv.12516	Embase
25264239	OBSERVE-5: Observational postmarketing safety surveillance registry of etanercept for the treatment of psoriasis final 5-year results	Kimball A.B., Rothman K.J., Kricorian G., Pariser D., Yamauchi P.S., Menter A., Teller C.F., Aras G., Accortt N.A., Hooper M., Rice K.C., Gelfand J.M.	Journal of the American Academy of Dermatology (2015) 72:1 (115-122). Date of Publication: 1 Jan 2015	2015	10.1016/j.jaad.2014.08.050	Embase
25304822	Psoriasis and ischemic coronary artery disease	Mahiques-Santos L., Soriano-Navarro C.J., Perez-Pastor G., Tomas-Cabedo G., Pitarch-Bort G., Valcuende-Cavero F.	Actas Dermo-Sifiliograficas (2015) 106:2 (112-116). Date of Publication: 1 Mar 2015	2015	10.1016/j.ad.2014.08.002	Embase
25428719	Are all patients with psoriasis at increased risk for coronary artery disease?	Seremet S., Genc B., Tastan A., Akyildiz Z.I., Nazli C., Ozcelik S., Afsar F.S., Solak A., Emren V.	International Journal of Dermatology (2015) 54:3 (355-361). Date of Publication: 1 Mar 2015	2015	10.1111/ijd.12673	Embase
25599394	Psoriasis and cardiometabolic traits: Modest association but distinct genetic architectures	Koch M., Baurecht H., Ried J.S., Rodriguez E., Schlesinger S., Volks N., Gieger C., Rückert I.-M., Heinrich L., Willenborg C., Smith C., Peters A., Thorand B., Koenig W., Lamina C., Jansen H., Kronenberg F., Seissler J., Thiery J., Rathmann W., Schunkert H., Erdmann J., Barker J., Nair R.P., Tsoi L.C., Elder J.T., Mrowietz U., Weichenthal M., Mucha S., Schreiber S., Franke A., Schmitt J., Lieb W.…	Journal of Investigative Dermatology (2015) 135:5 (1283-1293). Date of Publication: 22 May 2015	2015	10.1038/jid.2015.8	Embase
25660150	Similarities in Coronary Function and Myocardial Deformation Between Psoriasis and Coronary Artery Disease: The Role of Oxidative Stress and Inflammation	Ikonomidis I., Makavos G., Papadavid E., Varoudi M., Andreadou I., Gravanis K., Theodoropoulos K., Pavlidis G., Triantafyllidi H., Parissis J., Paraskevaidis I., Rigopoulos D., Lekakis J.	Canadian Journal of Cardiology (2015) 31:3 (287-295). Date of Publication: 1 Mar 2015	2015	10.1016/j.cjca.2014.11.002	Embase
26093174	Increased prevalence of coronary artery disease in severe psoriasis and severe atopic dermatitis	Hjuler K.F., Böttcher M., Vestergaard C., Deleuran M., Raaby L., Bøtker H.E., Iversen L., Kragballe K.	American Journal of Medicine (2015) 128:12 (1325-1334e2). Date of Publication: 1 Dec 2015	2015	10.1016/j.amjmed.2015.05.041	Embase
26188627	Increased risk of arrhythmia in patients with psoriatic disease: A nationwide population-based matched cohort study	Chiu H.-Y., Chang W.-L., Huang W.-F., Wen Y.-W., Tsai Y.-W., Tsai T.-F.	Journal of the American Academy of Dermatology (2015) 73:3 (429-438). Date of Publication: 1 Sep 2015	2015	10.1016/j.jaad.2015.06.023	Embase
26189472	Patient with advanced coronary artery disease and psoriasis	Wolska-Bułach A., Woźnicka-Leśkiewicz L., Niklas A., Niklas K., Tykarski A.	Kardiologia Polska (2015) 73:7 (570). Date of Publication: 15 Jul 2015	2015	10.5603/KP.2015.0126	Embase
26200230	Decreased brain-derived neurotrophic factor plasma levels in psoriasis patients	Brunoni A.R., Lotufo P.A., Sabbag C., Goulart A.C., Santos I.S., Benseñor I.M.	Brazilian Journal of Medical and Biological Research (2015) 48:8 (711-714). Date of Publication: 1 Aug 2015	2015	10.1590/1414-431X20154574	Embase
26633680	Patient preferences for biologicals in psoriasis: Top priority of safety for cardiovascular patients	Schaarschmidt M.-L., Kromer C., Herr R., Schmieder A., Sonntag D., Goerdt S., Peitsch W.K.	PLoS ONE (2015) 10:12 Article Number: 0144335. Date of Publication: 1 Dec 2015	2015	10.1371/journal.pone.0144335	Embase
	Two-year clinical response to brodalumab, an anti-il-17 receptor antibody, in patients with psoriatic arthritis	Mease P., Genovese M.C., Greenwald M.W., Ritchlin C.T., Beaulieu A., Deodhar A., Newmark R., Feng J., Erondu N., Nirula A.	Annals of the Rheumatic Diseases (2015) 74 SUPPL. 2 (136-137). Date of Publication: June 2015	2015	10.1136/annrheumdis-2015-eular.3489	Embase
	A novel anti-inflammatory natural product from Sphaeranthus indicus inhibits expression of VCAM1 and ICAM1, and slows atherosclerosis progression independent of lipid changes	Srivastava R.A.K., Mistry S., Sharma S.	Nutrition and Metabolism (2015) 12:1 Article Number: 20. Date of Publication: 5 Jun 2015	2015	10.1186/s12986-015-0018-1	Embase
	Coronary artery events in Thai patients with psoriasis using Framingham and Ramathibodi Electricity Generating Authority of Thailand risk scores	Khankham S., Chularojanamontri L., Wongpraparut C., Silpa-Archa N., Janyong N., Vathesatogkit P.	Asian Biomedicine (2015) 9:4 (495-500). Date of Publication: 1 Aug 2015	2015	10.5372/1905-7415.0904.419	Embase
	Cardiovascular risk factors in patients with moderate to severe psoriasis: Integrated prevalence and safety data from 5 randomized controlled trials of adalimumab	Leonardi C., Gu Y., Arikan D., Lau W., Amer F.	Journal of the American Academy of Dermatology (2015) 72:5 SUPPL. 1 (AB227). Date of Publication: May 2015	2015		Embase
	Psoriasis and Ischemic Coronary Artery Disease	Mahiques-Santos L., Soriano-Navarro C.J., Perez-Pastor G., Tomas-Cabedo G., Pitarch-Bort G., Valcuende-Cavero F.	Actas Dermo-Sifiliograficas (2015) 106:2 (112-116). Date of Publication: 1 Mar 2015	2015	10.1016/j.adengl.2014.12.014	Embase
	Similarities in coronary function and myocardial deformation between psoriasis and coronary artery disease: The role of oxidative stress and inflammation	Papadavid E., Varoudi M., Ikonomidis I., Makavos G., Theodoropoulos K., Koumaki D., Pavlidis G., Papadakis I., Gravanis K., Andreadou I., Triantafyllidi H., Parissis J., Paraskevaidis I., Rigopoulos D., Lekakis J.	Journal of Investigative Dermatology (2015) 135 SUPPL. 3 (S28). Date of Publication: October 2015	2015		Embase
	Similarities in coronary function and myocardial deformation between psoriasis and coronary artery disease: The role of oxidative stress and inflammation	Ikonomidis I., Makavos G., Papadavid E., Varoudi M., Andreadou I., Gravanis K., Pavlidis G., Palaiodimos L., Triantafyllidi H., Parissis J., Paraskevaidis I., Rigopoulos D., Lekakis J.	Journal of the American College of Cardiology (2015) 65:10 SUPPL. 1 (A1218). Date of Publication: 17 Mar 2015	2015		Embase
	A complicated but vital red blood cell transfusion	Hull L.E., Downes K.	Journal of General Internal Medicine (2015) 30 SUPPL. 2 (S334). Date of Publication: April 2015	2015		Embase
	Cardiovascular risk factors in patients with moderate to severe psoriasis: Integrated prevalence and safety data from 5 randomized controlled trials of adalimumab	Leonardi C., Gu Y., Arikan D., Lau W., Amer F.	Journal of Clinical and Aesthetic Dermatology (2015) 8:5 Supplement 1 (S16). Date of Publication: 1 May 2015	2015		Embase
	Comorbidities associated with psoriatic arthritis - A cross sectional study	Haque N., Lories R.J., De Vlam K.	Annals of the Rheumatic Diseases (2015) 74 SUPPL. 1 (A48-A49). Date of Publication: March 2015	2015	10.1136/annrheumdis-2015-207259.111	Embase
	Decreased plasma Brain-Derived Neurotrophic Factor (BDNF) levels in psoriasis: A case-control study	Brunoni A., Sabbag C., Lotufo P., Goulart A., Santos I., Benseñor I.	Journal of Investigative Dermatology (2015) 135 SUPPL. 3 (S3). Date of Publication: October 2015	2015		Embase
	ESPRIT: 10-year postmarketing surveillance registry of adalimumab for moderate to severe psoriasis: All treatment-emergent cardiovascular events at 5-year interim analysis	Wu J., Reich K., Bereswill M., Ghorayeb E.	Journal of the American Academy of Dermatology (2015) 72:5 SUPPL. 1 (AB234). Date of Publication: May 2015	2015		Embase
	Is HIV always on our radar?	Hysell K., Ogbuagu O., Barakat L.A.	Journal of General Internal Medicine (2015) 30 SUPPL. 2 (S415). Date of Publication: April 2015	2015		Embase
	Low myocardial infarction and stroke incidence in hispanic patients with psoriasis	Nieves J., Sulia C., Figueroa L., Crespo M., Escobales N., Altieri P.I., Banchs H.L.	Journal of Investigative Medicine (2015) 63:4 (659). Date of Publication: April 2015	2015		Embase
	Psoriasis and cardiometabolic risk: Independent association but distinct genetic architectures	Koch M., Baurecht H., Rodriguez E., Volks N., Gieger C., Heinrich L., Willenborg C., Peters A., Kronenberg F., Seissler J., Thiery J., Rathmann W., Schunkert H., Erdmann J., Barker J., Elder J.T., Mrowietz U., Weichenthal M., Schreiber S., Schmitt J., Lieb W., Weidinger S.	Experimental Dermatology (2015) 24:3 (E15). Date of Publication: March 2015	2015	10.1111/exd.12623	Embase
	Psoriasis and coronaryartery disease: A hispanic population study	Altieri P.I., Nieves J., Sulia C., Figueroa L., Banchs H.L., Crespo M., Escobales N.	Journal of Investigative Medicine (2015) 63:2 (345). Date of Publication: February 2015	2015	10.1097/JIM.0000000000000146	Embase
	Similarities in impairment of endothelial glycocalyx between psoriasis and coronary artery disease: The role of oxidative stress and inflammation	Ikonomidis I., Makavos G., Andreadou I., Gravanis K., Varoudi M., Triantafyllidi H., Papadavid E., Rigopoulos D., Pavlidis G., Lekakis J.	European Heart Journal (2015) 36 SUPPL. 1 (1098). Date of Publication: 1 Aug 2015	2015	10.1093/eurheartj/ehv401	Embase
	Palmoplantar pustulosis secondary to rituximab	Venables Z., Swart S., Soon C.	British Journal of Dermatology (2015) 173 SUPPL. 1 (149). Date of Publication: July 2015	2015	10.1111/bjd.13817	Embase
	Clinical profile, morbidity and outcome of adult patients with psoriasis at a district hospital in Northern Malaysia	Loo C.H., Chan Y.C., Lee K.Q., Palanivelu T., Tan W.C.	Medical Journal of Malaysia (2015) 70:3 (177-181). Date of Publication: 4 Aug 2015	2015		Embase
27385305	Association between changes in coronary artery disease progression and treatment with biologic agents for severe psoriasis	Hjuler K.F., Bottcher M., Vestergaard C., Botker H.E., Iversen L., Kragballe K.	JAMA Dermatology (2016) 152:10 (1114-1121). Date of Publication: 1 Oct 2016	2016	10.1001/jamadermatol.2016.1984	Embase
27654120	GlycA Is a Novel Biomarker of Inflammation and Subclinical Cardiovascular Disease in Psoriasis	Joshi A.A., Lerman J.B., Aberra T.M., Afshar M., Teague H.L., Rodante J.A., Krishnamoorthy P., Ng Q., Aridi T.Z., Salahuddin T., Natarajan B., Lockshin B.N., Ahlman M.A., Chen M.Y., Rader D.J., Reilly M.P., Remaley A.T., Bluemke D.A., Playford M.P., Gelfand J.M., Mehta N.N.	Circulation Research (2016) 119:11 (1242-1253). Date of Publication: 11 Nov 2016	2016	10.1161/CIRCRESAHA.116.309637	Embase
27835645	PoCos: Population Covering Locus Sets for Risk Assessment in Complex Diseases	Ayati M., Koyutürk M.	PLoS Computational Biology (2016) 12:11 Article Number: e1005195. Date of Publication: 1 Nov 2016	2016	10.1371/journal.pcbi.1005195	Embase
29172365	Psoriasis and Coronary Artery Disease in Hispanics	Nieves-Rivera J., Sulia C., Gonzalez R., Figueroa L., Banchs H., Altieri P., González W.	Boletin de la Asociacion Medica de Puerto Rico (2016) 108:2 (65-67). Date of Publication: 2016	2016		Embase
	Chemerin as an independent predictor of cardiovascular event risk	İnci S., Aksan G., Doğan P.	Therapeutic Advances in Endocrinology and Metabolism (2016) 7:2 (57-68). Date of Publication: 1 Apr 2016	2016	10.1177/2042018816629894	Embase
	Is there any increased risk of hypertension, diabetes and cardiac diseases in psoriatic patients with TNF-α G238A and G308A polymorphism?	Isik S., Hiz M.M., Kiliç S., Ögretmen Z., Silan F.	Postepy Dermatologii i Alergologii (2016) 33:6 (440-444). Date of Publication: 1 Dec 2016	2016	10.5114/pdia.2016.58384	Embase
	The risk of coronary artery disease in psoriasis is not associated with HLA-C∗06:02	Muto M., Matsumoto K., Naniwa K.	Australasian Journal of Dermatology (2016) 57 Supplement 2 (33). Date of Publication: 1 Nov 2016	2016	10.1111/ajd.12584	Embase
	Reduced coronary artery disease progression in patients with severe psoriasis treated with biologic agents	Hjuler K.F., Boetker H.E., Vestergaard C., Iversen L., Kragballe K.F., Boettcher M.	European Heart Journal (2016) 37 Supplement 1 (967). Date of Publication: 1 Aug 2016	2016	10.1093/eurheartj/ehw433	Embase
	Early age of onset of psoriasis (<25 years of age) may be a predictor for cardiovascular disease in patients with severe psoriasis	Gulliver W., Parfrey B., Gulliver S., Randell S., Connors S.	Journal of the American Academy of Dermatology (2016) 74:5 SUPPL. 1 (AB244). Date of Publication: May 2016	2016		Embase
	Erratum: Association between changes in coronary artery disease progression and treatment with biologic agents for severe psoriasis (JAMA Dermatology 2016) DOI: 10.1001/jamadermatol.2016.1984)		JAMA Dermatology (2016) 152:10 (1173-1174). Date of Publication: 1 Oct 2016	2016	10.1001/jamadermatol.2016.2338	Embase
	Gastrointestinal histoplasmosis	Mehta M.	American Journal of Gastroenterology (2016) 111 Supplement 1 (S650). Date of Publication: 1 Oct 2016	2016	10.1038/ajg.2016.365	Embase
	Higher frequency and severity of coronary plaques on coronary CT angiography in psoriatic arthritis patients without symptoms of coronary artery disease compared to controls	Szentpetery A., Brady D., Healy G., Redmond C., Fleming H., Duignan J., Haroon M., Dodd J., Gerald O.F.	Arthritis and Rheumatology (2016) 68 Supplement 10 (2153-2154). Date of Publication: 1 Oct 2016	2016	10.1002/art.39977	Embase
	Improvement in skin inflammation associates with improvement in aortic vascular inflammation by 18-FDG PET/CT in psoriasis	Dey A.K., Lerman J.B., Aberra T.M., Chaturvedi A., Kabbany M.T., Joshi A.A., Rodante J.A., Silverman J.I., Dahiya A., Shukla P., Natarajan B., Teague H.L., Salahuddin T., Ng Q., Aridi T.Z., Playford M.P., Lockshin B.N., Ahlman M.A., Chen M.Y., Gelfand J.M., Mehta N.N.	Circulation (2016) 134 Supplement 1. Date of Publication: 1 Nov 2016	2016		Embase
	Psoriatic arthritis patients without symptoms of coronary artery disease may have higher presence and extent of coronary plaques compared to controls by coronary CT angiography	Szentpetery A., Brady D., Healy G., Redmond C., Fleming H., Duignan J., Haroon M., Dodd J.D., FitzGerald O.	Annals of the Rheumatic Diseases (2016) 75 Supplement 2 (1151). Date of Publication: 1 Jun 2016	2016	10.1136/annrheumdis-2016-eular.4135	Embase
	Reduced coronary artery disease progression in patients with severe psoriasis treated with biologic agents	Hjuler K.F., Boetker H.E., Vestergaard C., Iversen L., Kragballe K.F., Boettcher M.	European Heart Journal (2016) 37 Supplement 1 (967). Date of Publication: 1 Aug 2016	2016	10.1111/jdv.01-13709	Embase
	Tuberculous myocarditis: An unusual presentation	Khanna R., Wajahat R., Reddy Anumandla A.K., Kistangari G.	Journal of General Internal Medicine (2016) 31:2 SUPPL. 1 (S770-S771). Date of Publication: May 2016	2016		Embase
	UV-B treatment induces LRP5/6 gene expression in lesional skin of patients with chronic plaque type psoriasis	Slind Olsen R., Duvetorp A., Skarstedt M., Söderman J., Seifert O.	Journal of Investigative Dermatology (2016) 136:9 Supplement 2 (S205). Date of Publication: 1 Sep 2016	2016		Embase
26954320	Effectiveness of subcutaneous methotrexate in chronic plaque psoriasis	Yesudian P.D., Leman J., Balasubramaniam P., Macfarlane A.W., Al-Niaimi F., Griffiths C.E.M., Burden A.D., Warren R.B.	Journal of Drugs in Dermatology (2016) 15:3 (345-349). Date of Publication: 1 Mar 2016	2016		Embase
27485152	Prevalence of cardiovascular-related comorbidity in ankylosing spondylitis, psoriatic arthritis and psoriasis in primary care: a matched retrospective cohort study	Ahmed N., Prior J.A., Chen Y., Hayward R., Mallen C.D., Hider S.L.	Clinical Rheumatology (2016) 35:12 (3069-3073). Date of Publication: 1 Dec 2016	2016	10.1007/s10067-016-3362-2	Embase
28483812	Coronary plaque characterization in psoriasis reveals high-risk features that improve after treatment in a prospective observational study	Lerman J.B., Joshi A.A., Chaturvedi A., Aberra T.M., Dey A.K., Rodante J.A., Salahuddin T., Chung J.H., Rana A., Teague H.L., Wu J.J., Playford M.P., Lockshin B.A., Chen M.Y., Sandfort V., Bluemke D.A., Mehta N.N.	Circulation (2017) 136:3 (263-276). Date of Publication: 18 Jul 2017	2017	10.1161/CIRCULATIONAHA.116.026859	Embase
29091929	The cathelicidin protein CRAMP is a potential atherosclerosis self-antigen in ApoE(-/-) mice	Mihailovic P.M., Lio W.M., Yano J., Zhao X., Zhou J., Chyu K.-Y., Shah P.K., Cercek B., Dimayuga P.C.	PLoS ONE (2017) 12:11 Article Number: e0187432. Date of Publication: 1 Nov 2017	2017	10.1371/journal.pone.0187432	Embase
	Quality of life assessment in a patient with urticaria	Ghias F., Shah Z.H., Safder B., Khan I.M., Shuaib A.	Pakistan Journal of Medical and Health Sciences (2017) 11:4 (1453-1457). Date of Publication: 1 Oct 2017	2017		Embase
	A case of non-ST elevation myocardial infarction in a young ulcerative colitis patient on adalimumab therapy	Moradi D., John E.S., Das K., Seril D.	American Journal of Gastroenterology (2017) 112 Supplement 1 (S1092). Date of Publication: 1 Oct 2017	2017	10.1038/ajg.2017.319	Embase
	Blood transcriptional profile in psoriasis patients and its correlation with coronary artery calcium scores	Michel P., Kivelevitch D., Ryan C., Turner J., Wang X., Menter A.	Journal of the American Academy of Dermatology (2017) 76:6 Supplement 1 (AB57). Date of Publication: 1 Jun 2017	2017	10.1016/j.jaad.2017.04.240	Embase
	Erythrodermic psoriasis with associated sterile neutrophilic cholangitis	Cotter L., Saardi K., Marinkovich N., Cheng K.	Journal of the American Academy of Dermatology (2017) 76:6 Supplement 1 (AB126). Date of Publication: 1 Jun 2017	2017	10.1016/j.jaad.2017.04.495	Embase
	Evaluation of neutrophil lymphocyte ratio in multiple sclerosis	Gürsoy A.E., Renk Z.C., Asil T.	Multiple Sclerosis Journal (2017) 23:3 Supplement 1 (778). Date of Publication: 1 Oct 2017	2017	10.1177/1352458517731285	Embase
	Glycosylated hemoglobin is associated with coronary plaque burden in psoriasis beyond cardiovascular risk factors	Chung J.H., Rana A., Dey A.K., Rivers J.P., Chaturvedi A., Lerman J.B., Rodante J.A., Harrington C.L., Playford M.P., Chen M.Y., Bluemke D.A., Mehta N.N.	Arteriosclerosis, Thrombosis, and Vascular Biology (2017) 37 Supplement 1. Date of Publication: 1 May 2017	2017		Embase
	Impact of psoriasis on myocardial infarction in a hospital-based population in Japan	Shiba M., Kato T.K., Funasako M.F., Sasaki K.S., Nakane E.N., Miyamoto S.M., Izumi T.I., Haruna T.H., Ueyama K.U., Inoko M.I.	European Heart Journal (2017) 38 Supplement 1 (1403). Date of Publication: 1 Aug 2017	2017	10.1093/eurheartj/ehx502.P6477	Embase
	Low density granulocytes associate with non-calcified coronary plaque in psoriasis	Teague H.L., Dey A.K., Silverman J.I., Harrington C.L., Dagur P.K., Joshi A.A., Stansky E., Purmalek M.M., Baumer Y., Aridi T.Z., Carmona-Rivera C., Chaturvedi A., Sanda G.E., Sorokin A.V., McCoy P.J., Gelfand J.M., Playford M.P., Kaplan M.J., Chen M.Y., Mehta N.N.	Circulation (2017) 136 Supplement 1. Date of Publication: 1 Nov 2017	2017		Embase
	OBSERVE-5 sub-analysis: 5-year etanercept safety results for the treatment of psoriasis in Canada vs the United States	Papp K., Bourcier M., Poulin Y., Lynde C., Gilbert M., Poulin-Costello M., Isaila M.	Journal of the American Academy of Dermatology (2017) 76:6 Supplement 1 (AB183). Date of Publication: 1 Jun 2017	2017	10.1016/j.jaad.2017.04.711	Embase
	Prognostic effect of psoriasis and psoriatic arthritis in patients with suspected coronary artery disease assessed by cardiac computed tomography: A multicentre cohort study	Hjuler K.F., Winther S., Bøttcher M., Iversen L.	British Journal of Dermatology (2017) 177:5 (e296-e297). Date of Publication: 1 Nov 2017	2017	10.1111/bjd.16059	Embase
	Subtypes of heart failure in autoimmune diseases	Kim C.H., Tofovic D., Chami T., Al-Kindi S.G., Oliveira G.H.	Journal of Cardiac Failure (2017) 23:8 Supplement 1 (S22). Date of Publication: 1 Aug 2017	2017		Embase
	The ubiquitin-modifying enzyme A20 plays an important role in regulatory T cells through Il2-signaling pathway	Chen F., Zhu H., Zhu Y., Guo Y., Kanno M.	Vox Sanguinis (2017) 112 Supplement 2 (18). Date of Publication: 1 Nov 2017	2017	10.1111/vox.12601/full	Embase
	Low-dose second generation TKI is an effective approach to reduce tki related side effects and toxicity while preserving molecular response in CML patients with TKI intolerance	Mehra V., Oyebamiji T., Widya S., Ireland R.M., Kulasekararaj A.G., Raj K., McLornan D., Marsh J., Potter V., Large J., Duggins I., Kizilors A., Lea N.	Blood (2017) 130 Supplement 1. Date of Publication: 1 Dec 2017	2017		Embase
	Resolution of annular elastolytic giant cell granuloma with the glucagon-like peptide-1 agonist liraglutide	Molloy K., Hellen R., Nestor L., Clowry J., Salim A., Connolly M., Calonje E., Tobin A.-M.	British Journal of Dermatology (2017) 177 Supplement 1 (29-30). Date of Publication: 1 Jul 2017	2017	10.1111/bjd.15426	Embase
	Real-world experience of apremilast	Fremlin G.A., Bedlow A.	British Journal of Dermatology (2017) 177 Supplement 1 (63). Date of Publication: 1 Jul 2017	2017	10.1111/bjd.15426	Embase
29956314	Is psoriasis a risk factor of angiography-proven coronary artery disease?	Zhao J., Zhang X., Sun H., An R.	British Journal of Dermatology (2018) 179:5 (1218-1219). Date of Publication: 1 Nov 2018	2018	10.1111/bjd.16925	Embase
30085127	Improvement of Refractory Peripheral Edema With Multilayered Compression Bandaging: A Case Report	Tennison J.M., Fu J.B., Bruera E.	Physical therapy (2018) 98:9 (763-766). Date of Publication: 1 Sep 2018	2018	10.1093/ptj/pzy072	Embase
30208407	Association between Aortic Vascular Inflammation and Coronary Artery Plaque Characteristics in Psoriasis	Joshi A.A., Lerman J.B., Dey A.K., Sajja A.P., Belur A.D., Elnabawi Y.A., Rodante J.A., Aberra T.M., Chung J., Salahuddin T., Natarajan B., Dave J., Goyal A., Groenendyk J.W., Rivers J.P., Baumer Y., Teague H.L., Playford M.P., Bluemke D.A., Ahlman M.A., Chen M.Y., Gelfand J.M., Mehta N.N.	JAMA Cardiology (2018) 3:10 (949-956). Date of Publication: 1 Oct 2018	2018	10.1001/jamacardio.2018.2769	Embase
30571459	Association between oxidation-modified lipoproteins and coronary plaque in psoriasis an observational cohort study	Sorokin A.V., Kotani K., Elnabawi Y.A., Dey A.K., Sajja A.P., Yamada S., Ueda M., Harrington C.L., Baumer Y., Rodante J.A., Gelfand J.M., Chen M.Y., Joshi A.A., Playford M.P., Remaley A.T., Mehta N.N.	Circulation Research (2018) 123:11 (1244-1254). Date of Publication: 2018	2018	10.1161/CIRCRESAHA.118.313608	Embase
	Clinical and Genetic Risk Factors Associated with Psoriatic Arthritis among Patients with Psoriasis	Yan D., Ahn R., Leslie S., Liao W.	Dermatology and Therapy (2018) 8:4 (593-604). Date of Publication: 1 Dec 2018	2018	10.1007/s13555-018-0266-x	Embase
	Coronary artery disease and the impact of autoimmune diseases (RA, psoriasis and SLE) on the severity, type of presentation and prevalence: A retrospective analysis	Ghrair F., Alkhawam H., Bansal P., Sara A., Kaba M., Homsi M., Shahid S., Vittorio T.J.	Journal of Investigative Medicine (2018) 66:4 (790-791). Date of Publication: 1 Apr 2018	2018	10.1136/jim-2018-000745.14	Embase
	Amygdala activity assessed by 18-FDG PET/CT associates with coronary plaque burden quantified by coronary computed tomography angiography in psoriasis	Goyal A., Chaturvedi A., Elnabawi Y., Chung J., Dey A., Aberra T., Belur A., Rivers J., Genovese L., Groenendyk J., Lerman J., Joshi A., Rodante J., Playford M., Bluemke D., Chen M., Gelfand J., Mehta N.	Arteriosclerosis, Thrombosis, and Vascular Biology (2018) 38 Supplement 1. Date of Publication: 1 May 2018	2018	10.1161/atvb.38.suppl-1.589	Embase
	Amygdala activity assessed by 18-FDG PET/CT is associated with non-calcified coronary plaque burden quantified by coronary computed tomography angiography in psoriasis	Goyal A., Aberra T., Elnabawi Y.A., Dey A., Chung J., Belur A.D., Groenendyk J.W., Chaturvedi A., Lerman J., Rivers J., Harrington C.L., Varghese N., Sanda G., Teague H.L., Baumer Y., Rodante J., Ahlman M.A., Bluemke D., Playford M.P., Chen M.Y., Joshi A.A., Mehta N.N.	Journal of Investigative Medicine (2018) 66:3 (699-700). Date of Publication: 1 Mar 2018	2018	10.1136/jim-2018-000730.6	Embase
	Cardiovascular risk among psoriasis patients using red cell distribution width and mean platelet volume	Conic R.Z., Xu R., Zheng C., McCormick T.S., Cooper K.D.	Journal of Investigative Dermatology (2018) 138:5 Supplement 1 (S94). Date of Publication: 1 May 2018	2018		Embase
	Higher serum uric acid levels protect against osteoporosis in patients with axial spondyloarthropathy	Fitzgerald G., Anachebe T., Mullan R., Kane D., McCarroll K., O'Shea F.	Arthritis and Rheumatology (2018) 70 Supplement 9 (1795-1796). Date of Publication: 1 Sep 2018	2018	10.1002/art.40700	Embase
	Increased oxidized lipoproteins associate with non-calcified coronary plaque in psoriasis	Sorokin A., Kotani K., Dey A., Harrington C., Lerman J., Chung J., Rodante J., Bluemke D.A., Chen M., Playford M., Mehta N.	Journal of the American College of Cardiology (2018) 71:11 Supplement 1. Date of Publication: 1 Mar 2018	2018	10.1016/S0735-1097(18)32314-3	Embase
	Low density granulocytes, platelets and non-calcified coronary plaque burden in psoriasis	Teague H.L., Varghese N.J., Dey A.K., Silverman J.I., Baumer Y., Harrington C.L., Elnabawi Y.A., Groenendyk J., Dagur P.K., Joshi A.A., Sanda G., Chen M.Y., McCoy J.P., Gelfand J.M., Playford M.P., Kaplan M.J., Berger J.S., Mehta N.N.	Circulation (2018) 138 Supplement 1. Date of Publication: 1 Nov 2018	2018		Embase
	Safety and efficacy in the elderly population: An analysis of pooled data from secukinumab trials in plaque psoriasis	Koerber A., Melzer N., Reinhardt M., Papavassilis C.	Journal of the American Academy of Dermatology (2018) 79:3 Supplement 1 (AB249). Date of Publication: 1 Sep 2018	2018	10.1016/j.jaad.2018.05.993	Embase
	Serum uric acid levels are associated with non-calcified coronary plaque independent of traditional cardiovascular risk factors in patients with psoriasis	Elnabawi Y.A., Dey A.K., Belur A.D., Goyal A., Groenendyk J.W., Chung J., Rodante J., Joshi A.A., Playford M.P., Mehta N.N.	Circulation (2018) 137 Supplement 1. Date of Publication: 1 Mar 2018	2018		Embase
29989866	General characteristics and comorbidities in patients with palmoplantar pustulosis	Misiak-Galazka M., Wolska H., Galazka A., Kwiek B., Rudnicka L.	Acta Dermatovenerologica Croatica (2018) 26:2 (109-118). Date of Publication: 2018	2018		Embase
	To determine the association between plaque and non plaque psoriasis with their joint manifestation in psoriatic arthritis patient-a single centre experience in Malaysia	Ng C.R., Selvarajah L., Loh Y.L.	Annals of the Rheumatic Diseases (2018) 77 Supplement 2 (1581). Date of Publication: 1 Jun 2018	2018	10.1136/annrheumdis-2018-eular.6493	Embase
	Predicting syndesmophyte formation in axial spondyloarthropathy	Anachebe T., Fitzgerald G., Shea F.O.	Annals of the Rheumatic Diseases (2018) 77 Supplement 2 (1571). Date of Publication: 1 Jun 2018	2018	10.1136/annrheumdis-2018-eular.6603	Embase
	Epidemiology and Clinical Features of Adult Patients with Psoriasis in Malaysia: 10-Year Review from the Malaysian Psoriasis Registry (2007-2016)	Affandi A.M., Khan I., Saaya N.N.	Dermatology Research and Practice (2018) 2018 Article Number: 4371471. Date of Publication: 23 Apr 2018	2018	10.1155/2018/4371471	Embase
	Psoriasis as predictor for cardiovascular and metabolic comorbidity in middle-aged women	Blegvad C., Andersen A.-M.-N., Adam A., Zachariae C., Skov L.	Acta Dermato-Venereologica (2018) 98 Supplement 219 (7). Date of Publication: 2018	2018	10.2340/00015555-2978	Embase
29694270	Higher incidence rates of comorbidities in patients with psoriatic arthritis compared with the general population using U.S. Administrative claims data	Kaine J., Song X., Kim G., Hur P., Palmer J.B.	Journal of Managed Care and Specialty Pharmacy (2019) 25:1 (122-132). Date of Publication: 1 Jan 2019	2019	10.18553/jmcp.2018.17421	Embase
30583988	Risk of myocardial infarction in patients with psoriasis: A cross-sectional patient-population study in a Japanese hospital	Shiba M., Kato T., Izumi T., Miyamoto S., Nakane E., Haruna T., Inoko M.	Journal of Cardiology (2019) 73:4 (276-279). Date of Publication: 1 Apr 2019	2019	10.1016/j.jjcc.2018.10.008	Embase
30721933	Coronary artery plaque characteristics and treatment with biologic therapy in severe psoriasis: Results from a prospective observational study	Elnabawi Y.A., Dey A.K., Goyal A., Groenendyk J.W., Chung J.H., Belur A.D., Rodante J., Harrington C.L., Teague H.L., Baumer Y., Keel A., Playford M.P., Sandfort V., Chen M.Y., Lockshin B., Gelfand J.M., Bluemke D.A., Mehta N.N.	Cardiovascular Research (2019) 115:4 (721-728). Date of Publication: 15 Mar 2019	2019	10.1093/cvr/cvz009	Embase
31294625	Anticytokine Immune Therapy and Atherothrombotic Cardiovascular Risk	Ait-Oufella H., Libby P., Tedgui A.	Arteriosclerosis, Thrombosis, and Vascular Biology (2019) 39:8 (1510-1519). Date of Publication: 1 Aug 2019	2019	10.1161/ATVBAHA.119.311998	Embase
31365032	Association of Biologic Therapy with Coronary Inflammation in Patients with Psoriasis as Assessed by Perivascular Fat Attenuation Index	Elnabawi Y.A., Oikonomou E.K., Dey A.K., Mancio J., Rodante J.A., Aksentijevich M., Choi H., Keel A., Erb-Alvarez J., Teague H.L., Joshi A.A., Playford M.P., Lockshin B., Choi A.D., Gelfand J.M., Chen M.Y., Bluemke D.A., Shirodaria C., Antoniades C., Mehta N.N.	JAMA Cardiology (2019) 4:9 (885-891). Date of Publication: 1 Sep 2019	2019	10.1001/jamacardio.2019.2589	Embase
31480039	Coronary Artery Disease Assessed by Computed Tomography in Patients with Psoriasis: A Systematic Review and Meta-Analysis	Kaiser H., Abdulla J., Henningsen K.M.A., Skov L., Hansen P.R.	Dermatology (2019) 235:6 (478-487). Date of Publication: 1 Nov 2019	2019	10.1159/000502138	Embase
31808384	Epicardial fat: A new therapeutic target in psoriasis	Kamath P., Benesh G., Romanelli P., Iacobellis G.	Current Pharmaceutical Design (2019) 25:46 (4914-4918). Date of Publication: 2019	2019	10.2174/1381612825666191206091105	Embase
	A cross-sectional study investigating association of liver diseases in moderate to severe psoriasis patients	Doğan S., Menteşoğlu D., Atakan N., Şimşek H.	Turkderm Turkish Archives of Dermatology and Venereology (2019) 53:1 (15-18). Date of Publication: 1 Jan 2019	2019	10.4274/turkderm.galenos.2018.82085	Embase
	A study of metabolic associations with psoriasis	Mandal S., Bajaj S., Prajapati R., Singh K.G.	International Journal of Diabetes in Developing Countries (2019) 39:1 Supplement (S32). Date of Publication: 1 Nov 2019	2019	10.1007/s13410-019-00782-7	Embase
	Correlation of the severity of psoriasis with the complexity of coronary heart disease. Observation study with retrospective data evaluation	Sofidis G., Patsatsi A., Papathemeli D., Konstantinidis N., Karagiannidis E., Daskalaki P., Papadopoulos K., Roumeliotis S., Katsadouros I., Sianos G.	Journal of Investigative Dermatology (2019) 139:9 Supplement (S283). Date of Publication: 1 Sep 2019	2019	10.1016/j.jid.2019.07.400	Embase
	Hidradenitis suppurativa is associated with increased odds of stroke, coronary artery disease, heart failure, and PAD: A population-based analysis in the United States	Ward R.A., Kakaati R., Liu B., Green C., Jaleel T.	Journal of the American Academy of Dermatology (2019) 81:4 Supplement 1 (AB1). Date of Publication: 1 Oct 2019	2019	10.1016/j.jaad.2019.06.047	Embase
	Prevalence and severity of coronary artery disease linked to prognosis in psoriasis patients referred for coronary computed tomography angiography: A multicentre cohort study	Tinggaard A.B., Hjuler K.F., Andersen I.T., Winther S., Iversen L., Boettcher M.	European Heart Journal (2019) 40 Supplement 1 (2228). Date of Publication: 1 Oct 2019	2019	10.1093/eurheartj/ehz745.0482	Embase
	Psoriasis and comorbidities	Miladi S., Boudaya S., Bahloul E., Masmoudi A., Mseddi M., Amouri M., Turki H.	Journal of the European Academy of Dermatology and Venereology (2019) 33 Supplement 3 (66). Date of Publication: 1 Apr 2019	2019	10.1111/jdv.15514	Embase
	Red cell distribution width may mark cardiovascular risk among pediatric psoriasis patients	Conic R., Damiani G., McCormick T., Cooper K.	Journal of Investigative Dermatology (2019) 139:5 Supplement (S37). Date of Publication: 1 May 2019	2019	10.1016/j.jid.2019.03.289	Embase
29953676	Psoriasis, metabolic syndrome and cardiovascular risk factors. A population-based study	Fernández-Armenteros J.M., Gómez-Arbonés X., Buti-Soler M., Betriu-Bars A., Sanmartin-Novell V., Ortega-Bravo M., Martínez-Alonso M., Garí E., Portero-Otín M., Santamaria-Babi L., Casanova-Seuma J.M.	Journal of the European Academy of Dermatology and Venereology (2019) 33:1 (128-135). Date of Publication: 1 Jan 2019	2019	10.1111/jdv.15159	Embase
30202906	Risk of type 2 diabetes and cardiovascular disease in an incident cohort of people with psoriatic arthritis: A population-based cohort study	Charlton R., Green A., Shaddick G., Snowball J., Nightingale A., Tillett W., Smith C., McHugh N., Barton A., Bojke L., Brooke M., Brown S., Coates L., Davies C., Dures E., Fernandez C., Fitzgerald O., Harris H., Helliwell P., James J., Madhok V., Packham J., Parkinson A., Spackman E.	Rheumatology (United Kingdom) (2019) 58:1 (144-148). Date of Publication: 1 Jan 2019	2019	10.1093/rheumatology/key286	Embase
30977931	Increased incidence of ischaemic heart disease and cerebrovascular disease in psoriasis patients with depression: a nationwide retrospective cohort study	Hu S.C.-S., Yuan S.-S.F., Chen G.-S., Tu H.-P.	Journal of the European Academy of Dermatology and Venereology (2019) 33:8 (1547-1554). Date of Publication: 1 Aug 2019	2019	10.1111/jdv.15616	Embase
	The utility of subcutaneous methotrexate for chronic plaque psoriasis in a real-world setting	Hollywood A., O'Keefe C., Hanley B., Boggs J., Feighery C., Collins S.	British Journal of Dermatology (2019) 181 Supplement 1 (73-74). Date of Publication: 1 Jul 2019	2019	10.1111/bjd.17752	Embase
30155870	Psoriasis is an independent predictor of increased risk of allergic reaction during percutaneous coronary interventions. Big data analysis from the Polish national PCI registry (ORPKI)	Siudak Z., Wysocka-Dubielecka K., Malinowski K., Dziewierz A., Tokarek T., Plens K., Dudek D.	Cardiology Journal (2020) 27:3 (278-284). Date of Publication: 2020	2020	10.5603/CJ.a2018.0076	Embase
31746956	Association between Soluble Lectinlike Oxidized Low-Density Lipoprotein Receptor-1 and Coronary Artery Disease in Psoriasis	Dey A.K., Gaddipati R., Elnabawi Y.A., Ongstad E., Goyal A., Chung J.H., Teague H.L., Rodante J.A., Sajja A.A., Sorokin A.V., Lateef S.S., Aksentijevich M., Choi H., Reddy A.S., Varghese N.J., Groenendyk J., Belur A.D., Genovese L., Rivers J.P., Lerman J., Kabbany M.T., Harrington C., Ortiz J., Khalil N., Keel A., Baumer Y., Chen M.Y., Bluemke D.A., Joshi A.A., Kaplan M.J., Remaley A.T., Playford…	JAMA Dermatology (2020) 156:2 (151-157). Date of Publication: 1 Feb 2020	2020	10.1001/jamadermatol.2019.3595	Embase
32441863	Characterization of the inflammatory-metabolic phenotype of heart failure with a preserved ejection fraction: a hypothesis to explain influence of sex on the evolution and potential treatment of the disease	Packer M., Lam C.S.P., Lund L.H., Maurer M.S., Borlaug B.A.	European Journal of Heart Failure (2020) 22:9 (1551-1567). Date of Publication: 1 Sep 2020	2020	10.1002/ejhf.1902	Embase
32882485	Relationship between chronic stress-related neural activity, physiological dysregulation and coronary artery disease in psoriasis: Findings from a longitudinal observational cohort study	Lateef S.S., Al Najafi M., Dey A.K., Batool M., Abdelrahman K.M., Uceda D.E., Reddy A.S., Svirydava M.D., Nanda N., Ortiz J.E., Prakash N., Rodante J.A., Keel A., Zhou W., Chen M.Y., Playford M.P., Teague H.L., Tawakol A.A., Gelfand J.M., Powell-Wiley T.M., Mehta N.N.	Atherosclerosis (2020) 310 (37-44). Date of Publication: 1 Oct 2020	2020	10.1016/j.atherosclerosis.2020.07.012	Embase
32927971	Treatment of Psoriasis with Biologic Therapy Is Associated with Improvement of Coronary Artery Plaque Lipid-Rich Necrotic Core: Results from a Prospective, Observational Study	Choi H., Uceda D.E., Dey A.K., Abdelrahman K.M., Aksentijevich M., Rodante J.A., Elnabawi Y.A., Reddy A., Keel A., Erb-Alvarez J., Teague H., Playford M.P., Zhou W., Chen M.Y., Gelfand J.M., Bluemke D.A., Buckler A., Mehta N.N.	Circulation: Cardiovascular Imaging (2020) Article Number: e011199. Date of Publication: 2020	2020	10.1161/CIRCIMAGING.120.011199	Embase
33123157	The Role of T Cells Reactive to the Cathelicidin Antimicrobial Peptide LL-37 in Acute Coronary Syndrome and Plaque Calcification	Chernomordik F., Cercek B., Lio W.M., Mihailovic P.M., Yano J., Herscovici R., Zhao X., Zhou J., Chyu K.-Y., Shah P.K., Dimayuga P.C.	Frontiers in Immunology (2020) 11 Article Number: 575577. Date of Publication: 6 Oct 2020	2020	10.3389/fimmu.2020.575577	Embase
	Multidimensional allostatic load score directly associates with coronary artery disease burden in psoriasis	Lateef S.S., Batool M., Prakash N., Uceda D.E., Dey A.K., Abdelrahman K.M., Elnabawi Y., Reddy A.S., Svirydava M.D., Nanda N., Rodante J.A., Keel A., Teague H.L., Al Najafi M., Zhou W., Playford M.P., Chen M.Y., Powell-Wiley T.M., Mehta N.N.	Circulation (2020) 141:SUPPL 1. Date of Publication: 1 Mar 2020	2020	10.1161/circ.141.suppl-1.P121	Embase
	A multidimensional measure of chronic stress, coronary artery disease, and association with metabolic and immune pathways in psoriasis	Lateef S.S., Al Najafi M., Dey A.K., Batool M., Uceda D.E., Abdelrahman K.M., Elnabawi Y., Reddy A.S., Svirydava M.D., Ortiz J.E., Nanda N., Prakash N., Rodante J.A., Keel A., Zhou W., Chen M.Y., Playford M.P., Tawakol A.A., Teague H.L., Powell-wiley T.M., Mehta N.N.	Arteriosclerosis, Thrombosis, and Vascular Biology (2020) 40:SUPPL. 1. Date of Publication: 1 May 2020	2020	10.1161/atvb.40.suppl-1.256	Embase
	Inflammatory driven early coronary artery disease and its effects on flow: An observational study in psoriasis	Uceda D.E., Zhou W., Dey A.K., Abdelrahman K., Lateef S.S., Reddy A.S., Aksentijevich M., Choi H., Akbar M.D., Elnabawi Y.A., Al Najafi M., Rodante J.A., Teague H.L., Erb-Alvarez J., Chen M.Y., Bluemke D.A., Playford M.P., Mehta N.N.	Arteriosclerosis, Thrombosis, and Vascular Biology (2020) 40:SUPPL. 1. Date of Publication: 1 May 2020	2020	10.1161/atvb.40.suppl-1.512	Embase
	Irish patients with psoriasis have poor awareness of their risk of coronary artery disease and inflammatory bowel disease	O'Connor C., Paul L., O'Connell M.	British Journal of Dermatology (2020) 183:SUPPL 1 (50). Date of Publication: 1 Sep 2020	2020	10.1111/bjd.18968	Embase
	THE NEUTROPHIL-LYMPHOCYTE RATIO AND SUBCLINICAL CORONARY ARTERY DISEASE: ANALYSIS FROM AN OBSERVATIONAL COHORT STUDY IN PSORIASIS	Dey A., Teague H., Rodante J., Chen M.Y., Playford M., Ridker P.M., Mehta N.	Journal of the American College of Cardiology (2020) 75:11 (115). Date of Publication: 24 Mar 2020	2020	10.1016/S0735-1097(20)30742-7	Embase
	A single-site, retrospective review of clinical complications from ultrasound-guided carpal tunnel releases	Shaeffer P.J., Clark S.C., Smith J., Sellon J.L., Finnoff J.T.	PM and R (2020) 12:SUPPL 1 (S6). Date of Publication: 2020	2020	10.1002/pmrj.12519	Embase
	A study on lipid profile and apolipoprotein levels in psoriatic patients	Alrubaye H.K., Alhamdi K.I., Abdel J.A., Alabbood M.H.	Iranian Journal of Dermatology (2020) 23:4 (137-141). Date of Publication: 2020	2020	10.22034/ijd.2020.224160.1049	Embase
	An alternative approach to spondyloarthritis treatment: Pamidronate case series	Toker Dincer Z., Ayla A.Y., Egeli B.H., Ugurlu S.	Annals of the Rheumatic Diseases (2020) 79:SUPPL 1 (737). Date of Publication: 1 Jun 2020	2020	10.1136/annrheumdis-2020-eular.5409	Embase
	ASSOCIATION BETWEEN HOMEOSTATIC MODEL ASSESSMENT OF INSULIN RESISTANCE, GLYCOSYLATED HEMOGLOBIN AND NON-CALCIFIED CORONARY BURDEN IN PSORIASIS	Zaghlol R., Dey A., Devraj M., Teague H., Rodante J., Playford M., Chen M.Y., Mehta N.	Journal of the American College of Cardiology (2020) 75:11 (1932). Date of Publication: 24 Mar 2020	2020	10.1016/S0735-1097(20)32559-6	Embase
	Association of inflammatory disease and long-term outcomes among young adults with myocardial infarction: The Partners YOUNG-MI registry	Weber B., Biery D.W., Singh A., Divakaran S., Berman A.N., Wu W., Brown J.M., Liao K., Bhatt D.L., Di Carli M., Blankstein R.	European Heart Journal (2020) 41:SUPPL 2 (1305). Date of Publication: 1 Nov 2020	2020	10.1093/ehjci/ehaa946.1305	Embase
	Baseline burden of disease in patients with mild to moderate versus severe psoriasis: Insights from LAPIS-PSO reflecting routine dermatology care in germany	Reich K., Fritzlar S., Korge B., Schwichtenberg U., Morys S., Lorenz-Baath K., Roemmler-Zehrer J., Gómez N.N.	Journal of the American Academy of Dermatology (2020) 83:6 Supplement (AB124). Date of Publication: 1 Dec 2020	2020	10.1016/j.jaad.2020.06.586	Embase
	CORONARY MICROVASCULARDYSFUNCTION IN PATIENTS WITH PSORISASIS	Weber B., Perez-Chada L.M., Divakaran S., Brown J., Hainer J., Bibbo C., Klein J., Taqueti V.R., Dorbala S., Blankstein R., Liao K.P., Merola J., Di Carli M.	Journal of the American College of Cardiology (2020) 75:11 (1649). Date of Publication: 24 Mar 2020	2020	10.1016/S0735-1097(20)32276-2	Embase
	Eastern Regional Meeting 2020		Journal of Investigative Medicine (2020) 68:4. Date of Publication: 1 Apr 2020	2020		Embase
	Effect of YKL-40 on permeability of human dermal microvascular endothelial cells	Zhou P., Fu L.	Journal of the Dermatology Nurses' Association (2020) 12:2. Date of Publication: 1 Mar 2020	2020		Embase
	Estimation of plasma homocysteine levels and determination of carotid artery intima media thickness in moderate-severe psoriasis-potential association?	Chitturi L.P., Saka S.	Journal of the Dermatology Nurses' Association (2020) 12:2. Date of Publication: 1 Mar 2020	2020		Embase
	Multidimensional allostatic load score independently associates with coronary artery disease burden in psoriasis (3367949)	Al Najafi M., Lateef S.S., Batool M., Prakash N., Uceda D.E., Abdelrahman K., Dey A.K., Elnabawi Y., Reddy A.S., Svirydava M., Nanda N., Rodante J., Keel A., Teague H., Zhou W., Playford M., Chen M., Powell-Wiley T., Tawakol A., Mehta N.N.	Journal of Investigative Medicine (2020) 68:4 (906-907). Date of Publication: 1 Apr 2020	2020	10.1136/jim-2020-ERM.1	Embase
	Relationship between BMI, psoriasis severity, and coronary artery burden in psoriasis over time	Abdelrahman K., Reddy A., Lateef S., Uceda D., Dey A.K., Elnabawi Y., Rodante J., Akbar M., Shukla P., Zhou W., Teague H., Playford M., Chen M.Y., Mehta N.N.	Arteriosclerosis, Thrombosis, and Vascular Biology (2020) 40:SUPPL. 1. Date of Publication: 1 May 2020	2020	10.1161/atvb.40.suppl-1.511	Embase
	RELATIONSHIP BETWEEN CHOLESTEROL EFFLUX CAPACITY, APOLIPOPROTEIN A1 AND NONCALCIFIED CORONARY BURDEN IN PSORIASIS	Devraj M., Dey A., Teague H., Rodante J., Zaghlol R., Keel A., Joshi A.A., Chen M.Y., Playford M., Mehta N.	Journal of the American College of Cardiology (2020) 75:11 (2015). Date of Publication: 24 Mar 2020	2020	10.1016/S0735-1097(20)32642-5	Embase
	Subclinical Atherosclerosis Risk in Psoriatic Arthritis: Could It Be Prevented?	Farouk M., Moussa S., Abdou R.	Arthritis and Rheumatology (2020) 72:SUPPL 10 (2674-2676). Date of Publication: 1 Oct 2020	2020	10.1002/art.41538	Embase
	The influence of biologics on psoriasis comorbidities: A systematic review	Sachdeva M., Shah M., Pona A., Aithal S., Cline A., Feldman S.	Journal of the American Academy of Dermatology (2020) 83:6 Supplement (AB103). Date of Publication: 1 Dec 2020	2020	10.1016/j.jaad.2020.06.501	Embase
	Time-dependent Analysis of Incident Extra-articular Manifestations and Comorbidities in Axial Spondyloarthritis	Fitzgerald G., Tomlinson G., Ramkissoon S., Wojcik S., Inman R., Haroon N.	Arthritis and Rheumatology (2020) 72:SUPPL 10 (2638-2640). Date of Publication: 1 Oct 2020	2020	10.1002/art.41538	Embase
	The prevalence of depression and anxiety in patients with rheumatoid and psoriatic arthritis and its contributory factors	Selvadurai S., Mohamed Nor L., Redzuan N.I., Mohd Isa L., Shahril N.S.	Annals of the Rheumatic Diseases (2020) 79:SUPPL 1 (615-616). Date of Publication: 1 Jun 2020	2020	10.1136/annrheumdis-2020-eular.5127	Embase
32388642	Thickness of carotid artery intima is an independent risk factor for psoriasis	Akdogan N., Uysal P.I., Vural M., Mendi A.B., Candar T., Yalcin B.	Archives of Dermatological Research (2021) 313:3 (147-154). Date of Publication: 1 Apr 2021	2021	10.1007/s00403-020-02084-z	Embase
32853526	The Ubiquitin System and A20: Implications in Health and Disease	Mooney E.C., Sahingur S.E.	Journal of dental research (2021) 100:1 (10-20). Date of Publication: 1 Jan 2021	2021	10.1177/0022034520949486	Embase
33301128	Use of IL-23 Inhibitors for the Treatment of Plaque Psoriasis and Psoriatic Arthritis: A Comprehensive Review	Yang K., Oak A.S.W., Elewski B.E.	American Journal of Clinical Dermatology (2021) 22:2 (173-192). Date of Publication: 1 Mar 2021	2021	10.1007/s40257-020-00578-0	Embase
33369063	Surveillance of psoriatic patients on biologic treatment during the COVID-19 pandemic: A single-center experience	Polat Ekinci A., Pehlivan G., Gökalp M.O.	Dermatologic Therapy (2021) 34:1 Article Number: e14700. Date of Publication: 1 Jan 2021	2021	10.1111/dth.14700	Embase
33373079	Novel anti-inflammatory therapies to reduce cardiovascular burden of psoriasis	Piros É.A., Szilveszter B., Vattay B., Maurovich-Horvat P., Szalai K., Dósa E., Merkely B., Holló P.	Dermatologic Therapy (2021) 34:1 Article Number: e14721. Date of Publication: 1 Jan 2021	2021	10.1111/dth.14721	Embase
33383084	Metabolic syndrome and its factors are associated with noncalcified coronary burden in psoriasis: An observational cohort study	Teklu M., Zhou W., Kapoor P., Patel N., Dey A.K., Sorokin A.V., Manyak G.A., Teague H.L., Erb-Alvarez J.A., Sajja A., Abdelrahman K.M., Reddy A.S., Uceda D.E., Lateef S.S., Shanbhag S.M., Scott C., Prakash N., Svirydava M., Parel P., Rodante J.A., Keel A., Siegel E.L., Chen M.Y., Bluemke D.A., Playford M.P., Gelfand J.M., Mehta N.N.	Journal of the American Academy of Dermatology (2021) 84:5 (1329-1338). Date of Publication: 1 May 2021	2021	10.1016/j.jaad.2020.12.044	Embase
33545744	Correlation of psoriasis severity with angiographic coronary artery disease complexity: a Cross-Sectional study	Sofidis G., Stalikas N., Papathemeli D., Karagiannidis E., Kartas A., Papazoglou A., Otountzidis N., Natsis K., Lazaridou E., Patsatsi A., Sianos G.	Journal of the European Academy of Dermatology and Venereology (2021) 35:6 (e372-e373). Date of Publication: 1 Jun 2021	2021	10.1111/jdv.17143	Embase
33607473	Chronic Systemic Inflammatory Skin Disease as a Risk Factor for Cardiovascular Disease	Bulger D.A., Minhas S., Asbeutah A.A., Kayali S., Shirwany H.A.K., Patel J.R., Seitz M.P., Clark K., Patel T., Khouzam R.N.	Current Problems in Cardiology (2021) 46:5 Article Number: 100799. Date of Publication: 1 May 2021	2021	10.1016/j.cpcardiol.2021.100799	Embase
33871214	Carotid intima-media thickness and epicardial fat thickness predict precoronary artery disease status in psoriasis	Girisha B.S., Shibina S., Raghuraja U., Subramanyam K.	Indian Journal of Dermatology, Venereology and Leprology (2021) 87:3 (357-363). Date of Publication: 1 May 2021	2021	10.25259/IJDVL_214_19	Embase
33891840	Unilateral Verrucous Psoriasis	Sanyal R.D., Vyas N.S., Sapadin A.N., Phelps R.G.	Cutis (2021) 107:2 (97-98). Date of Publication: 1 Feb 2021	2021	10.12788/cutis.0174	Embase
33978283	Prevalence and severity of coronary artery disease linked to prognosis in psoriasis and psoriatic arthritis patients: a multi-centre cohort study	Tinggaard A.B., Hjuler K.F., Andersen I.T., Winther S., Iversen L., Bøttcher M.	Journal of Internal Medicine (2021) 290:3 (693-703). Date of Publication: 1 Sep 2021	2021	10.1111/joim.13311	Embase
34165570	Psoriasis and Coronary Heart Disease - Not as Severe as Predicted	Hadi Y., Or T., Moady G., Atar S.	QJM : monthly journal of the Association of Physicians (2021). Date of Publication: 24 Jun 2021	2021	10.1093/qjmed/hcab173	Embase
34382667	Single photon emission computed tomography myocardial perfusion imaging in patients with moderate to severe psoriasis	Sioka C., Moulias C., Voulgari P.V., Fotopoulos A., Bassukas I.D.	Nuclear Medicine Review (2021) 24:2 (46-50). Date of Publication: 31 Jul 2021	2021	10.5603/NMR.2021.0014	Embase
34432926	TNF-α blockade may lead to improvement of vascular function in psoriasis patients	Wegner J., Karbach S., Drosos I., Schnorbus B., Muxel S., Schmidt F., Wenzel P., Waisman A., Münzel T., Gori T., von Stebut E.	Experimental Dermatology (2021). Date of Publication: 2021	2021	10.1111/exd.14452	Embase
	Characterization of dyslipidemic patients with apolipoprotein E 2/2 genotype	Nádró B., Juhász L., Jalil M., Balogh I., Paragh G., Harangi M.	Atherosclerosis (2021) 331 (e181). Date of Publication: 1 Aug 2021	2021	10.1016/j.atherosclerosis.2021.06.551	Embase
34226164	Chronic inflammatory diseases and coronary heart disease: Insights from cardiovascular CT	Patel N.H., Dey A.K., Sorokin A.V., Teklu M., Petrole R., Zhou W., Mehta N.N.	Journal of Cardiovascular Computed Tomography (2021). Date of Publication: 2021	2021	10.1016/j.jcct.2021.06.003	Embase
	Psoriasis and coronary artery disease share a genetic risk factor through IFIH1	Patrick M.T., Sreeskandarajan S., Li Q., Mehta N., Gudjonsson J.E., Elder J.T., Liu D., Tsoi L.	Journal of Investigative Dermatology (2021) 141:5 Supplement (S30). Date of Publication: 1 May 2021	2021	10.1016/j.jid.2021.02.190	Embase
	The status of Helicobacter pylori infection related extraintestinal diseases in Myanmar	Aye T.T., Win T.M., Tun M.N.	GastroHep (2021). Date of Publication: 2021	2021	10.1002/ygh2.472	Embase
	Using Q-risk scale for checking cardiovascular risk in patients with psoriatic arthritis	Smiyan S., Bilukha A.	Annals of the Rheumatic Diseases (2021) 80:SUPPL 1 (1320-1321). Date of Publication: 1 Jun 2021	2021	10.1136/annrheumdis-2021-eular.905	Embase
	Pancreatic adenocarcinoma growth retardation in a psoriasis patient on Ustekinumab	Sheriff T., Murrell D.F.	Australasian Journal of Dermatology (2021) 62:SUPPL 1 (114). Date of Publication: 1 Apr 2021	2021	10.1111/ajd.13279	Embase
	Cardiovascular risk associated with methotrexate versus retinoids in patients with psoriasis: A nationwide taiwanese cohort study	Tsai M.-H., Chan T.C., Lee M.-S., Lai M.-S.	Clinical Epidemiology (2021) 13 (693-705). Date of Publication: 2021	2021	10.2147/CLEP.S305126	Embase
5453944	A large pustular arthropathic psoriasis with coronary crisis [Un grand psoriasis pustuleux arthropathique avec alerte coronarienne.]	Témime P., Duperrat B., Privat Y., Poggi L., Vallette P., Marchand J.P.	Bulletin de la Societe francaise de dermatologie et de syphiligraphie	1970		Google Scholar
5134350	Hyperuricemia and gout in an employee population	Thorpe J.J., Daley J.M.	Journal of Occupational Medicine	1971		Google Scholar
4423785	Psoriasiform skin changes during treatment with practolol (Danish)	Mikkelsen H.I.	Ugeskrift for Laeger	1974		Google Scholar
7180190	Association of psoriasis with hyperlipoproteinemia, stroke, ischemic heart disease, myocardial infarct and diabetes mellitus [Assotsiatsiia psoriaza s giperlipoproteidemieǐ, mozgovym insul'tom, ishemicheskoǐ bolezn'iu serdtsa, infarktom miokarda i sakharnym diabetom.]	Mordovtsev V.N., Sergeev A.S., Alieva P.M., Koshechkin V.A.	Vestnik Dermatologii i Venerologii	1982		Google Scholar
6351328	Current concepts of hemoperfusion through activated charcoal in the treatment of internal diseases [Sovremennye predstavleniia o gemoperfuzii cherez aktivirovannyǐ ugol' v klinike vnutrennikh bolezneǐ.]	Dmitriev A.A.	Terapevticheskii Arkhiv	1983		Google Scholar
6878615	Common gastrointestinal diseases and anorexianervosa in British Dietitians	Morgan G.J., Mayberry J.F.	Public Health	1983	10.1016/S0033-3506(83)80090-0	Google Scholar
6492576	Secondary amyloidosis with predominant involvement of the heart in a psoriasis patient [Vtorichnyǐ amiloidoz s preimushchestvennym porazheniem serdtsa u bol'nogo psoriazom.]	Alekseeva L.A., Malinina N.A., Bobkov V.V., Chumachenko P.V.	Kardiologiya	1984		Google Scholar
3887825	High prevalence of cardiovascular diseases and enhanced activity of the renin-angiotensin system in psoriatic patients.	Ena P., Madeddu P., Glorioso N., Cerimele D., Rappelli A.	Acta Cardiologica	1985		Google Scholar
3496460	Psoriasis as a complication of saphenous vein phlebectomy.	Benson C.H., Baum E.W.	Journal of the Mississippi State Medical Association	1987		Google Scholar
3146999	Benefits from oily fish. May help in coronary artery disease and several inflammatory conditions	Lee T.H., Arm J.P.	British Medical Journal	1988		Google Scholar
1908631	Omega-3 fatty acids in health and disease and in growth and development	Simopoulos A.P.	American Journal of Clinical Nutrition	1991	10.1093/ajcn/54.3.438	Google Scholar
	Essential fatty acids: Biology and their clinical implications	Das U.N.	Asia Pacific Journal of Pharmacology	1991		Google Scholar
8340532	Cutaneous reactions induced by calcium channel blocker: High frequency of psoriasiform eruptions	Kitamura K., Kanasashi M., Suga C., Saito S., Yoshida S., Ikezawa Z.	Journal of Dermatology	1993	10.1111/j.1346-8138.1993.tb01392.x	Google Scholar
7903148	Adverse Reactions with β-Adrenoceptor Blocking Drugs: An Update	Lewis R.V., Lofthouse C.	Drug Safety	1993	10.2165/00002018-199309040-00005	Google Scholar
7855108	Fatal generalized AA amyloidosis in mutilating psoriatic arthritis [LETALE GENERALISIERTE AA-AMYLOIDOSE BEI MUTILIERENDER PSORIASISARTHROPATHIE]	Klunemann H., Schneider J., Linke R.P., Stey C., Schroder S.	Pathologe	1994	10.1007/s002920050069	Google Scholar
7855108	Fatal generalized AA amyloidosis in mutilating psoriatic arthritis [LETALE GENERALISIERTE AA-AMYLOIDOSE BEI MUTILIERENDER PSORIASISARTHROPATHIE]	Klunemann H., Schneider J., Linke R.P., Stey C., Schroder S.	Pathologe	1994	10.1007/s002920050069	Google Scholar
7498235	n‐3 Polyunsaturated fatty acids: update 1995	ENDRES S., CATERINA R.D., SCHMIDT E.B., KRISTENSENJ S.D.	European Journal of Clinical Investigation	1995	10.1111/j.1365-2362.1995.tb01978.x	Google Scholar
	Chronic diseases in general practice: The longitudinal dimension	Van Weel C.	European Journal of General Practice	1996	10.3109/13814789609161652	Google Scholar
9648436	Diseases suspected to have relationship to Helicobacter pylori	Kawano S.	Nihon Naika Gakkai zasshi. The Journal of the Japanese Society of Internal Medicine	1998	10.2169/naika.87.851	Google Scholar
9588267	Clinical Presentation and Disease Associations of Gout: A Hospital-based Study of 100 Patients in Singapore	Koh W.H., Seah A., Chai P.	Annals of the Academy of Medicine Singapore	1998		Google Scholar
10628596	General tolerability and use of nonsteroidal anti-inflammatory drugs	Mandell B.F.	American Journal of Medicine	1999	10.1016/s0002-9343(99)00370-8	Google Scholar
10425638	Transcellular biosynthesis of eicosanoids	Gryglewski R.J.	Polish Journal of Pharmacology	1999		Google Scholar
	LEX 032: A novel recombinant human protein for the treatment of ischaemic reperfusion injury	Sands H., Tuma R.F.	Expert Opinion on Investigational Drugs	1999	10.1517/13543784.8.11.1907	Google Scholar
	Dichotomous and modest response to folic acid and lack of an additional effect of vitamin-B12 in hyperhomocysteinemia	Withanachchi J., Al-Faleh H., Griffiths J., Senaratne M.	Heart	2000		Google Scholar
	Homocysteine, vitamins-B and atherosclerotic disease	Permadhi A.R.I.	Medical Journal of Indonesia	2000	10.13181/mji.v9i4.617	Google Scholar
11053070	Lipoproteins and their subfractions in psoriatic arthritis: Identification of an atherogenic profile with active joint disease	Jones S.M., Harris C.P.D., Lloyd J., Stirling C.A., Reckless J.P.D., McHugh N.J.	Annals of the Rheumatic Diseases	2000	10.1136/ard.59.11.904	Google Scholar
11218372	Molecular epidemiology of vitamin D receptor gene variants	Zmuda J.M., Cauley J.A., Ferrell R.E.	Epidemiologic Reviews	2000	10.1093/oxfordjournals.epirev.a018033	Google Scholar
	Perspectives of antileukotriene therapy [Perspektywy zastosowania lekow przeciwleukotrienowych]	Hamera M., Tarchalska-Krynska B.	Alergia Astma Immunologia	2000		Google Scholar
11165553	Benefits and risks of sauna bathing	Hannuksela M.L., Ellahham S.	American Journal of Medicine	2001	10.1016/S0002-9343(00)00671-9	Google Scholar
11171680	Methotrexate and early postoperative complications in patients with rheumatoid arthritis undergoing elective orthopaedic surgery	Grennan D.M., Gray J., Loudon J., Fear S.	Annals of the Rheumatic Diseases	2001	10.1136/ard.60.3.214	Google Scholar
12189975	Cardiac magnetic resonance imaging diagnosis of a loculated pericardial effusion in a patient with a postpericardiotomy syndrome	De Biase L., Di Renzi P., Piccioni F., Tocci G., Sinatra R., Ruvolo G., Martina C., Orlacchio A.	Italian Heart Journal	2002		Google Scholar
12386645	Increased frequency of cytochrome P450 2D6 poor metabolizers among patients with metoprolol-associated adverse effects	Wuttke H., Rau T., Heide R., Bergmann K., Böhm M., Weil J., Werner D., Eschenhagen T.	Clinical Pharmacology and Therapeutics	2002	10.1067/mcp.2002.127111	Google Scholar
11908260	Plasma homocysteine: A new risk factor for Alzheimer's disease?	Mizrahi E.H., Jacobsen D.W., Friedland R.P.	Israel Medical Association Journal	2002		Google Scholar
11918940	Telomere shortening and atherosclerosis [2] (multiple letters)	Nowak R., Siwicki J.K., Chechlinska M., Markowicz S., Samani N.J., Goodall A.H.	Lancet	2002	10.1016/s0140-6736(02)07997-7	Google Scholar
12582457	The therapeutic spectrum of infliximab and tumor necrosis factor immunomodulation in chronic inflammatory diseases	Ricart E., Bouma G., Salvador Peña A.	Drugs of Today	2002	10.1358/dot.2002.38.11.820133	Google Scholar
12746366	Chronic Hepatitis C Virus Infection	Flamm S.L.	Journal of the American Medical Association	2003	10.1001/jama.289.18.2413	Google Scholar
14571086	Coexistence of psoriasis and pemphigus after enalapril intake	Stavropoulos P.G., Kostakis P.G., Papakonstantinou A.-M.K., Panagiotopoulos A., Petridis A.D.	Dermatology	2003	10.1159/000073106	Google Scholar
12558073	Cytokine polymorphisms in chronic inflammatory diseases with reference to occupational diseases	Yucesoy B., Kashon M.L., Luster M.I.	Current Molecular Medicine	2003	10.2174/1566524033361582	Google Scholar
12843830	Kawasaki's disease with eruptive pustular and guttate psoriasis [Psoriasis éruptif pustuleux et en gouttes survenant au cours de la maladie de Kawasaki]	Boralevi F., Barat P., Lepreux S., Stockman A.-L., Taïeb A., Léauté-labrèze C.	Annales de Dermatologie et de Venereologie	2003		Google Scholar
12960469	Role of genetics in prevention of coronary atherosclerosis	Novelli G., Borgiani P., Giardina E., Mango R., Contino G., Romeo F., Mehta J.L.	Current Opinion in Cardiology	2003	10.1097/00001573-200309000-00008	Google Scholar
	Tumor angiogenesis and possibilities of antiangiogenic therapy	Zheliaskova A., Gertcheva L.	Clinical and Transfusion Haematology	2003		Google Scholar
15013941	Peroxisome proliferator-activated receptor-γ: Therapeutic target for diseases beyond diabetes: Quo vadis?	Pershadsingh H.A.	Expert Opinion on Investigational Drugs	2004	10.1517/13543784.13.3.215	Google Scholar
15544498	Cellular and molecular effects of macrolides on leukocyte function	Labro M.-T.	Current Pharmaceutical Design	2004	10.2174/1381612043383403	Google Scholar
	Clinical PD/PDT in North America: An historical review	Allison R.R., Mota H.C., Sibata C.H.	Photodiagnosis and Photodynamic Therapy	2004	10.1016/S1572-1000(04)00084-5	Google Scholar
	Generalisability in economic evaluation studies in healthcare: A review and case studies	Sculpher M.J., Pang F.S., Manca A., Drummond M.F., Golder S., Urdahl H., Davies L.M., Eastwood A.	Health Technology Assessment	2004	10.3310/hta8490	Google Scholar
15182882	Hormonal fountains of youth	Horani M.H., Morley J.E.	Clinics in Geriatric Medicine	2004	10.1016/j.cger.2004.02.002	Google Scholar
	The clinical pharmacology of therapeutic monoclonal antibodies	Roskos L.K., Davis C.G., Schwab G.M.	Drug Development Research	2004	10.1002/ddr.10346	Google Scholar
15797087	Psoriasis-induced postoperative cardiac failure	Jha P.K., Das S.R., Musleh G.S., Lakshmanan S., Kingston T.P., Deiraniya A.K.	Annals of Thoracic Surgery	2005	10.1016/j.athoracsur.2003.06.035	Google Scholar
15825252	Genetic variations in vascular endothelial growth factor and endothelial nitric oxide synthase and their contributions to human disease	Gerritsen M.E.	Microcirculation	2005	10.1080/10739680590896081	Google Scholar
16200601	Adalimumab for the treatment of patients with moderately to severely active psoriatic arthritis: Results of a double-blind, randomized, placebo-controlled trial	Mease P.J., Gladman D.D., Ritchlin C.T., Ruderman E.M., Steinfeld S.D., Choy E.H.S., Sharp J.T., Ory P.A., Perdok R.J., Weinberg M.A.	Arthritis and Rheumatism	2005	10.1002/art.21306	Google Scholar
16341742	Adherence of pharmacoeconomic studies to national guidelines in the Netherlands	Atthobari J., Bos J.M., Boersma C., Brouwers J.R.B.J., De Jong-Van Den Berg L.T.W., Postma M.J.	Pharmacy World and Science	2005	10.1007/s11096-005-7904-y	Google Scholar
16255657	Alefacept: A safety profile	Scheinfeld N.	Expert Opinion on Drug Safety	2005	10.1517/14740338.4.6.975	Google Scholar
16507377	An integrated analysis of thirteen trials summarizing the long-term safety of alefacept in psoriasis patients who have received up to nine courses of therapy	Goffe B., Papp K., Gratton D., Krueger G.G., Darif M., Lee S., Bozic C., Sweetser M.T., Ticho B.	Clinical Therapeutics	2005	10.1016/j.clinthera.2005.12.007	Google Scholar
	Clinical developments in 2004	Adcock H.	Pharmaceutical Journal	2005		Google Scholar
15720231	CXC chemokines in angiogenesis relevant to chronic fibroproliferation	Strieter R.M., Belperio J.A., Burdick M.D., Keane M.P.	Current Drug Targets: Inflammation and Allergy	2005	10.2174/1568010053622902	Google Scholar
15880642	Disruption of protein-protein interactions: Towards new targets for chemotherapy	Loregian A., Palù G.	Journal of Cellular Physiology	2005	10.1002/jcp.20356	Google Scholar
15834459	Gateways to Clinical Trials: January/February 2005	Bayés M., Rabasseda X., Prous J.R.	Methods and Findings in Experimental and Clinical Pharmacology	2005		Google Scholar
	Indian biotechnology: Challenges and opportunities - A clinician's perspective	Lele R.D.	Indian Journal of Biotechnology	2005		Google Scholar
16305468	Superoxide and nitric oxide in pathological conditions associated with iron overload. The effects of antioxidants and chelators	Afanas'ev I.B.	Current Medicinal Chemistry	2005	10.2174/092986705774462941	Google Scholar
16161990	Synthetic retinoids: Recent developments concerning structure and clinical utility	Kagechika H., Shudo K.	Journal of Medicinal Chemistry	2005	10.1021/jm0581821	Google Scholar
	Therapeutic MAbs: Saving lives and making billions	Stacy K.M.	Scientist	2005		Google Scholar
16398566	Role of toll-like receptors in infection and immunity: Clinical implications	Cristofaro P., Opal S.M.	Drugs	2006	10.2165/00003495-200666010-00002	Google Scholar
16545987	Angiogenesis-a new target for future therapy	Pandya N.M., Dhalla N.S., Santani D.D.	Vascular Pharmacology	2006	10.1016/j.vph.2006.01.005	Google Scholar
	Essential fatty acid	Lerman R.H.	Integrative Medicine	2006		Google Scholar
16707835	Acitretin	Nikam B.P., Amladi S., Wadhwa S.L.	Indian Journal of Dermatology, Venereology and Leprology	2006	10.4103/0378-6323.25655	Google Scholar
16697473	Angiogenesis: from plants to blood vessels	Fan T.-P., Yeh J.-C., Leung K.W., Yue P.Y.K., Wong R.N.S.	Trends in Pharmacological Sciences	2006	10.1016/j.tips.2006.04.006	Google Scholar
16836489	Consistent control of psoriasis by continuous long-term therapy: The promise of biological treatments	van de Kerkhof P.C.M.	Journal of the European Academy of Dermatology and Venereology	2006	10.1111/j.1468-3083.2006.01527.x	Google Scholar
16708767	Essential fatty acids	Lerman R.H.	Integrative Medicine	2006		Google Scholar
17200730	Gateways to clinical trials: November 2006	Bayés M., Rabasseda X., Prous J.R.	Methods and Findings in Experimental and Clinical Pharmacology	2006		Google Scholar
16501797	Hyperhomocysteinemia as a risk factor for coronary atherosclerotic disease in the elderly	Guimarães A.C.	Arquivos Brasileiros de Cardiologia	2006		Google Scholar
17886355	Immunosuppressor treatments: Administration methods, complications and prophylactic measures [Traitements immunosuppresseurs: Modes d'administration, complications, mesures prophylactiques]	Sibilia J., Carles P.	Revue des Maladies Respiratoires	2006	10.1016/S0761-8425(06)72093-9	Google Scholar
	Increased uptake of biologics in historically small molecule blockbuster-dominated therapeutic areas	Emerton D.A.N., Belsey M.J.	Journal of Commercial Biotechnology	2006	10.1057/palgrave.jcb.3050034	Google Scholar
16932518	Is plasma homocysteine a modifiable risk factor for stroke?	Hankey G.J.	Nature Clinical Practice Neurology	2006	10.1038/ncpneuro0093	Google Scholar
16467548	Mechanisms of disease: The many roles of chemokines and chemokine receptors in inflammation	Charo I.F., Ransohoff R.M.	New England Journal of Medicine	2006	10.1056/NEJMra052723	Google Scholar
16488321	Patients with psoriasis respond to continuous open-label etanercept treatment after initial incomplete response in a randomized, placebo-controlled trial	Krueger G.G., Elewski B., Papp K., Wang A., Zitnik R., Jahreis A.	Journal of the American Academy of Dermatology	2006	10.1016/j.jaad.2005.10.054	Google Scholar
16705104	Psychiatric implications of psoriasis	Skolnick A.H., Alexander Z.J.	Journal of the American Medical Association	2006	10.1001/jama.295.19.2249-c	Google Scholar
	Role of interleukin-10 in atherogenesis and plaque stabilization	Halvorsen B., Wæhre T., Scholz H., Damås J.K., Yndestad A., Aukrust P.	Future Cardiology	2006	10.2217/14796678.2.1.75	Google Scholar
16878853	Therapy with immunoglobulin: applications for monoclonal antibodies	Stowell C.P.	Journal of Infusion Nursing	2006	10.1097/00129804-200605001-00004	Google Scholar
17021763	Increased prevalence of the metabolic syndrome in patients with moderate to severe psoriasis.	Sommer DM, Jenisch S, Suchan M, Christophers E, Weichenthal M.	Arch Dermatol Res	2006	10.1007/s00403-006-0703-z	Google Scholar
17223866	Psoriasis: A possible risk factor for development of coronary artery calcification	Ludwig R.J., Herzog C., Rostock A., Ochsendorf F.R., Zollner T.M., Thaci D., Kaufmann R., Vogl T.J., Boehncke W.-H.	British Journal of Dermatology	2007	10.1111/j.1365-2133.2006.07562.x	Google Scholar
17482715	Infliximab in the treatment of psoriasis in patients previously treated with etanercept	Haitz K.A., Kalb R.E.	Journal of the American Academy of Dermatology	2007	10.1016/j.jaad.2007.03.035	Google Scholar
17609744	Gateways to clinical trials	Bayés M., Rabasseda X., Prous J.R.	Methods and Findings in Experimental and Clinical Pharmacology	2007		Google Scholar
17916217	Psoriasis patients show signs of insulin resistance	Boehncke S., Thaci D., Beschmann H., Ludwig R.J., Ackermann H., Badenhoop K., Boehncke W.-H.	British Journal of Dermatology	2007	10.1111/j.1365-2133.2007.08190.x	Google Scholar
	Gateways to Clinical Trials	Bayés M., Rabasseda X., Prous J.R.	Methods and Findings in Experimental and Clinical Pharmacology	2007		Google Scholar
	Gateways to clinical trials	Bayés M., Rabasseda X., Prous J.R.	Methods and Findings in Experimental and Clinical Pharmacology	2007		Google Scholar
17113190	A randomized, open-label trial of continuous versus interrupted etanercept therapy in the treatment of psoriasis	Moore A., Gordon K.B., Kang S., Gottlieb A., Freundlich B., Xia H.A., Stevens S.R.	Journal of the American Academy of Dermatology	2007	10.1016/j.jaad.2006.09.002	Google Scholar
	Adalimumab	Uslu M.	Anti-Inflammatory and Anti-Allergy Agents in Medicinal Chemistry	2007	10.2174/187152307781368210	Google Scholar
17596165	Adhesion of peripheral blood mononuclear cells and CD4+ T cells from patients with psoriasis to cultured endothelial cells via the interaction between lymphocyte function-associated antigen type 1 and intercellular adhesion molecule 1	Watabe D., Kanno H., Yoshida A., Kurose A., Akasaka T., Sawai T.	British Journal of Dermatology	2007	10.1111/j.1365-2133.2007.08039.x	Google Scholar
17979029	CNTO-1275, a mAb against IL-12/IL-23p40 for the potential treatment of inflammatory diseases	Wittig B.M.	Current Opinion in Investigational Drugs	2007		Google Scholar
17989689	Complement-targeted therapeutics	Ricklin D., Lambris J.D.	Nature Biotechnology	2007	10.1038/nbt1342	Google Scholar
	Descriptive analyses of safety data for anti-TNF therapies using related outcomes from Uppsala Monitoring Centre (UMC) of World Health Organization (WHO) [Análise descritiva da segurança das drogas anti-TNF utilizando dados do Centro Colaborativo Internacional de Monitoramento de Medicamentos, o Uppsala Monitoring Centre (UMC) da Organização Mundial da Saúde (OMS)]	Wong A., Fonseca M.C.M., Sandron C.A.	Revista Brasileira de Medicina	2007		Google Scholar
18200333	Gateways to clinical trials	Bayés M., Rabasseda X., Prous J.R.	Methods and Findings in Experimental and Clinical Pharmacology	2007		Google Scholar
17910294	Gout: An update	Eggebeen A.T.	American Family Physician	2007		Google Scholar
17852562	Integrins: Signaling, disease, and therapy	Huveneers S., Truong H., Danen E.H.J.	International Journal of Radiation Biology	2007	10.1080/09553000701481808	Google Scholar
17663923	Monoclonal antibodies in Pediatrics: Use in prevention and treatment	Martin-Mateos M.A.	Allergologia et Immunopathologia	2007	10.1157/13108225	Google Scholar
	Psoriasis and ischemic heart disease: A case-control study	Cohen A.D., Shapiro Y., Davidovici B., Meyerovitch J., Vidavsky L., Vardy D.A., Shalev R., Sikurel A., Dreiher J.	Giornale Italiano di Dermatologia e Venereologia	2007		Google Scholar
	Review	Brzezinski A.	Gastroenterology and Hepatology	2007		Google Scholar
18004613	The potential of targeting Toll-like receptor 2 in autoimmune and inflammatory diseases	Pålsson-McDermott E.M., O'Neill L.A.J.	Irish Journal of Medical Science	2007	10.1007/s11845-007-0103-1	Google Scholar
	The role of homocysteine in health and disease	Fakhrzadeh H., Ghotbi S., Larijani B.	Iranian Journal of Diabetes and Lipid Disorders	2007		Google Scholar
17765316	Potential of p38-MAPK inhibitors in the treatment of ischaemic heart disease	Clark J.E., Sarafraz N., Marber M.S.	Pharmacology and Therapeutics	2007	10.1016/j.pharmthera.2007.06.013	Google Scholar
17989888	Psoriasis and the metabolic syndrome	Cohen A.D., Gilutz H., Henkin Y., Zahger D., Shapiro J., Bonneh D.Y., Vardy D.A.	Acta Dermato-Venereologica	2007	10.2340/00015555-0297	Google Scholar
18394444	The Editor's Roundtable: Psoriasis, Inflammation, and Coronary Artery Disease	Friedewald Jr. V.E., Cather J.C., Gordon K.B., Kavanaugh A., Ridker P.M., Roberts W.C.	American Journal of Cardiology	2008	10.1016/j.amjcard.2007.11.032	Google Scholar
18456026	Psoriasis and Vascular Disease: An Unsolved Mystery	Shelling M.L., Federman D.G., Prodanovich S., Kirsner R.S.	American Journal of Medicine	2008	10.1016/j.amjmed.2008.01.025	Google Scholar
18525354	Psoriasis and metabolic disease: Epidemiology and pathophysiology	Azfar R.S., Gelfand J.M.	Current Opinion in Rheumatology	2008	10.1097/BOR.0b013e3283031c99	Google Scholar
18547300	Safety and efficacy of alefacept, efalizumab, etanercept and infliximab in treating moderate to severe plaque psoriasis: A meta-analysis of randomized controlled trials	Brimhall A.K., King L.N., Licciardone J.C., Jacobe H., Menter A.	British Journal of Dermatology	2008	10.1111/j.1365-2133.2008.08673.x	Google Scholar
18997139	Multiple toxic effects of low-dose methotrexate in a patient treated for psoriasis	Bookstaver P.B., Norris L., Rudisill C., DeWitt T., Aziz S., Fant J.	American Journal of Health-System Pharmacy	2008	10.2146/ajhp070676	Google Scholar
19064017	AJC Editor's Consensus: Psoriasis and Coronary Artery Disease	Friedewald V.E., Cather J.C., Gelfand J.M., Gordon K.B., Gibbons G.H., Grundy S.M., Jarratt M.T., Krueger J.G., Ridker P.M., Stone N., Roberts W.C.	American Journal of Cardiology	2008	10.1016/j.amjcard.2008.10.004	Google Scholar
	Etiopathogenesis of psoriasis	Ergun T.	Turkderm Deri Hastaliklari ve Frengi Arsivi	2008		Google Scholar
19015432	Cytokine milieu in psoriasis and cardiovascular disease may explain the epidemiological findings relating these 2 diseases	Prodanovich S., Shelling M.L., Federman D.G., Kirsner R.S.	Archives of Dermatology	2008	10.1001/archderm.144.11.1518	Google Scholar
18848155	Granulocyte Colony-Stimulating Factor Administration: Adverse Events	D'Souza A., Jaiyesimi I., Trainor L., Venuturumili P.	Transfusion Medicine Reviews	2008	10.1016/j.tmrv.2008.05.005	Google Scholar
18064053	Homocysteine, folates, and the eye	Wright A.D., Martin N., Dodson P.M.	Eye	2008	10.1038/sj.eye.6703061	Google Scholar
18280344	Psoriasis: The heart of the matter	Heymann W.R.	Journal of the American Academy of Dermatology	2008	10.1016/j.jaad.2007.07.043	Google Scholar
18840021	Serious adverse reactions of bupropion for smoking cessation: Analysis of the French pharmacovigilance database from 2001 to 2004	Beyens M.-N., Guy C., Mounier G., Laporte S., Ollagnier M.	Drug Safety	2008	10.2165/00002018-200831110-00006	Google Scholar
18837861	Service delivery in older patients with bipolar disorder: A review and development of a medical care model	Kilbourne A.M., Post E.P., Nossek A., Sonel E., Drill L.J., Cooley S., Bauer M.S.	Bipolar Disorders	2008	10.1111/j.1399-5618.2008.00602.x	Google Scholar
19033818	Tolerability of sibutramine during a 6-week treatment period in high-risk patients with cardiovascular disease and/or diabetes: A preliminary analysis of the sibutramine cardiovascular outcomes (SCOUT) trial	Maggioni A.P., Caterson I., Coutinho W., Finer N., Gaal L.V., Sharma A.M., Torp-Pedersen C., Bacher P., Shepherd G., Sun R., James P.	Journal of Cardiovascular Pharmacology	2008	10.1097/FJC.0b013e31818713d6	Google Scholar
18574739	Toll-like receptors, transduction-effector pathways, and disease diversity: Evidence of an immunobiological paradigm explaining all human illness?	Atkinson T.J.	International Reviews of Immunology	2008	10.1080/08830180801959072	Google Scholar
	Treatment options for nail psoriasis	Gregoriou S., Kalogeromitros D., Kosionis N., Gkouvi A., Rigopoulos D.	Expert Review of Dermatology	2008	10.1586/17469872.3.3.339	Google Scholar
19059576	Unusual cause of acute coronary syndrome	Montaigne D., Fayad G., Ennezat P.V.	Archives of Cardiovascular Diseases	2008	10.1016/j.acvd.2008.05.014	Google Scholar
18047466	Vitamin A: A drug for prevention of restenosis/reocclusion after percutaneous coronary intervention?	Gidlöf A.C., Ocaya P., Krivospitskaya O., Sirsjö A.	Clinical Science	2008	10.1042/CS20070090	Google Scholar
18259169	Weighing the outcomes	Russo M.J., Balekdjian D.	Nature Biotechnology	2008	10.1038/nbt0208-173	Google Scholar
18349542	Cardiovascular disease and risk factors among psoriasis patients in two US healthcare databases, 2001-2002	Kimball AB, Robinson D Jr, Wu Y, Guzzo C, Yeilding N, Paramore C, Fraeman K, Bala M.	Dermatology	2008	10.1159/000121333	Google Scholar
18616778	Incidence of risk factors for myocardial infarction and other vascular diseases in patients with psoriasis.	Kaye JA, Li L, Jick SS.	Br J Dermatol	2008	10.1111/j.1365-2133.2008.08707.x	Google Scholar
18840021	Serious adverse reactions of bupropion for smoking cessation: Analysis of the French pharmacovigilance database from 2001 to 2004	Beyens M.-N., Guy C., Mounier G., Laporte S., Ollagnier M.	Drug Safety	2008	10.2165/00002018-200831110-00006	Google Scholar
19380660	Efficacy and safety of combination acitretin and pioglitazone therapy in patients with moderate to severe chronic plaque-type psoriasis: A randomized, double-blind, placebo-controlled clinical trial	Mittal R., Malhotra S., Pandhi P., Kaur I., Dogra S.	Archives of Dermatology	2009	10.1001/archdermatol.2009.5	Google Scholar
19418082	Obstructive sleep apnea in familial partial lipodystrophy type 2 with atypical skin findings and vascular disease	Patel K., Roseman D., Burbank H., Attarian H.	Sleep and Breathing	2009	10.1007/s11325-009-0261-7	Google Scholar
19455266	Gateways to clinical trials: Summary	Tomillero A., Moral M.A.	Methods and Findings in Experimental and Clinical Pharmacology	2009		Google Scholar
19470047	Myocardial perfusion is preserved in patients with psoriasis without clinically evident cardiovascular disease	Yalcin H., Balci D.D., Ucar E., Ozcelik N., Tasci C., Seyfeli E., Akgul F., Yalcin F.	Journal of the European Academy of Dermatology and Venereology	2009	10.1111/j.1468-3083.2009.03178.x	Google Scholar
19528427	Association of psoriasis with coronary artery, cerebrovascular, and peripheral vascular diseases and mortality	Prodanovich S., Kirsner R.S., Kravetz J.D., Ma F., Martinez L., Federman D.G.	Archives of Dermatology	2009	10.1001/archdermatol.2009.94	Google Scholar
19661531	Clinical aspects and comorbidities of psoriasis	Ayala F., Ayala F.	Journal of Rheumatology	2009	10.3899/jrheum.090214	Google Scholar
19835008	Psoriasis may tie in with coronary artery disease.	[无可用作者姓名]	Mayo Clinic health letter (English ed.)	2009		Google Scholar
	Percutaneous coronary intervention with oral sirolimus and bare metal stents has comparable safety and efficacy totreatment with drug eluting stents, but with significant cost saving: Long-term follow-up results from the randomised, controlled ORAR III (Oral Rapamycin in ARgentina) study	Rodriguez A.E., Maree A., Tarragona S., Fernandez-Pereira C., Santaera O., Rodriguez Granillo A.M., Rodriguez-Granillo G.A., Russo-Felssen M., Kukreja N., Antoniucci D., Palacios I.F., Serruys P.W.	EuroIntervention	2009	10.4244/EIJV5I2A40	Google Scholar
19705334	Are vitamin D receptor activators useful for the treatment of thrombosis?	Wu-Wong J.R.	Current Opinion in Investigational Drugs	2009		Google Scholar
20004312	Biological therapy for psoriasis: Practical experience at a French dermatology unit [Utilisation des biothérapies dans le psoriasis modéré à sévère: Expérience du service de dermatologie du CHU de Besançon (2004-2008)]	Saccomani C., Penz S., Guerre-Schmidt R., Riou M.-O., Pelletier F., Puzenat E., Mermet I., Levang J., Humbert P., Aubin F.	Annales de Dermatologie et de Venereologie	2009	10.1016/j.annder.2009.10.200	Google Scholar
19505194	BMS-582949: Crystalline form of a p38α inhibitor? WO2008079857	Norman P.	Expert Opinion on Therapeutic Patents	2009	10.1517/13543770902816160	Google Scholar
19450053	Chemokines as therapeutic targets for atherosclerotic plaque destabilization and rupture	Daissormont I.T.M.N., Kraaijeveld A.O., Biessen E.A.L.	Future Cardiology	2009	10.2217/fca.09.4	Google Scholar
19452400	Coagulopathies and thrombosis: Usual and unusual causes and associations, part I	Franchini M., Lippi G., Favaloro E.J.	Seminars in Thrombosis and Hemostasis	2009	10.1055/s-0029-1222603	Google Scholar
19479122	Epidemiological study of psoriasis in the national health insurance database in Taiwan	Chang Y.-T., Chen T.-J., Liu P.-C., Chen Y.-C., Chen Y.-J., Huang Y.-L., Jih J.-S., Chen C.-C., Lee D.-D., Wang W.-J., Lin M.-W., Liu H.-N.	Acta Dermato-Venereologica	2009	10.2340/00015555-0642	Google Scholar
19581619	Exacerbation of psoriasis with β-blocker therapy	Waqar S., Sarkar P.K.	CMAJ	2009	10.1503/cmaj.081433	Google Scholar
19549927	Extracellular matrix molecules: Potential targets in pharmacotherapy	Järveläinen H., Sainio A., Koulu M., Wight T.N., Penttinen R.	Pharmacological Reviews	2009	10.1124/pr.109.001289	Google Scholar
19907722	Gateways to clinical trials: Summary	Tomillero A., Moral M.A.	Methods and Findings in Experimental and Clinical Pharmacology	2009		Google Scholar
19944404	Genomic Dissection of Population Substructure of Han Chinese and Its Implication in Association Studies	Xu S., Yin X., Li S., Jin W., Lou H., Yang L., Gong X., Wang H., Shen Y., Pan X., He Y., Yang Y., Wang Y., Fu W., An Y., Wang J., Tan J., Qian J., Chen X., Zhang X., Sun Y., Zhang X., Wu B., Jin L.	American Journal of Human Genetics	2009	10.1016/j.ajhg.2009.10.015	Google Scholar
	How effective are intravenous immunoglobulins in pediatric dermatology?	Nanda A.	Expert Review of Dermatology	2009	10.1586/17469872.4.1.37	Google Scholar
19754386	Inhibitors of the 5-lipoxygenase pathway in atherosclerosis	Bäck M.	Current Pharmaceutical Design	2009	10.2174/138161209789058020	Google Scholar
	Intravenous polyclonal immunoglobulin in autoimmune diseases: clinical indications and mechanisms of action	Maddur M.S., Lacroix-Desmazes S., Bayry J., Kaveri S.V.	Drug Discovery Today: Therapeutic Strategies	2009	10.1016/j.ddstr.2009.10.003	Google Scholar
19222514	Long-term efficacy of biologics in dermatology	Castelo-Soccio L., Van Voorhees A.S.	Dermatologic Therapy	2009	10.1111/j.1529-8019.2008.01213.x	Google Scholar
19222513	Long-term safety of biologics in dermatology	Lima X.T., Seidler E.M., Lima H.C., Kimball A.B.	Dermatologic Therapy	2009	10.1111/j.1529-8019.2008.01212.x	Google Scholar
19500102	More than skin deep: Atherosclerosis as a systemic manifestation of psoriasis	Alexandroff A.B., Pauriah M., Camp R.D.R., Lang C.C., Struthers A.D., Armstrong D.J.	British Journal of Dermatology	2009	10.1111/j.1365-2133.2009.09281.x	Google Scholar
19665431	p38MAPK: stress responses from molecular mechanisms to therapeutics	Coulthard L.R., White D.E., Jones D.L., McDermott M.F., Burchill S.A.	Trends in Molecular Medicine	2009	10.1016/j.molmed.2009.06.005	Google Scholar
19691483	Platelet functions beyond hemostasis	Smyth S.S., Mcever R.P., Weyrich A.S., Morrell C.N., Hoffman M.R., Arepally G.M., French P.A., Dauerman H.L., Becker R.C.	Journal of Thrombosis and Haemostasis	2009	10.1111/j.1538-7836.2009.03586.x	Google Scholar
19575726	Psoriasis and streptococci: Postscript regarding extra domain A fibronectin	McFadden J.P., Baker B.S., Powles A.V., Fry L.	British Journal of Dermatology	2009	10.1111/j.1365-2133.2009.09361.x	Google Scholar
19951646	Psoriasis in a 3-month-old infant with Kawasaki disease	Liao Y.-C., Lee J.Y.-Y.	Dermatology Online Journal	2009		Google Scholar
19209151	Society for investigative dermatology skin disease Co-Morbidities Project Launch Conference Proceedings	Schultz H.Y.	Journal of Investigative Dermatology	2009	10.1038/jid.2008.417	Google Scholar
19630828	Testing the inflammatory hypothesis of atherothrombosis: Scientific rationale for the cardiovascular inflammation reduction trial (CIRT)	Ridker P.M.	Journal of Thrombosis and Haemostasis	2009	10.1111/j.1538-7836.2009.03404.x	Google Scholar
19355964	The common mycobacterial antigens and their importance in the treatment of disease	Stanford J., Stanford C., Stansby G., Bottasso O., Bahr G., Grange J.	Current Pharmaceutical Design	2009	10.2174/138161209787846838	Google Scholar
18729731	The treatment of hyperhomocysteinemia	Maron B.A., Loscalzo J.	Annual Review of Medicine	2009	10.1146/annurev.med.60.041807.123308	Google Scholar
19330170	The value of drug repositioning in the current pharmaceutical market	Tobinick E.L.	Drug News and Perspectives	2009	10.1358/dnp.2009.22.2.1343228	Google Scholar
19461519	Treatment of ankylosing spondylitis and other spondyloarthritides	Braun J., Baraliakos X.	Current Opinion in Rheumatology	2009	10.1097/BOR.0b013e32832c6674	Google Scholar
19828644	Use and cost of branded and generic drugs in patients with coronary heart disease-results from a prospective survey of 1008 patients in two London hospitals	Corp E.V., Antoniou S., Wright P.G., Khachi H., Vercaeren S., Wald D.S.	QJM	2009	10.1093/qjmed/hcp127	Google Scholar
20110058	What's new in paediatric dermatology? [Quoi de neuf en dermatologie pédiatrique ?]	Mazereeuw-Hautier J.	Annales de Dermatologie et de Venereologie	2009	10.1016/S0151-9638(09)73384-8	Google Scholar
19210501	Psoriasis and risk of incident myocardial infarction, stroke or transient ischaemic attack: An inception cohort study with a nested case-control analysis	Brauchli Y.B., Jick S.S., Miret M., Meier C.R.	British Journal of Dermatology	2009	10.1111/j.1365-2133.2008.09020.x	Google Scholar
20219036	Psoriasiform skin lesion and supprative acrodermatitis associated with Kawasaki disease followed by the treatment with infliximab: A case report	Kishimoto S., Muneuchi J., Takahashi Y., Izu K., Nakano R., Joo K.	Acta Paediatrica, International Journal of Paediatrics	2010	10.1111/j.1651-2227.2010.01745.x	Google Scholar
20443997	Cardiovascular risk factors in patients with plaque psoriasis: A systematic review of epidemiological studies	Prey S., Paul C., Bronsard V., Puzenat E., Gourraud P.-A., Aractingi S., Aubin F., Bagot M., Cribier B., Joly P., Jullien D., Le Maitre M., Richard-Lallemand M.-A., Ortonne J.-P.	Journal of the European Academy of Dermatology and Venereology	2010	10.1111/j.1468-3083.2009.03564.x	Google Scholar
20539916	Heme oxygenase-1 in neovascularisation: A diabetic perspective	Grochot-Przeczek A., Dulak J., Jozkowicz A.	Thrombosis and Haemostasis	2010	10.1160/TH09-12-0825	Google Scholar
20664824	Summary	Tomillero A., Moral M.A.	Methods and Findings in Experimental and Clinical Pharmacology	2010	10.1358/mf.2010.32.5.1520420	Google Scholar
20812162	Psoriasis as an independent risk factor for development of coronary artery disease [Psoriasis als unabhängiger Risikofaktor für die Entwicklung einer koronaren Herzkrankheit]	Papo D., Hein R., Ring J.	Deutsche Medizinische Wochenschrift	2010	10.1055/s-0030-1263310	Google Scholar
20483768	African-derived genetic polymorphisms in TNFAIP3 mediate risk for autoimmunity	Lodolce J.P., Kolodziej L.E., Rhee L., Kariuki S.N., Franek B.S., McGreal N.M., Logsdon M.F., Bartulis S.J., Perera M.A., Ellis N.A., Adams E.J., Hanauer S.B., Jolly M., Niewold T.B., Boone D.L.	Journal of Immunology	2010	10.4049/jimmunol.1000324	Google Scholar
20163322	Alefacept: Where it stands today	Chaarani J., Lebwohl M.	Expert Opinion on Drug Metabolism and Toxicology	2010	10.1517/17425251003641967	Google Scholar
21091114	Anti-TNF-α agents in the treatment of immune-mediated inflammatory diseases: Mechanisms of action and pitfalls	Silva L.C.R., Ortigosa L.C.M., Benard G.	Immunotherapy	2010	10.2217/imt.10.67	Google Scholar
	Arterial distensibility in chronic inflammatory rheumatic disorders	Yildiz M.	Open Cardiovascular Medicine Journal	2010	10.2174/1874192401004010083	Google Scholar
	Biological therapy of psoriasis	Sivamani R.K., Correa G., Ono Y., Bowen M.P., Raychaudhuri S.P., Maverakis E.	Indian Journal of Dermatology	2010	10.4103/0019-5154.62754	Google Scholar
20215124	Editorial: Psoriasis, inflammation, and vascular risk: A problem more than skin deep?	Ridker P.M.	European Heart Journal	2010	10.1093/eurheartj/ehq042	Google Scholar
20868311	Inflammatory markers, cholesterol and statins: Pathophysiological role and clinical importance	Biasucci L.M., Biasillo G., Stefanelli A.	Clinical Chemistry and Laboratory Medicine	2010	10.1515/CCLM.2010.277	Google Scholar
20553266	Is serum amyloid A protein a better indicator of inflammation in severe psoriasis?	Dogan S., Atakan N.	British Journal of Dermatology	2010	10.1111/j.1365-2133.2010.09907.x	Google Scholar
20384865	MicroRNA-146a and human disease	Li L., Chen X.-P., Li Y.-J.	Scandinavian Journal of Immunology	2010	10.1111/j.1365-3083.2010.02383.x	Google Scholar
	Platelet function in inflammatory diseases: Insights from clinical studies	Şentürk T.	Inflammation and Allergy - Drug Targets	2010	10.2174/187152810793938026	Google Scholar
20689996	ProCor: An extramural screening on heart rate reduction in patients with chronic stable angina pectoris in Austria [ProCor: Ein extramurales Screening zur Herzfrequenzsenkung bei PatientInnen mit chronischer, stabiler Angina pectoris in Österreich]	Badr Eslam R., Siostrzonek P., Eber B., Podczeck-Schweighofer A., Lang I.	Wiener Klinische Wochenschrift	2010	10.1007/s00508-010-1419-9	Google Scholar
20684152	Progressive multifocal leukoencephalopathy in two psoriasis patients treated with efalizumab	Gadzia J., Turner J.	Journal of Drugs in Dermatology	2010		Google Scholar
20415821	Psoriasis and cardiovascular disease	Vena G.A., Vestita M., Cassano N.	Dermatologic Therapy	2010	10.1111/j.1529-8019.2010.01308.x	Google Scholar
20178698	Psoriasis: Can statins play a dual role?	Rajpara A.N., Goldner R., Gaspari A.	Dermatology Online Journal	2010		Google Scholar
21053516	Psoriasis: More than scaly plaques [Psoriasis: Mehr als schuppende plaques]	Bischoff M.	MMW-Fortschritte der Medizin	2010	10.1007/bf03367116	Google Scholar
20508873	Summary	Tomillero A., Moral M.A.	Methods and Findings in Experimental and Clinical Pharmacology	2010	10.1358/mf.2010.32.4.1507200	Google Scholar
20218921	The use of ustekinumab in autoimmune disease	Ryan C., Thrash B., Warren R.B., Menter A.	Expert Opinion on Biological Therapy	2010	10.1517/14712591003724670	Google Scholar
20818893	Thinking inside the box	Jessel P., Safdar N., McCune W.J., Saint S., Kaul D.R.	New England Journal of Medicine	2010	10.1056/NEJMcps0901467	Google Scholar
20362755	Coronary Heart Disease and Stroke Risk in Patients with Psoriasis: Retrospective Analysis	Kimball AB, Guerin A, Latremouille-Viau D, Yu AP, Gupta S, Bao Y, Mulani P.	Am J Med	2010	10.1016/j.amjmed.2009.08.022	Google Scholar
	Psoriasis as a multisystem inflammatory disease	Alexandroff A.B., Novitskaya E.S., Armstrong D.J.	Advances in Medicine and Biology	2010		Google Scholar
22047936	Psoriasis and cardiovascular Disease: Epidemiological studies	Ahlehoff O.	Danish Medical Bulletin	2011		Google Scholar
	A historical review on current medication and therapies for inducing and inhibiting angiogenesis	Vinoth Prabhu V., Chidambaranathan N., Gopal V.	Journal of Chemical and Pharmaceutical Research	2011		Google Scholar
	A brief review of neurobiological principles of insomnia	Wollwebera B.T., Wetter T.C.	Schweizer Archiv fur Neurologie und Psychiatrie	2011	10.4414/sanp.2011.02274	Google Scholar
21083543	Adalimumab for moderate to severe chronic plaque psoriasis: Efficacy and safety of retreatment and disease recurrence following withdrawal from therapy	Papp K., Crowley J., Ortonne J.-P., Leu J., Okun M., Gupta S.R., Gu Y., Langley R.G.	British Journal of Dermatology	2011	10.1111/j.1365-2133.2010.10139.x	Google Scholar
20659122	Atherosclerosis as a systemic feature of psoriasis	Alexandroff A.B., Pauriah M., Lang C.C., Struthers A.D., Armstrong D.J.	Clinical and Experimental Dermatology	2011	10.1111/j.1365-2230.2010.03893.x	Google Scholar
21362790	Cardiovascular comorbidities in psoriasis and psoriatic arthritis: Pathogenesis, consequences for patient management, and future research agenda: A report from the GRAPPA 2009 annual meeting	Boehncke W.-H., Gladman D.D., Chandran V.	Journal of Rheumatology	2011	10.3899/jrheum.101124	Google Scholar
	Cellular and cytokine-based inflammatory processes as novel therapeutic targets for the prevention and treatment of atherosclerosis	Little P.J., Chait A., Bobik A.	Pharmacology and Therapeutics	2011	10.1016/j.pharmthera.2011.04.001	Google Scholar
21632673	Coronary flow reserve and asymmetric dimethylarginine levels: New measurements for identifying subclinical atherosclerosis in patients with psoriatic arthritis	Atzeni F., Sarzi-Puttini P., Sitia S., Tomasoni L., Gianturco L., Battellino M., Boccassini L., Colonna V.D.G., Marchesoni A., Turiel M.	Journal of Rheumatology	2011	10.3899/jrheum.100893	Google Scholar
21712404	ESC/EAS Guidelines for the management of dyslipidaemias	Reiner Ž., Catapano A.L., De Backer G., Graham I., Taskinen M.-R., Wiklund O., Agewall S., Alegria E., Chapman M.J., Durrington P., Erdine S., Halcox J., Hobbs R., Kjekshus J., Filardi P.P., Riccardi G., Storey R.F., Wood D.	European Heart Journal	2011	10.1093/eurheartj/ehr158	Google Scholar
21293869	Influence of endothelial nitric oxide synthase polymorphisms in psoriasis risk	Coto-Segura P., Coto E., Mas-Vidal A., Morales B., Alvarez V., Díaz M., Alonso B., Santos-Juanes J.	Archives of Dermatological Research	2011	10.1007/s00403-011-1129-9	Google Scholar
21300624	New IBD genetics: Common pathways with other diseases	Lees C.W., Barrett J.C., Parkes M., Satsangi J.	Gut	2011	10.1136/gut.2009.199679	Google Scholar
	Pharmacological, pharmacognostic and phytochemical review of saffron	Padmavathy J., Praveen Kumar C., Sai Saraswathi V., Saravanan D., Aparna Lakshmi I., Hima Sai Bindu N., Hemafaith V.	International Journal of Pharmacy and Technology	2011		Google Scholar
21695634	Phosphodiesterase inhibitors: History of pharmacology	Schudt C., Hatzelmann A., Beume R., Tenor H.	Handbook of Experimental Pharmacology	2011	10.1007/978-3-642-17969-3_1	Google Scholar
	Prasugrel as an Alternative for Clopidogrel-Associated Neutropenia	Khangura S., Gordon W.L.	Canadian Journal of Cardiology	2011	10.1016/j.cjca.2011.04.002	Google Scholar
22023782	Psoriasis and cardiovascular disease: An association or a reason to treat?	Margolis D.J.	British Journal of Dermatology	2011	10.1111/j.1365-2133.2011.10652.x	Google Scholar
21472501	Psoriasis and vascular disease-risk factors and outcomes: A systematic review of the literature	Patel R.V., Shelling M.L., Prodanovich S., Federman D.G., Kirsner R.S.	Journal of General Internal Medicine	2011	10.1007/s11606-011-1698-5	Google Scholar
21711343	Psoriasis, cardiovascular disease and flow-mediated dilatation	Aldeen T., Khorshid M.	British Journal of Dermatology	2011	10.1111/j.1365-2133.2011.10499.x	Google Scholar
21332460	Systemic antipsoriatic therapy may reverse endothelial dysfunction	Boehncke W.-H., Boehncke S.	British Journal of Dermatology	2011	10.1111/j.1365-2133.2011.10250.x	Google Scholar
21834597	The long-term safety of adalimumab treatment in moderate to severe psoriasis: A comprehensive analysis of all adalimumab exposure in all clinical trials	Leonardi C., Papp K., Strober B., Reich K., Asahina A., Gu Y., Beason J., Rozzo S., Tyring S.	American Journal of Clinical Dermatology	2011	10.2165/11587890-000000000-00000	Google Scholar
21410760	The 'psoriatic march': A concept of how severe psoriasis may drive cardiovascular comorbidity	Boehncke W.-H., Boehncke S., Tobin A.-M., Kirby B.	Experimental Dermatology	2011	10.1111/j.1600-0625.2011.01261.x	Google Scholar
	Therapeutic potential of adenosine analogues and conjugates	Samsel M., Dzierzbicka K.	Pharmacological Reports	2011	10.1016/S1734-1140(11)70573-4	Google Scholar
21114692	Psoriasis is associated with clinically significant cardiovascular risk: a Danish nationwide cohort study	Ahlehoff O, Gislason GH, Charlot M, Jørgensen CH, Lindhardsen J, Olesen JB, Abildstrøm SZ, Skov L, Torp-Pedersen C, Hansen PR.	J Intern Med	2011	10.1111/j.1365-2796.2010.02310.x	Google Scholar
21711339	Medical comorbidity associated with psoriasis in adults: A population-based study	Yang Y.-W., Keller J.J., Lin H.-C.	British Journal of Dermatology	2011	10.1111/j.1365-2133.2011.10494.x	Google Scholar
22221950	Coronary artery disease in patients with psoriasis referred for coronary angiography	Armstrong A.W., Harskamp C.T., Ledo L., Rogers J.H., Armstrong E.J.	American Journal of Cardiology	2012	10.1016/j.amjcard.2011.11.025	Google Scholar
22298276	Comorbidities of psoriatic arthritis - Metabolic syndrome and prevention: A report from the GRAPPA 2010 annual meeting	Raychaudhuri S.P.	Journal of Rheumatology	2012	10.3899/jrheum.111244	Google Scholar
23006590	Prognosis after percutaneous coronary intervention in patients with psoriasis: a cohort study using Danish nationwide registries	Ahlehoff O., Lindhardsen J., Gislason G.H., Olesen J.B., Charlot M., Skov L., Torp-Pedersen C., Hansen P.R.	BMC Cardiovascular Disorders	2012	10.1186/1471-2261-12-79	Google Scholar
	A Review of the Epidemiology of Cardiovascular Comorbidities in Psoriasis	Lee S., Wu J.J.	Current Dermatology Reports	2012	10.1007/s13671-011-0005-3	Google Scholar
	Adalimumab induces and maintains mucosal healing in patients with Crohn's Disease: Data from the EXTEND trial	Rutgeerts P., Van Assche G., Sandborn W.J., Wolf D.C., Geboes K., Colombel J.-F., Reinisch W., Kumar A., Lazar A., Camez A., Lomax K.G., Pollack P.F., D'Haens G.	Gastroenterology	2012	10.1053/j.gastro.2012.01.035	Google Scholar
	Psoriasis and cardiovascular disorders	Ryan C., Menter A.	Giornale Italiano di Dermatologia e Venereologia	2012		Google Scholar
	European Guidelines on cardiovascular disease prevention in clinical practice (version 2012)	Perk J., De Backer G., Gohlke H., Graham I., Reiner Z., Verschuren W.M.M., Albus C., Benlian P., Boysen G., Cifkova R., Deaton C., Ebrahim S., Fisher M., Germano G., Hobbs R., Hoes A., Karadeniz S., Mezzani A., Prescott E., Ryden L., Scherer M., Syvänne M., Op Reimer W.J.M.S., Vrints C., Wood D., Zamorano J.L., Zannad F.	European Journal of Preventive Cardiology	2012	10.1177/2047487312450228	Google Scholar
22398073	Anti chimeric antibodies against chimeric monoclonal antibodies may result in Kounis hypersensitivity associated acute coronary syndrome	Mazarakis A., Tsigkas G., Soufras G.D., Kounis N.G.	Journal of Crohn's and Colitis	2012	10.1016/j.crohns.2012.01.020	Google Scholar
22079041	Are patients with psoriasis being screened for cardiovascular risk factors? A study of screening practices and awareness among primary care physicians and cardiologists	Parsi K.K., Brezinski E.A., Lin T.-C., Li C.-S., Armstrong A.W.	Journal of the American Academy of Dermatology	2012	10.1016/j.jaad.2011.09.006	Google Scholar
22851372	Cancer chemotherapeutic agents as human teratogens	Selig B.P., Furr J.R., Huey R.W., Moran C., Alluri V.N., Medders G.R., Mumm C.D., Hallford H.G., Mulvihill J.J.	Birth Defects Research Part A - Clinical and Molecular Teratology	2012	10.1002/bdra.23063	Google Scholar
22373901	Comorbidities and psoriasis. Impact on clinical practice [Komorbiditäten und psoriasis: Konsequenzen für die praxis]	Gerdes S., Mrowietz U.	Hautarzt	2012	10.1007/s00105-011-2230-x	Google Scholar
22312611	Derm emergencies - Detecting early signs of trouble	McQueen A., Martin S.A., Lio P.A.	Journal of Family Practice	2012		Google Scholar
22763626	European Guidelines on cardiovascular disease prevention in clinical practice (version 2012)	Perk J., De Backer G., Gohlke H., Graham I., Reiner Z., Verschuren W.M.M., Albus C., Benlian P., Boysen G., Cifkova R., Deaton C., Ebrahim S., Fisher M., Germano G., Hobbs R., Hoes A., Karadeniz S., Mezzani A., Prescott E., Ryden L., Scherer M., Syvänne M., Op Reimer W.J.M.S., Vrints C., Wood D., Zamorano J.L., Zannad F.	European Journal of Preventive Cardiology	2012	10.1177/2047487312450228	Google Scholar
	Immunomodulation mechanism of antidepressants: Interactions between serotonin/norepinephrine balance and Th1/Th2 balance	Martino M., Rocchi G., Escelsior A., Fornaro M.	Current Neuropharmacology	2012	10.2174/157015912800604542	Google Scholar
22236480	Impaired coronary flow reserve in young patients affected by severe psoriasis	Osto E., Piaserico S., Maddalozzo A., Forchetti G., Montisci R., Famoso G., Giovagnoni A., Peserico A., Iliceto S., Tona F.	Atherosclerosis	2012	10.1016/j.atherosclerosis.2011.12.015	Google Scholar
22481562	Inflammatory diseases and the heart	Sherman B.M., Haspel K.L.	International Anesthesiology Clinics	2012	10.1097/AIA.0b013e3182516ee8	Google Scholar
22015149	Integrated safety analysis: Short- and long-term safety profiles of etanercept in patients with psoriasis	Pariser D.M., Leonardi C.L., Gordon K., Gottlieb A.B., Tyring S., Papp K.A., Li J., Baumgartner S.W.	Journal of the American Academy of Dermatology	2012	10.1016/j.jaad.2011.07.040	Google Scholar
22633092	Integrins as therapeutic targets	Goodman S.L., Picard M.	Trends in Pharmacological Sciences	2012	10.1016/j.tips.2012.04.002	Google Scholar
21752491	Long-term efficacy and safety of adalimumab in patients with moderate to severe psoriasis treated continuously over 3 years: Results from an open-label extension study for patients from REVEAL	Gordon K., Papp K., Poulin Y., Gu Y., Rozzo S., Sasso E.H.	Journal of the American Academy of Dermatology	2012	10.1016/j.jaad.2010.12.005	Google Scholar
	Modifiable and non-modifiable predisposing risk factors of myocardial infarction -A review	Huma S., Tariq R., Amin Dr. F., Mahmood Dr. K.T.	Journal of Pharmaceutical Sciences and Research	2012		Google Scholar
23037485	Mycotic pseudoaneurysm of the femoral artery in a patient with psoriasis	Tashtoush B., Gonzalez-Ibarra F., Abed M.	Internal Medicine	2012	10.2169/internalmedicine.51.8195	Google Scholar
22509259	Off-label biologic regimens in psoriasis: A systematic review of efficacy and safety of dose escalation, reduction, and interrupted biologic therapy	Brezinski E.A., Armstrong A.W.	PLoS ONE	2012	10.1371/journal.pone.0033486	Google Scholar
22558442	Pharmacological undertreatment of coronary risk factors in patients with psoriasis: Observational study of the danish nationwide registries	Ahlehoff O., Skov L., Gislason G., Lindhardsen J., Kristensen S.L., Iversen L., Lasthein S., Gniadecki R., Dam T.N., Torp-Pedersen C., Hansen P.R.	PLoS ONE	2012	10.1371/journal.pone.0036342	Google Scholar
22298263	Prologue: 2010 group for research and assessment of psoriasis and psoriatic arthritis (GRAPPA)	Mease P.J., Gladman D.D.	Journal of Rheumatology	2012	10.3899/jrheum.111231	Google Scholar
22644770	Psoriasis and its comorbidities	Onumah N., Kircik L.H.	Journal of Drugs in Dermatology	2012		Google Scholar
	Psoriatic arthritis and risk of overt cardiovascular disease: Review of the evidence	Husted J.A., Song G.J.	International Journal of Clinical Rheumatology	2012	10.2217/ijr.12.68	Google Scholar
22938532	Sequencing and analysis of a South Asian-Indian personal genome	Gupta R., Ratan A., Rajesh C., Chen R., Kim H.L., Burhans R., Miller W., Santhosh S., Davuluri R.V., Butte A.J., Schuster S.C., Seshagiri S., Thomas G.	BMC Genomics	2012	10.1186/1471-2164-13-440	Google Scholar
22872131	Subclinical atherosclerosis imaging comes of age: Coronary artery calcium in primary prevention	Hecht H.S.	Current Opinion in Cardiology	2012	10.1097/HCO.0b013e328356af2d	Google Scholar
22153792	The efficacy and safety of infliximab in patients with plaque psoriasis who had an inadequate response to etanercept: Results of a prospective, multicenter, open-label study	Gottlieb A.B., Kalb R.E., Blauvelt A., Heffernan M.P., Sofen H.L., Ferris L.K., Kerdel F.A., Calabro S., Wang J., Kerkmann U., Chevrier M.	Journal of the American Academy of Dermatology	2012	10.1016/j.jaad.2011.10.020	Google Scholar
	The inflammatory markers in psoriasis: Reply from authors	Romaní J.	British Journal of Dermatology	2012	10.1111/j.1365-2133.2012.10971.x	Google Scholar
22850787	Treating inflammation by blocking interleukin-1 in a broad spectrum of diseases	Dinarello C.A., Simon A., Van Der Meer J.W.M.	Nature Reviews Drug Discovery	2012	10.1038/nrd3800	Google Scholar
22266126	Treatment of psoriasis with interleukin-12/23 monoclonal antibody: A systematic review	Wu Y., Chen J., Li Y.-H., Ma G.-H., Chen J.Z.S., Gao X.-H., Chen H.-D.	European Journal of Dermatology	2012	10.1684/ejd.2011.1559	Google Scholar
	Evaluation of coronary heart disease risks in patients with psoriasis	Yan C, Xiaomei C, Xi D, Min Z.	Chin J Dermato1	2012		Google Scholar
21840930	Psoriasis and risk of atrial fibrillation and ischaemic stroke: A Danish Nationwide Cohort Study	Ahlehoff O., Gislason G.H., Jorgensen C.H., Lindhardsen J., Charlot M., Olesen J.B., Abildstrom S.Z., Skov L., Torp-Pedersen C., Hansen P.R.	European Heart Journal	2012	10.1093/eurheartj/ehr285	Google Scholar
23770870	Comorbidities associated with psoriasis - data from the Malaysian psoriasis registry	Mazlin M.B., Chang C.C., Baba R.	Medical Journal of Malaysia	2012		Google Scholar
22359072	A cutting edge overview: Psoriatic disease	Raychaudhuri S.P.	Clinical Reviews in Allergy and Immunology	2013	10.1007/s12016-012-8309-z	Google Scholar
22989426	Obesity and psoriatic arthritis: From pathogenesis to clinical outcome and management	Russolillo A., Iervolino S., Peluso R., Lupoli R., Di minno A., Pappone N., Di minno M.N.D.	Rheumatology (United Kingdom)	2013	10.1093/rheumatology/kes242	Google Scholar
23204039	Effects of the tumor necrosis factor-α antagonist adalimumab on arterial inflammation assessed by positron emission tomography in patients with psoriasis: Results of a randomized controlled trial	Bissonnette R., Tardif J.-C., Harel F., Pressacco J., Bolduc C., Guertin M.-C.	Circulation: Cardiovascular Imaging	2013	10.1161/CIRCIMAGING.112.975730	Google Scholar
23440397	Are plasma resistin and omentin levels different in patients with psoriasis with or without atherosclerosis?	Sen B.B., Rifalioglu E.N., Ekiz O., Buyukkaya E., Sen N.	Archives of Dermatological Research	2013	10.1007/s00403-013-1329-6	Google Scholar
23845148	Psoriasis, cardiovascular events, cancer risk and alcohol use: Evidence-based recommendations based on systematic review and expert opinion	Richard M.-A., Barnetche T., Horreau C., Brenaut E., Pouplard C., Aractingi S., Aubin F., Cribier B., Joly P., Jullien D., Le Maître M., Misery L., Ortonne J.-P., Paul C.	Journal of the European Academy of Dermatology and Venereology	2013	10.1111/jdv.12162	Google Scholar
23877549	Cardiovascular risk in systemic inflammatory diseases [Il rischio cardiovascolare nelle patologie infiammatorie sistemiche]	Marsico F., Parente A., Paolillo S., Casaretti L., Lo Iudice F., Pirozzi E., Conte S., Iardino E., Gambardella F., Della Ratta G.L., Cirillo A., Vitagliano A., Perrone Filardi P.	Giornale Italiano di Cardiologia	2013	10.1714/1308.14460	Google Scholar
24152397	Coronary artery disease in patients with psoriasis [Enfermedad coronaria en pacientes con psoriasis]	Masson W., Galimberti M.L., Anselmi C.L., Cagide A., Galimberti R.L.	Medicina (Argentina)	2013		Google Scholar
	A prospective, interventional assessment of psoriasis quality of life using a nonskin-specific validated instrument that allows comparison with other major medical conditions	Bhutani T., Patel T., Koo B., Nguyen T., Hong J., Koo J.	Journal of the American Academy of Dermatology	2013	10.1016/j.jaad.2012.10.009	Google Scholar
	Psoriasis is not associated with atherosclerosis and incident cardiovascular events: The rotterdam study	Dowlatshahi E.A., Kavousi M., Nijsten T., Ikram M.A., Hofman A., Franco O.H., Wakkee M.	Journal of Investigative Dermatology	2013	10.1038/jid.2013.131	Google Scholar
	Genetic control of psoriasis is relatively distinct from that of metabolic syndrome and coronary artery disease	Gupta Y., Möller S., Zillikens D., Boehncke W.-H., Ibrahim S.M., Ludwig R.J.	Experimental Dermatology	2013	10.1111/exd.12192	Google Scholar
23535933	Adenosine receptors as drug targets-what are the challenges?	Chen J.-F., Eltzschig H.K., Fredholm B.B.	Nature Reviews Drug Discovery	2013	10.1038/nrd3955	Google Scholar
	American academy of dermatology cardiovascular research technologies 2013 American College of Cardiology	Alexander W.	P and T	2013		Google Scholar
23734809	Assessing the functional properties of high-density lipoproteins: An emerging concept in cardiovascular research	Triolo M., Annema W., Dullaart R.P.F., Tietge U.J.F.	Biomarkers in Medicine	2013	10.2217/bmm.13.35	Google Scholar
23190900	Association of cardiovascular and metabolic disease genes with psoriasis	Lu Y., Chen H., Nikamo P., Low H.Q., Helms C., Seielstad M., Liu J., Bowcock A.M., Stahle M., Liao W.	Journal of Investigative Dermatology	2013	10.1038/jid.2012.366	Google Scholar
22311162	Biologic therapies in the treatment of psoriasis: A comprehensive evidence-based basic science and clinical review and a practical guide to tuberculosis monitoring	Sivamani R.K., Goodarzi H., Garcia M.S., Raychaudhuri S.P., Wehrli L.N., Ono Y., Maverakis E.	Clinical Reviews in Allergy and Immunology	2013	10.1007/s12016-012-8301-7	Google Scholar
23134338	Clinical practice guideline for an integrated approach to comorbidity in patients with psoriasis	Daudén E., Castañeda S., Suárez C., García-Campayo J., Blasco A.J., Aguilar M.D., Ferrándiz C., Puig L., Sánchez-Carazo J.L.	Journal of the European Academy of Dermatology and Venereology	2013	10.1111/jdv.12024	Google Scholar
23652943	Comorbidities associated with leptin and psoriasis	Kapoor S.	Journal of Drugs in Dermatology	2013		Google Scholar
23974690	Comorbidities in psoriasis	Aurangabadkar S.	Indian Journal of Dermatology, Venereology and Leprology	2013	10.4103/0378-6323.115506	Google Scholar
23265331	Cooling off hot hearts: A specific therapy for vulnerable plaque?	Vogel R.A., Forrester J.S.	Journal of the American College of Cardiology	2013	10.1016/j.jacc.2012.10.026	Google Scholar
23788095	Coronary artery disease seen from the angle of psoriasis [Choroba wieńcowa widziana przez pryzmat łuszczycy]	Bećkowski M., Szwed H.	Kardiologia Polska	2013	10.5603/KP.2013.0101	Google Scholar
24024675	Discontinued drugs for pulmonary, allergy, gastrointestinal, arthritis (2012)	Antoniu S.A.	Expert Opinion on Investigational Drugs	2013	10.1517/13543784.2013.836489	Google Scholar
23581808	Does severity of psoriasis increase coronary artery calcification?	Bulbul Sen B., Rifaioglu E.N., Ekiz O., Buyukkaya E., Sen N.	Journal of Internal Medicine	2013	10.1111/joim.12075	Google Scholar
23438958	Emerging anti-inflammatory therapies for atherosclerosis	Roubille F., Kritikou E.A., Roubille C., Tardif J.-C.	Current Pharmaceutical Design	2013	10.2174/13816128113199990351	Google Scholar
23488894	Impaired coronary microvascular function and its association with disease duration and inflammation in patients with psoriasis	Gullu H., Caliskan M., Dursun R., Ciftci O., Guven A., Muderrisoglu H.	Echocardiography	2013	10.1111/echo.12156	Google Scholar
23246719	Inflammation alters HDL composition and function: Implications for HDL-raising therapies	Marsche G., Saemann M.D., Heinemann A., Holzer M.	Pharmacology and Therapeutics	2013	10.1016/j.pharmthera.2012.12.001	Google Scholar
22359071	Inflammation, atherosclerosis, and psoriasis	Siegel D., Devaraj S., Mitra A., Raychaudhuri S.P., Raychaudhuri S.K., Jialal I.	Clinical Reviews in Allergy and Immunology	2013	10.1007/s12016-012-8308-0	Google Scholar
23478937	Insulin resistance, serum insulin and HOMA-R	Campanati A., Ganzetti G., Di Sario A., Benedetti A., Offidani A.	Journal of Gastroenterology	2013	10.1007/s00535-013-0769-2	Google Scholar
23360252	Intravenous immunoglobulın therapy in dermatology: An update	Çakmak S.K., Çakmak A.L., Gönül M., Arzu K.L.Ç., Gül Ü.	Inflammation and Allergy - Drug Targets	2013	10.2174/1871528111312020007	Google Scholar
23434086	Levels of vitamin D and its effects on bone metabolism and cardiovascular system should be assessed after isolation of confounding factors	Cakar M., Arslan E., Demirkol S., Kurt O., Balta S., Arslan Z.	International Journal of Cardiology	2013	10.1016/j.ijcard.2013.01.193	Google Scholar
22520021	Light on the Horizont: Biologicals in Behçet uveitis	Hazirolan D., Stübiger N., Pleyer U.	Acta Ophthalmologica	2013	10.1111/j.1755-3768.2011.02348.x	Google Scholar
24036441	Long non-coding RNAs and complex human diseases	Li J., Xuan Z., Liu C.	International Journal of Molecular Sciences	2013	10.3390/ijms140918790	Google Scholar
23965158	Modulation of cardiometabolic pathways in skin and serum from patients with psoriasis	Mehta N.N., Li K., Szapary P., Krueger J., Brodmerkel C.	Journal of Translational Medicine	2013	10.1186/1479-5876-11-194	Google Scholar
	Non-communicable disease epidemic: epidemiology in action (EuroEpi 2013 and NordicEpi 2013): Aarhus, Denmark from 11 August to 14 August 2013	Tsukinoki R., Murakami Y.	European Journal of Epidemiology	2013	10.1007/s10654-013-9820-0	Google Scholar
23357569	OBSERVE-5 interim analysis: An observational postmarketing safety registry of etanercept for the treatment of psoriasis	Kimball A.B., Pariser D., Yamauchi P.S., Menter A., Teller C.F., Shi Y., Yong M., Creamer K., Hooper M., Aras G., Kricorian G., Gelfand J.M.	Journal of the American Academy of Dermatology	2013	10.1016/j.jaad.2012.10.055	Google Scholar
23203698	Obstructive sleep apnoea prevalence in non-arteritic anterior ischaemic optic neuropathy	Arda H., Birer S., Aksu M., Ismailogullari S., Karakucuk S., Mirza E., Gumus K., Oner A.	British Journal of Ophthalmology	2013	10.1136/bjophthalmol-2012-302598	Google Scholar
23479005	Other inflammatory markers and related factors should be kept in mind in metabolic syndrome with psoriasis patients	Balta I., Balta S., Demirkol S., Celik T.	Archives of Dermatological Research	2013	10.1007/s00403-013-1335-8	Google Scholar
	Psoriasis and risk of cardiovascular disease: Case report and discussion	Maybury C., Smith C.H.	Heart and Metabolism	2013		Google Scholar
	Psoriasis and risk of cardiovascular diseases: Study of the coronary flow reserve in young patients affected by severe psoriasis	Piaserico S., Stan R., Tona F., Famoso G., Peserico A.	Clinical Drug Investigation	2013		Google Scholar
23600496	Psoriasis treatment should be stratified in order to better assess the cardiovascular event rates	Balta I., Balta S., Cakar M., Demirkol S., Celik T.	Journal of Internal Medicine	2013	10.1111/joim.12079	Google Scholar
23662800	Reply to letter to the editor: Does severity of psoriasis increase coronary artery calcification?	Yiu K.-H.	Journal of Internal Medicine	2013	10.1111/joim.12088	Google Scholar
23383670	Review of somatic symptoms in post-traumatic stress disorder	Gupta M.A.	International Review of Psychiatry	2013	10.3109/09540261.2012.736367	Google Scholar
23157612	Safety results from a pooled analysis of randomized, controlled phase II and III clinical trials and interim data from an open-label extension trial of the interleukin-12/23 monoclonal antibody, briakinumab, in moderate to severe psoriasis	Langley R.G., Papp K., Gottlieb A.B., Krueger G.G., Gordon K.B., Williams D., Valdes J., Setze C., Strober B.	Journal of the European Academy of Dermatology and Venereology	2013	10.1111/j.1468-3083.2012.04705.x	Google Scholar
23362969	Secukinumab induction and maintenance therapy in moderate-to-severe plaque psoriasis: A randomized, double-blind, placebo-controlled, phase II regimen-finding study	Rich P., Sigurgeirsson B., Thaci D., Ortonne J.-P., Paul C., Schopf R.E., Morita A., Roseau K., Harfst E., Guettner A., MacHacek M., Papavassilis C.	British Journal of Dermatology	2013	10.1111/bjd.12112	Google Scholar
23640288	Serum prolidase may not accurately provide information to clinicians about the psoriasis activity	Balta I., Balta S., Sarlak H., Kurt O., Demirkol S.	Archives of Dermatological Research	2013	10.1007/s00403-013-1363-4	Google Scholar
22620285	Sleep apnea as a comorbidity in obese psoriasis patients: A cross-sectional study. Do psoriasis characteristics and metabolic parameters play a role?	Papadavid E., Vlami K., Dalamaga M., Giatrakou S., Theodoropoulos K., Gyftopoulos S., Stavrianeas N., Papiris S., Rigopoulos D.	Journal of the European Academy of Dermatology and Venereology	2013	10.1111/j.1468-3083.2012.04580.x	Google Scholar
24270849	Systematic comparison of phenome-wide association study of electronic medical record data and genome-wide association study data	Denny J.C., Bastarache L., Ritchie M.D., Carroll R.J., Zink R., Mosley J.D., Field J.R., Pulley J.M., Ramirez A.H., Bowton E., Basford M.A., Carrell D.S., Peissig P.L., Kho A.N., Pacheco J.A., Rasmussen L.V., Crosslin D.R., Crane P.K., Pathak J., Bielinski S.J., Pendergrass S.A., Xu H., Hindorff L.A., Li R., Manolio T.A., Chute C.G., Chisholm R.L., Larson E.B., Jarvik G.P., Brilliant M.H., Mccart…	Nature Biotechnology	2013	10.1038/nbt.2749	Google Scholar
23829348	Systemic varicella-zoster virus infection in two critically ill patients in an intensive care unit	Hagiya H., Kimura M., Miyamoto T., Otsuka F.	Virology Journal	2013	10.1186/1743-422X-10-225	Google Scholar
	The association between psoriasis and cardiovascular diseases [Psöriyazis ve kardiyovasküler hastalıklar arasındaki İlişki]	Kalkan G., Karadaǧ A.S.	European Journal of General Medicine	2013	10.29333/ejgm/82298	Google Scholar
23868113	Validating therapeutic targets through human genetics	Plenge R.M., Scolnick E.M., Altshuler D.	Nature Reviews Drug Discovery	2013	10.1038/nrd4051	Google Scholar
23845149	Cardiovascular morbidity and mortality in psoriasis and psoriatic arthritis: A systematic literature review	Horreau C., Pouplard C., Brenaut E., Barnetche T., Misery L., Cribier B., Jullien D., Aractingi S., Aubin F., Joly P., Le Maître M., Ortonne J.-P., Paul C., Richard M.-A.	Journal of the European Academy of Dermatology and Venereology	2013	10.1111/jdv.12163	Google Scholar
23003220	Prevalence and extent of subclinical atherosclerosis in patients with psoriasis	Yiu K.-H., Yeung C.-K., Zhao C.-T., Chan J.C., Siu C.-W., Tam S., Wong C.-S., Yan G.H., Yue W.S., Khong P.-L., Chan H.H., Tse H.-F.	Journal of Internal Medicine	2013	10.1111/joim.12002	Google Scholar
23134418	Co-morbidities in psoriasis: A hospital-based case-control study	Tseng H.W., Lin H.S., Lam H.C.	Journal of the European Academy of Dermatology and Venereology	2013	10.1111/jdv.12028	Google Scholar
23203698	Obstructive sleep apnoea prevalence in non-arteritic anterior ischaemic optic neuropathy	Arda H., Birer S., Aksu M., Ismailogullari S., Karakucuk S., Mirza E., Gumus K., Oner A.	British Journal of Ophthalmology	2013	10.1136/bjophthalmol-2012-302598	Google Scholar
23565636	Psoriasis and atherosclerosis: Is there a need for novel biomarkers assessing cardiovascular risk?	Sunbul M., Agirbasli M.	Current Pharmaceutical Design	2014	10.2174/138161282004140213124141	Google Scholar
23909936	Psoriasis and dyslipidemia: A population-based study analyzing the National Health and Nutrition Examination Survey (NHANES)	Ma C., Schupp C.W., Armstrong E.J., Armstrong A.W.	Journal of the European Academy of Dermatology and Venereology	2014	10.1111/jdv.12232	Google Scholar
24334934	Killing two birds with one stone: Screening of coronary artery disease and cardiac autonomic dysfunction in psoriasis	Canpolat U., Turak O., Özcan F., Çay S., Aras D.	Medical Principles and Practice	2014	10.1159/000356865	Google Scholar
24481095	Epicardial fat thickness in patients with psoriasis vulgaris	Bacaksiz A., Tasal A., Sevgili E., Erdogǎn E., Onsun N., Son̈mez O., Topukcu B., Asogľu E., Göktekin Ö.	Turk Kardiyoloji Dernegi Arsivi	2014	10.5543/tkda.2014.78949	Google Scholar
24550599	Clopidogrel: A possible exacerbating factor for psoriasis	Mahajan V.K., Khatri G., Prabha N., Abhinav C., Sharma V.	Indian Journal of Pharmacology	2014	10.4103/0253-7613.125194	Google Scholar
24779224	Metabolic syndrome in patients with psoriasis [Zespół metaboliczny w łuszczycy]	Wolska K., Michalska-Jakubus M., Pietrzak A., Krasowska D.	Polski Merkuriusz Lekarski	2014		Google Scholar
24904002	Increased prevalence of psoriasis in patients with coronary artery disease: Results from a case-control study	Picard D., Bénichou J., Sin C., Abasq C., Houivet E., Koning R., Cribier A., Veber B., Dujardin F., Eltchaninoff H., Joly P.	British Journal of Dermatology	2014	10.1111/bjd.13155	Google Scholar
25387679	Psoriasis severity and hypothalamicpituitary-adrenal axis function: Results from the CALIPSO study	Brunoni A.R., Santos I.S., Sabbag C., Lotufo P.A., Benseñor I.M.	Brazilian Journal of Medical and Biological Research	2014	10.1590/1414-431X20143762	Google Scholar
25463132	Association between psoriasis and coronary calcium score	Staniak H.L., Bittencourt M.S., de Souza Santos I., Sharovsky R., Sabbag C., Goulart A.C., Lotufo P.A., Benseñor I.M.	Atherosclerosis	2014	10.1016/j.atherosclerosis.2014.11.004	Google Scholar
	Risk factors of coronary artery disease in affected patients with and without psoriasis: The first case-control study in the literature	Shokouhi B., Halimi M., Hagigi A.	Journal of Medical Sciences (Faisalabad)	2014	10.3923/jms.2014.223.228	Google Scholar
	Psoriasis and cardiovascular risk factors: Increased serum myeloperoxidase and corresponding immunocellular overexpression by Cd11b+ CD68+ macrophages in skin lesions	Cao L.Y., Soler D.C., Debanne S.M., Grozdev I., Rodriguez M.E., Feig R.L., Carman T.L., Gilkeson R.C., Orringer C.E., Kern E.F., McCormick T.S., Cooper K.D., Korman N.J.	American Journal of Translational Research	2014		Google Scholar
	An elusive cause of hypoxaemia in a paediatric patient	Bola S.S., Narang I.	BMJ Case Reports	2014	10.1136/bcr-2013-201819	Google Scholar
24377713	Antibodies against biologicals and acute coronary syndromes	Gori T., Munzel T.	International Journal of Cardiology	2014	10.1016/j.ijcard.2013.12.012	Google Scholar
24460466	Atopic dermatitis and risk of ischemic stroke: A nationwide population-based study	Su V.Y.-F., Chen T.-J., Yeh C.-M., Chou K.-T., Hung M.-H., Chu S.-Y., Su K.-C., Chang Y.-S., Lin Y.-H., Liu C.-J.	Annals of Medicine	2014	10.3109/07853890.2013.870018	Google Scholar
24656110	Cardiovascular Comorbidity in Rheumatic Diseases: A Focus on Heart Failure	Wright K., Crowson C.S., Gabriel S.E.	Heart Failure Clinics	2014	10.1016/j.hfc.2013.10.003	Google Scholar
25333326	Cardiovascular risk factors and cardiovascular diseases in patients with moderate to severe psoriasis under systemic treatment. PSO-RISK, descriptive study	Vanaclocha F., Belinchón I., Sánchez-Carazo J.L., Rivera R., Carrascosa J.M., Cea-Calvo L., Julía B., Puig L.	European Journal of Dermatology	2014	10.1684/ejd.2014.2440	Google Scholar
24262331	Central nervous system involvement in cutaneous T-cell lymphoma: 2 illustrative cases and a review of current literature	Zhao G., Chamberlain M.C., Khot S.P., Shustov A., Olerud J.E., Shinohara M.M.	Clinical Lymphoma, Myeloma and Leukemia	2014	10.1016/j.clml.2013.09.016	Google Scholar
24848273	Complement C3 as a marker of cardiometabolic risk in psoriasis	Torres T., Bettencourt N., Mendonça D., Vasconcelos C., Silva B.M., Selores M.	Archives of Dermatological Research	2014	10.1007/s00403-014-1467-5	Google Scholar
24500223	Coronary artery disease and psoriasis	Dattilo G., Lamari A., Scarano M., Di Bella G., Imbalzano E., Busacca P., Coglitore S.	Minerva Cardioangiologica	2014		Google Scholar
25009787	Dimethylfumarate attenuates restenosis after acute vascular injury by cell-specific and Nrf2-dependent mechanisms	Oh C.J., Park S., Kim J.-Y., Kim H.-J., Jeoung N.H., Choi Y.-K., Go Y., Park K.-G., Lee I.-K.	Redox Biology	2014	10.1016/j.redox.2014.06.003	Google Scholar
23565631	Effects of biologic agents and other disease-modifying antirheumatic drugs on cardiovascular outcomes in psoriasis and psoriatic arthritis: A Systematic review	Armstrong A.W., Brezinski E.A., Follansbee M.R., Armstrong E.J.	Current Pharmaceutical Design	2014	10.2174/138161282004140213123505	Google Scholar
24516065	Epicardial fat thickness in psoriasis patients	Balta I., Balta S., Ozturk C., Demirkol S., Demir M.	Dermatology	2014	10.1159/000357403	Google Scholar
25060293	Epigenetic pathway targets for the treatment of disease: Accelerating progress in the development of pharmacological tools: IUPHAR Review 11	Tough D.F., Lewis H.D., Rioja I., Lindon M.J., Prinjha R.K.	British Journal of Pharmacology	2014	10.1111/bph.12848	Google Scholar
24882852	GRAPPA Trainees Symposium 2013: A report from the GRAPPA 2013 annual meeting	Szentpetery A., Johnson M.A.N., Ritchlin C.T.	Journal of Rheumatology	2014	10.3899/jrheum.140170	Google Scholar
24335182	Heart rate recovery index in patients with psoriasis	Balta I., Balta S., Aydin E., Demirkol S., Unlu M., Arslan Z.	Medical Principles and Practice	2014	10.1159/000357298	Google Scholar
24335196	Heart rate recovery is impaired in patients with psoriasis	Sarli B., Dogan Y., Akpek M., Baktir A.O., Kurtul S., Saglam H., Arinc H.	Medical Principles and Practice	2014	10.1159/000357299	Google Scholar
25077696	Identification of novel therapeutics for complex diseases from genome-wide association data	Grover M.P., Ballouz S., Mohanasundaram K.A., George R.A., H Sherman C.D., Crowley T.M., Wouters M.A.	BMC Medical Genomics	2014	10.1186/1755-8794-7-S1-S8	Google Scholar
24930915	Immunoglobulin G4-related disease in a psoriasis vulgaris patient treated with ustekinumab	Kajihara I., Makino K., Ichihara A., Fukushima S., Jinnin M., Hirooka S., Kojima K., Kourogi H., Ihn H.	Journal of Dermatology	2014	10.1111/1346-8138.12528	Google Scholar
	Medical factors influencing decision making regarding radiation therapy for breast cancer	Dilaveri C.A., Sandhu N.P., Neal L., Neben-Wittich M.A., Hieken T.J., Bride M.B.M., Wahner-Roedler D.L., Ghosh K.	International Journal of Women's Health	2014	10.2147/IJWH.S71591	Google Scholar
25271549	Neutrophil to lymphocyte ratio may predict subclinical atherosclerosis in patients with psoriasis	Balta I., Balta S., Demirkol S., Ozturk C., Celik T.	Echocardiography	2014	10.1111/echo.12668	Google Scholar
	Pipeline on the move march 2014	Navarro D., Brao M.M.G., Milà M.	Drugs of the Future	2014	10.1358/dof.2014.039.03.2134398	Google Scholar
24767182	Psoriasis as a systemic disease	Grozdev I., Korman N., Tsankov N.	Clinics in Dermatology	2014	10.1016/j.clindermatol.2013.11.001	Google Scholar
	Reply	Akyildiz Z.I., Nazli C.	Dermatology	2014	10.1159/000357425	Google Scholar
24686510	Selection bias in rheumatic disease research	Choi H.K., Nguyen U.-S., Niu J., Danaei G., Zhang Y.	Nature Reviews Rheumatology	2014	10.1038/nrrheum.2014.36	Google Scholar
25270293	Side Effects of Cytokines Approved for Therapy	Baldo B.A.	Drug Safety	2014	10.1007/s40264-014-0226-z	Google Scholar
25302371	Single nucleotide polymorphisms at the tnfaip3/a20 locus and susceptibilitylresistance to inflammatory and autoimmune diseases	Mele A., Cervantes J.R., Chien V., Friedman D., Ferran C.	Advances in Experimental Medicine and Biology	2014	10.1007/978-1-4939-0398-6_10	Google Scholar
24401219	Subclinical cardiovascular disease in plaque psoriasis: Association or causal linkα	Shaharyar S., Warraich H., McEvoy J.W., Oni E., Ali S.S., Karim A., Jamal O., Blaha M.J., Blumenthal R.S., Fialkow J., Cury R., Budoff M.J., Agatston A.A., Nasir K.	Atherosclerosis	2014	10.1016/j.atherosclerosis.2013.10.023	Google Scholar
24372585	Subclinical inflammation and cardiovascular risk in psoriasis	Dinc M., Aydin E., Balta S., Demirkol S., Karaman M.	Journal of Internal Medicine	2014	10.1111/joim.12185	Google Scholar
25327997	The association of fatigue, comorbidity burden, disease activity, disability and gross domestic product in patients with rheumatoid arthritis. Results from 34 countries participating in the Quest-RA programme	Grøn K.L., Ørnbjerg L.M., Hetland M.L., Aslam F., Khan N.A., Jacobs J.W.G., Henrohn D., Rasker J.J., Kauppi M., Lang H.-C., Mota L.M.H., Aggarwal A., Yamanaka H., Badsha H., Gossec L., Cutolo M., Ferraccioli G., Gremese E., Lee E.B., Inanc N., Direskeneli H., Taylor P., Huisman A.M., Alten R., Pohl C., Oyoo O., Stropuviene S., Drosos A.A., Kerzberg E., Ancuta C., Mofti A., Bergman M., Detert J., …	Clinical and Experimental Rheumatology	2014		Google Scholar
24089345	The molecular bypass: An established method for revascularisation of non-operable PAD patients or merely a future vision [Der molekulare Bypass: eine etablierte Methode zur Revaskularisation von inoperablen pAVK-Patienten oder nur eine Zukunftsvision?]	Herold J., Said S., Braun-Dullaeus R.	Zentralblatt fur Chirurgie - Zeitschrift fur Allgemeine, Viszeral- und Gefasschirurgie	2014	10.1055/s-0033-1350668	Google Scholar
24941674	The role of capsaicin in dermatology	Boyd K., Shea S.M., Patterson J.W.	Progress in Drug Research	2014	10.1007/978-3-0348-0828-6_12	Google Scholar
24239661	The year in acute coronary syndrome	Giugliano R.P., Braunwald E.	Journal of the American College of Cardiology	2014	10.1016/j.jacc.2013.10.041	Google Scholar
24257157	Tumor necrosis factor-like weak inducer of apoptosis (TWEAK) and kidney disease	Ruiz-Ortega M., Ortiz A., Ramos A.M.	Current Opinion in Nephrology and Hypertension	2014	10.1097/01.mnh.0000437331.23794.81	Google Scholar
25107698	Understanding high-density lipoprotein function in disease: Recent advances in proteomics unravel the complexity of its composition and biology	Birner-Gruenberger R., Schittmayer M., Holzer M., Marsche G.	Progress in Lipid Research	2014	10.1016/j.plipres.2014.07.003	Google Scholar
25110262	Update on Ustekinumab for the Treatment of Crohn's Disease	Leung Y., Panaccione R.	Gastroenterology Clinics of North America	2014	10.1016/j.gtc.2014.05.013	Google Scholar
25234060	Increased prevalence of psoriasis in patients with coronary artery disease	Van De Kerkhof P.C.M.	British Journal of Dermatology	2014	10.1111/bjd.13269	Google Scholar
24164295	Patients with psoriasis have an increased amount of epicardial fat tissue	Balci A., Celik M., Balci D.D., Karazincir S., Yonden Z., Korkmaz I., Celik E., Egilmez E.	Clinical and Experimental Dermatology	2014	10.1111/ced.12216	Google Scholar
24750319	Epicardial adipose tissue and coronary artery calcification in psoriasis patients	Torres T., Bettencourt N., Mendonça D., Vasconcelos C., Gama V., Silva B.M., Selores M.	Journal of the European Academy of Dermatology and Venereology	2015	10.1111/jdv.12516	Google Scholar
25264239	OBSERVE-5: Observational postmarketing safety surveillance registry of etanercept for the treatment of psoriasis final 5-year results	Kimball A.B., Rothman K.J., Kricorian G., Pariser D., Yamauchi P.S., Menter A., Teller C.F., Aras G., Accortt N.A., Hooper M., Rice K.C., Gelfand J.M.	Journal of the American Academy of Dermatology	2015	10.1016/j.jaad.2014.08.050	Google Scholar
25599394	Psoriasis and cardiometabolic traits: Modest association but distinct genetic architectures	Koch M., Baurecht H., Ried J.S., Rodriguez E., Schlesinger S., Volks N., Gieger C., Rückert I.-M., Heinrich L., Willenborg C., Smith C., Peters A., Thorand B., Koenig W., Lamina C., Jansen H., Kronenberg F., Seissler J., Thiery J., Rathmann W., Schunkert H., Erdmann J., Barker J., Nair R.P., Tsoi L.C., Elder J.T., Mrowietz U., Weichenthal M., Mucha S., Schreiber S., Franke A., Schmitt J., Lieb W.…	Journal of Investigative Dermatology	2015	10.1038/jid.2015.8	Google Scholar
25670364	Elevated interleukin-10: A new cause of dyslipidemia leading to severe HDL deficiency	Moraitis A.G., Freeman L.A., Shamburek R.D., Wesley R., Wilson W., Grant C.M., Price S., Demosky S., Thacker S.G., Zarzour A., Hornung R.L., Pucino F., Csako G., Yarboro C., McInnes I.B., Kuroiwa T., Boumpas D., Rao V.K., Illei G.G., Remaley A.T.	Journal of Clinical Lipidology	2015	10.1016/j.jacl.2014.09.014	Google Scholar
26089047	Apremilast, an oral phosphodiesterase 4 (PDE4) inhibitor, in patients with moderate to severe plaque psoriasis: Results of a phase III, randomized, controlled trial (Efficacy and Safety Trial Evaluating the Effects of Apremilast in Psoriasis [ESTEEM] 1)	Papp K., Reich K., Leonardi C.L., Kircik L., Chimenti S., Langley R.G.B., Hu C., Stevens R.M., Day R.M., Gordon K.B., Korman N.J., Griffiths C.E.M.	Journal of the American Academy of Dermatology	2015	10.1016/j.jaad.2015.03.049	Google Scholar
26093174	Increased prevalence of coronary artery disease in severe psoriasis and severe atopic dermatitis	Hjuler K.F., Böttcher M., Vestergaard C., Deleuran M., Raaby L., Bøtker H.E., Iversen L., Kragballe K.	American Journal of Medicine	2015	10.1016/j.amjmed.2015.05.041	Google Scholar
26188627	Increased risk of arrhythmia in patients with psoriatic disease: A nationwide population-based matched cohort study	Chiu H.-Y., Chang W.-L., Huang W.-F., Wen Y.-W., Tsai Y.-W., Tsai T.-F.	Journal of the American Academy of Dermatology	2015	10.1016/j.jaad.2015.06.023	Google Scholar
26200230	Decreased brain-derived neurotrophic factor plasma levels in psoriasis patients	Brunoni A.R., Lotufo P.A., Sabbag C., Goulart A.C., Santos I.S., Benseñor I.M.	Brazilian Journal of Medical and Biological Research	2015	10.1590/1414-431X20154574	Google Scholar
26476250	Psoriasis and Cardiovascular Disease	Shahwan K.T., Kimball A.B.	Medical Clinics of North America	2015	10.1016/j.mcna.2015.08.001	Google Scholar
26633680	Patient preferences for biologicals in psoriasis: Top priority of safety for cardiovascular patients	Schaarschmidt M.-L., Kromer C., Herr R., Schmieder A., Sonntag D., Goerdt S., Peitsch W.K.	PLoS ONE	2015	10.1371/journal.pone.0144335	Google Scholar
	A novel anti-inflammatory natural product from Sphaeranthus indicus inhibits expression of VCAM1 and ICAM1, and slows atherosclerosis progression independent of lipid changes	Srivastava R.A.K., Mistry S., Sharma S.	Nutrition and Metabolism	2015	10.1186/s12986-015-0018-1	Google Scholar
	Coronary artery events in Thai patients with psoriasis using Framingham and Ramathibodi Electricity Generating Authority of Thailand risk scores	Khankham S., Chularojanamontri L., Wongpraparut C., Silpa-Archa N., Janyong N., Vathesatogkit P.	Asian Biomedicine	2015	10.5372/1905-7415.0904.419	Google Scholar
25660150	Similarities in Coronary Function and Myocardial Deformation Between Psoriasis and Coronary Artery Disease: The Role of Oxidative Stress and Inflammation	Ikonomidis I., Makavos G., Papadavid E., Varoudi M., Andreadou I., Gravanis K., Theodoropoulos K., Pavlidis G., Triantafyllidi H., Parissis J., Paraskevaidis I., Rigopoulos D., Lekakis J.	Canadian Journal of Cardiology	2015	10.1016/j.cjca.2014.11.002	Google Scholar
25921645	An evidence-based review of the mechanism of action, efficacy, and safety of biologic therapies in the treatment of psoriasis and psoriatic arthritis	Brezinski E.A., Armstrong A.W.	Current Medicinal Chemistry	2015	10.2174/0929867322666150429111804	Google Scholar
26189612	Application of optical coherence tomography of subclavian and axillary arteries in a patient with Takayasu's arteritis	Stachowiak P., Milchert M., Lewandowski M., Kornacewicz-Jach Z., Gorący J.	Kardiologia Polska	2015	10.5603/KP.2015.0104	Google Scholar
26243735	Apremilast for the treatment of psoriasis	Chimenti M.S., Gramiccia T., Saraceno R., Bianchi L., Garofalo V., Buonomo O., Perricone R., Chimenti S., Chiricozzi A.	Expert Opinion on Pharmacotherapy	2015	10.1517/14656566.2015.1076794	Google Scholar
25385450	Association between psoriasis and asthma: A population-based retrospective cohort analysis	Fang H.-Y., Liao W.-C., Lin C.-L., Chen C.-H., Kao C.-H.	British Journal of Dermatology	2015	10.1111/bjd.13518	Google Scholar
26297351	Atherosclerosis, neoatherosclerosis, and vascular disease	Lüscher T.F.	European Heart Journal	2015	10.1093/eurheartj/ehv325	Google Scholar
26337108	Atherosclerotic and non-atherosclerotic coronary heart disease in women	Kolovou G., Kolovou V., Koutelou M., Mavrogeni S.	Current Medicinal Chemistry	2015	10.2174/0929867322666150904105941	Google Scholar
26004520	Cardiovascular comorbidities in patients with rosacea: A nationwide case-control study from Taiwan	Hua T.-C., Chung P.-I., Chen Y.-J., Wu L.-C., Chen Y.-D., Hwang C.-Y., Chu S.-Y., Chen C.-C., Lee D.-D., Chang Y.-T., Liu H.-N.	Journal of the American Academy of Dermatology	2015	10.1016/j.jaad.2015.04.028	Google Scholar
24671131	Cardiovascular risk and psoriasis: A role in clinical cardiology?	Imbalzano E., Casale M., D'Angelo M., Mandraffino G., Giugno V., Di Bella G., Carerj S., Dattilo G.	Angiology	2015	10.1177/0003319714527339	Google Scholar
26301635	Carotid intima media thickness can predict coronary artery disease	Balta S., Aparci M., Ozturk C., Unlu M., Celik T.	International Journal of Cardiology	2015	10.1016/j.ijcard.2014.10.100	Google Scholar
26188212	Cholesterol efflux capacity in humans with psoriasis is inversely related to non-calcified burden of coronary atherosclerosis	Salahuddin T., Natarajan B., Playford M.P., Joshi A.A., Teague H., Masmoudi Y., Selwaness M., Chen M.Y., Bluemke D.A., Mehta N.N.	European Heart Journal	2015	10.1093/eurheartj/ehv339	Google Scholar
26173043	Comorbidities in patients with psoriatic arthritis: A comparison with rheumatoid arthritis and psoriasis	Nas K., Karkucak M., Durmus B., Karatay S., Capkin E., Kaya A., Ucmak D., Akar Z.A., Cevik R., Kilic E., Kilic G., Ozgocmen S.	International Journal of Rheumatic Diseases	2015	10.1111/1756-185X.12580	Google Scholar
25989336	Demographics and disease characteristics of patients with psoriasis enrolled in the British Association of Dermatologists Biologic Interventions Register	Iskandar I.Y.K., Ashcroft D.M., Warren R.B., Yiu Z.Z.N., McElhone K., Lunt M., Barker J.N.W.N., Burden A.D., Ormerod A.D., Reynolds N.J., Smith C.H., Griffiths C.E.M.	British Journal of Dermatology	2015	10.1111/bjd.13908	Google Scholar
25637329	Disseminated intravascular coagulation with congestive heart failure and left ventricular thrombus: A case report with literature review of 7 cases	Belov D., Lyubarova R., Fein S., Torosoff M.	American Journal of Case Reports	2015	10.12659/AJCR.892380	Google Scholar
	Editorial: A possible alternative to multivariate models for cardiovascular risk estimates	[无可用作者姓名]	Asian Biomedicine	2015	10.5372/1905-7415.0904.412	Google Scholar
25556559	Effect of Age at Diagnosis on Chronic Quality of Life and Long-Term Outcomes of Individuals with Psoriasis	Kim G.E., Seidler E., Kimball A.B.	Pediatric Dermatology	2015	10.1111/pde.12416	Google Scholar
25828362	Evidence that a neutrophil-keratinocyte crosstalk is an early target of IL-17A inhibition in psoriasis	Reich K., Papp K.A., Matheson R.T., Tu J.H., Bissonnette R., Bourcier M., Gratton D., Kunynetz R.A., Poulin Y., Rosoph L.A., Stingl G., Bauer W.M., Salter J.M., Falk T.M., Blödorn-Schlicht N.A., Hueber W., Sommer U., Schumacher M.M., Peters T., Kriehuber E., Lee D.M., Wieczorek G.A., Kolbinger F., Bleul C.C.	Experimental Dermatology	2015	10.1111/exd.12710	Google Scholar
	Gout and the heart: Beyond comorbidities	Andrés M., Sivera F., Quintanilla M.-A., Vela P., Pascual E.	International Journal of Clinical Rheumatology	2015	10.2217/ijr.15.34	Google Scholar
25040543	Influence of interleukin-6 gene polymorphisms in epicardial adipose tissue and coronary artery calcification in patients with psoriasis	Torres T., Bettencourt N., Ferreira J., Carvalho C., Mendonça D., Pinho-Costa P., Vasconcelos C., Selores M., Silva B.	British Journal of Dermatology	2015	10.1111/bjd.13271	Google Scholar
26783378	Involvement of kallikrein-related peptidases in normal and pathologic processes	Stefanini A.C.B., Da Cunha B.R., Henrique T., Tajara E.H.	Disease Markers	2015	10.1155/2015/946572	Google Scholar
25464252	Ischemic cardiovascular involvement in psoriasis: A systematic review	Mosca S., Gargiulo P., Balato N., Di Costanzo L., Parente A., Paolillo S., Ayala F., Trimarco B., Crea F., Perrone-Filardi P.	International Journal of Cardiology	2015	10.1016/j.ijcard.2014.10.092	Google Scholar
26123401	Lack of association between leptin, leptin receptor, adiponectin gene polymorphisms and epicardial adipose tissue, abdominal visceral fat volume and atherosclerotic burden in psoriasis patients	Torres T., Bettencourt N., Ferreira J., Carvalho C., Mendonça D., Vasconcelos C., Selores M., Silva B.	Archives of Physiology and Biochemistry	2015	10.3109/13813455.2015.1024136	Google Scholar
	Linear IgA bullous dermatosis associated with metastatic renal cell carcinoma	Yang C.S., Robinson-Bostom L., Landow S.	JAAD Case Reports	2015	10.1016/j.jdcr.2015.02.001	Google Scholar
25766275	Modulation of autoimmunity and atherosclerosis - Common targets and promising translational approaches against disease	Ketelhuth D.F.J., Hansson G.K.	Circulation Journal	2015	10.1253/circj.CJ-15-0167	Google Scholar
	Multiple myeloma and atopic eczema in an adult	Hossain M.A., Nai Q., Zhang P., Luo H., Hossain M.A., Mahmad A., Yousif A.M., Sen S.	Case Reports in Oncology	2015	10.1159/000375120	Google Scholar
26468255	Neglected cardiovascular risk factors	Lüscher T.F.	European Heart Journal	2015	10.1093/eurheartj/ehv540	Google Scholar
25311982	Network biology in development of monoclonal antibody therapeutics	Ovacik A.M.	Mathematical Biosciences	2015	10.1016/j.mbs.2014.09.004	Google Scholar
26189472	Patient with advanced coronary artery disease and psoriasis	Wolska-Bułach A., Woźnicka-Leśkiewicz L., Niklas A., Niklas K., Tykarski A.	Kardiologia Polska	2015	10.5603/KP.2015.0126	Google Scholar
26287228	Prevalence of polyherbacy in ambulatory visits to traditional Chinese medicine clinics in Taiwan	Lin M.-H., Chang H.-T., Tu C.-Y., Chen T.-J., Hwang S.-J.	International Journal of Environmental Research and Public Health	2015	10.3390/ijerph120809639	Google Scholar
26417656	Psoriasis strikes back! Epicardial adipose tissue: Another contributor to the higher cardiovascular risk in psoriasis	Raposo I., Torres T.	Revista Portuguesa de Cardiologia	2015	10.1016/j.repc.2015.04.007	Google Scholar
26430227	Ruptured intercostal artery pseudoaneurysm: A rare cause of acute back pain	Junck E., Utarnachitt R.	BMJ Case Reports	2015	10.1136/bcr-2015-209788	Google Scholar
	Subclinical atherosclerosis in patients with psoriasis	Balta I., Balta S., Karademir I., Demirkol S., Ozturk C., Celik T.	Journal of the Saudi Heart Association	2015	10.1016/j.jsha.2015.03.006	Google Scholar
24462516	Successful perioperative management of severe bleeding from undiagnosed acquired factor VIII inhibitors	Barbara D.W., McKenzie K.M., Parikh S.A., Ashrani A.A., Pruthi R.K., Burkhart H.M., Suri R.M., Mauermann W.J.	Journal of Cardiothoracic and Vascular Anesthesia	2015	10.1053/j.jvca.2013.10.015	Google Scholar
25586654	The association between comorbidities and pain, physical function and quality of life following hip and knee arthroplasty	Peter W.F., Dekker J., Tilbury C., Tordoir R.L., Verdegaal S.H.M., Onstenk R., Bénard M.R., Vehmeijer S.B., Fiocco M., Vermeulen H.M., van der Linden-van der Zwaag H.M.J., Nelissen R.G.H.H., Vliet Vlieland T.P.M.	Rheumatology International	2015	10.1007/s00296-015-3211-7	Google Scholar
25592850	The Fire Within Psoriatic Patients: Overlap Between Inflammatory and Cardiovascular Diseases	Mancini G.B.J.	Canadian Journal of Cardiology	2015	10.1016/j.cjca.2014.11.013	Google Scholar
25917624	Use of brodalumab for the treatment of psoriasis and psoriatic arthritis	Kivelevitch D.N., Menter A.	Immunotherapy	2015	10.2217/imt.14.113	Google Scholar
25304822	Psoriasis and ischemic coronary artery disease	Mahiques-Santos L., Soriano-Navarro C.J., Perez-Pastor G., Tomas-Cabedo G., Pitarch-Bort G., Valcuende-Cavero F.	Actas Dermo-Sifiliograficas	2015	10.1016/j.ad.2014.08.002	Google Scholar
25428719	Are all patients with psoriasis at increased risk for coronary artery disease?	Seremet S., Genc B., Tastan A., Akyildiz Z.I., Nazli C., Ozcelik S., Afsar F.S., Solak A., Emren V.	International Journal of Dermatology	2015	10.1111/ijd.12673	Google Scholar
	Clinical profile, morbidity and outcome of adult patients with psoriasis at a district hospital in Northern Malaysia	Loo C.H., Chan Y.C., Lee K.Q., Palanivelu T., Tan W.C.	Medical Journal of Malaysia	2015		Google Scholar
25174782	Influence of TNF-α gene polymorphisms in coronary artery calcification in psoriasis patients	Torres T., Bettencourt N., Ferreira J., Carvalho C., Mendonça D., Pinho-Costa P., Vasconcelos C., Selores M., Silva B.	Journal of the European Academy of Dermatology and Venereology	2016	10.1111/jdv.12706	Google Scholar
27236353	Treatment with tumor necrosis factor inhibitors restores coronary microvascular function in young patients with severe psoriasis	Piaserico S., Osto E., Famoso G., Zanetti I., Gregori D., Poretto A., Iliceto S., Peserico A., Tona F.	Atherosclerosis	2016	10.1016/j.atherosclerosis.2016.05.036	Google Scholar
27376696	Self-reported depression in psoriasis is associated with subclinical vascular diseases	Aberra T.M., Joshi A.A., Lerman J.B., Rodante J.A., Dahiya A.K., Teague H.L., Ng Q., Silverman J.I., Sorokin A.V., Salahuddin T., Lockshin B.N., Ahlman M.A., Playford M.P., Chen M.Y., Gelfand J.M., Mehta N.N.	Atherosclerosis	2016	10.1016/j.atherosclerosis.2016.05.043	Google Scholar
27385305	Association between changes in coronary artery disease progression and treatment with biologic agents for severe psoriasis	Hjuler K.F., Bottcher M., Vestergaard C., Botker H.E., Iversen L., Kragballe K.	JAMA Dermatology	2016	10.1001/jamadermatol.2016.1984	Google Scholar
27448600	Visualization of atherosclerosis as detected by coronary artery calcium and carotid intima-media thickness reveals significant atherosclerosis in a cross-sectional study of psoriasis patients in a tertiary care center	Santilli S., Kast D.R., Grozdev I., Cao L., Feig R.L., Golden J.B., Debanne S.M., Gilkeson R.C., Orringer C.E., McCormick T.S., Ward N.L., Cooper K.D., Korman N.J.	Journal of Translational Medicine	2016	10.1186/s12967-016-0947-0	Google Scholar
27654120	GlycA Is a Novel Biomarker of Inflammation and Subclinical Cardiovascular Disease in Psoriasis	Joshi A.A., Lerman J.B., Aberra T.M., Afshar M., Teague H.L., Rodante J.A., Krishnamoorthy P., Ng Q., Aridi T.Z., Salahuddin T., Natarajan B., Lockshin B.N., Ahlman M.A., Chen M.Y., Rader D.J., Reilly M.P., Remaley A.T., Bluemke D.A., Playford M.P., Gelfand J.M., Mehta N.N.	Circulation Research	2016	10.1161/CIRCRESAHA.116.309637	Google Scholar
	Erratum: Association between changes in coronary artery disease progression and treatment with biologic agents for severe psoriasis (JAMA Dermatology 2016) DOI: 10.1001/jamadermatol.2016.1984)	[无可用作者姓名]	JAMA Dermatology	2016	10.1001/jamadermatol.2016.2338	Google Scholar
	Chemerin as an independent predictor of cardiovascular event risk	İnci S., Aksan G., Doğan P.	Therapeutic Advances in Endocrinology and Metabolism	2016	10.1177/2042018816629894	Google Scholar
	Is there any increased risk of hypertension, diabetes and cardiac diseases in psoriatic patients with TNF-α G238A and G308A polymorphism?	Isik S., Hiz M.M., Kiliç S., Ögretmen Z., Silan F.	Postepy Dermatologii i Alergologii	2016	10.5114/pdia.2016.58384	Google Scholar
25567782	A patient with parenteral nutrition-dependent short bowel syndrome and cardiovascular disease with 4-year exposure to teduglutide	Compher C., Levinson K.B., Cambor C.L., Stoner N., Boullata J.I., Piarulli A., Kinosian B.	Journal of Parenteral and Enteral Nutrition	2016	10.1177/0148607114566466	Google Scholar
27110066	Anti-Inflammatory Effects of GLP-1-Based Therapies beyond Glucose Control	Lee Y.-S., Jun H.-S.	Mediators of Inflammation	2016	10.1155/2016/3094642	Google Scholar
	Apelin levels in patients with coronary artery ectasia	Balta S., Ozturk C., Demir M., Yildirim A.O.	Korean Circulation Journal	2016	10.4070/kcj.2016.46.3.431	Google Scholar
26582555	Arterial Stiffness: Good Predictor for Hypertensive Patients	Balta S., Demir M., Kucuk U., Ozturk C., Yildirim A.O., Celik T.	Journal of Clinical Hypertension	2016	10.1111/jch.12740	Google Scholar
27401743	Biological agents for giant cell arteritis: Treat to target	Moiseev S., Novikov P., Meshkov A., Smitienko I.	Annals of the Rheumatic Diseases	2016	10.1136/annrheumdis-2016-210061	Google Scholar
27606716	Carotid ultrasound in the cardiovascular risk stratification of patients with ankylosing spondylitis: Results of a population-based study	Rueda-Gotor J., Llorca J., Corrales A., Blanco R., Fuentevilla P., Portilla V., Expósito R., Mata C., Pina T., González-Juanatey C., González-Gay M.A.	Clinical and Experimental Rheumatology	2016		Google Scholar
27262929	Chemokine genetic polymorphism in human health and disease	Qidwai T.	Immunology Letters	2016	10.1016/j.imlet.2016.05.018	Google Scholar
27037896	Clinical and immunological features and outcome of anti-p200 pemphigoid	Commin M.-H., Schmidt E., Duvert-Lehembre S., Lasek A., Morice C., Estival J.-L., Debarbieux S., Rigal E., Pauwels C., De Quatrebarbes J., Roussel A., Goujon E., Stoebner P.-E., Jouen F., Joly P.	British Journal of Dermatology	2016	10.1111/bjd.14629	Google Scholar
27476085	Clinical Characterization of Gastric Antral Vascular Ectasia: A Potential Manifestation of the Metabolic Syndrome	Smith E., Tekola B., Patrie J., Cornella S., Caldwell S.	American Journal of Medicine	2016	10.1016/j.amjmed.2016.07.007	Google Scholar
27448425	Effect of biological therapy on the risk of sleep apnea in patients with psoriasis	Egeberg A., Skov L.	Journal of Clinical Sleep Medicine	2016	10.5664/jcsm.6144	Google Scholar
28051777	Glycosylation Signatures of Inflammation Identify Cardiovascular Risk: Some Glyc It Hot	Lawler P.R., Mora S.	Circulation Research	2016	10.1161/CIRCRESAHA.116.310005	Google Scholar
27515298	GWAS promotes precision medicine in China	Sun L., Zhang X., He L.	Journal of Genetics and Genomics	2016	10.1016/j.jgg.2016.05.009	Google Scholar
26596991	IL-17 Blockade in Psoriasis: Friend or Foe in Cardiovascular Risk?	Torres T., Raposo I., Selores M.	American Journal of Clinical Dermatology	2016	10.1007/s40257-015-0166-0	Google Scholar
27451414	Inflammation, depression and atherosclerosis or depression, inflammation and atherosclerosis?	Raggi P.	Atherosclerosis	2016	10.1016/j.atherosclerosis.2016.07.902	Google Scholar
27515218	Is chondroitin sulfate responsible for the biological effects attributed to the GC protein-derived Macrophage Activating Factor (GcMAF)?	Ruggiero M., Reinwald H., Pacini S.	Medical Hypotheses	2016	10.1016/j.mehy.2016.07.012	Google Scholar
	Is the ratio of antibodies against oxidized LDL to oxidized LDL an indicator of cardiovascular risk in psoriasis?	Sunitha S., Rajappa M., Thappa D.M., Chandrashekar L., Munisamy M., Revathy G.	Oman Medical Journal	2016	10.5001/omj.2016.78	Google Scholar
	Lingering immune dysregulation of inflammatory dermatoses, particularly psoriasis, probably drives metabolic syndrome culminating in cardiovascular damage and needs preventive public health guidelines as well as comprehensive management	Sharma Y.K., Prakash N., Gupta A., Bansal P.	Medical Journal of Dr. D.Y. Patil University	2016	10.4103/0975-2870.177653	Google Scholar
27920470	Nonalcoholic fatty liver disease - A multisystem disease?	Mikolasevic I., Milic S., Wensveen T.T., Grgic I., Jakopcic I., Stimac D., Wensveen F., Orlic L.	World Journal of Gastroenterology	2016	10.3748/wjg.v22.i43.9488	Google Scholar
27499221	Oral sirolimus: A possible treatment for refractory angina pectoris in the elderly	Mischie A., Chanseaume S., Gaspard P., Andrei C.L., Sinescu C., Schiariti M.	International Journal of Cardiology	2016	10.1016/j.ijcard.2016.07.206	Google Scholar
27835645	PoCos: Population Covering Locus Sets for Risk Assessment in Complex Diseases	Ayati M., Koyutürk M.	PLoS Computational Biology	2016	10.1371/journal.pcbi.1005195	Google Scholar
29172365	Psoriasis and Coronary Artery Disease in Hispanics	Nieves-Rivera J., Sulia C., Gonzalez R., Figueroa L., Banchs H., Altieri P., González W.	Boletin de la Asociacion Medica de Puerto Rico	2016		Google Scholar
	Quercetin: A wonder bioflavonoid with therapeutic potential in disease management	Gupta A., Birhman K., Raheja I., Sharma S.K., Kar H.K.	Asian Pacific Journal of Tropical Disease	2016	10.1016/S2222-1808(15)61024-6	Google Scholar
	Rare case of asymptomatic spontaneous coronary artery dissection	Rafiq A., Pokharel P., Krim N.R.	Journal of Cardiology Cases	2016	10.1016/j.jccase.2016.01.004	Google Scholar
26971689	Risk of myocardial infarction, ischemic stroke, and cardiovascular death in patients with atopic dermatitis	Andersen Y.M.F., Egeberg A., Gislason G.H., Hansen P.R., Skov L., Thyssen J.P.	Journal of Allergy and Clinical Immunology	2016	10.1016/j.jaci.2016.01.015	Google Scholar
26954323	Severe small-vessel vasculitis temporally associated with administration of ustekinumab	MacArthur K.M., Merkel P.A., Van Voorhees A.S., Nguyen J., Rosenbach M.	Journal of Drugs in Dermatology	2016		Google Scholar
27727191	Sun exposure and its effects on human health: Mechanisms through which sun exposure could reduce the risk of developing obesity and cardiometabolic dysfunction	Fleury N., Geldenhuys S., Gorman S.	International Journal of Environmental Research and Public Health	2016	10.3390/ijerph13100999	Google Scholar
27322375	Swiss S1 Guidelines on the Systemic Treatment of Psoriasis Vulgaris	Kolios A.G.A., Yawalkar N., Anliker M., Boehncke W.-H., Borradori L., Conrad C., Gilliet M., Häusermann P., Itin P., Laffitte E., Mainetti C., French L.E., Navarini A.A.	Dermatology	2016	10.1159/000445681	Google Scholar
26739273	The Link Between Inflammatory Disorders and Coronary Heart Disease: a Look at Recent Studies and Novel Drugs in Development	Teague H., Mehta N.N.	Current Atherosclerosis Reports	2016	10.1007/s11883-015-0557-y	Google Scholar
27006195	The Relation between Endocan Levels and Subclinic Atherosclerosis	Balta S., Demirkol S., Ozturk C., Yildirim A.O., Demir M., Celik T.	Clinical and Applied Thrombosis/Hemostasis	2016	10.1177/1076029616639701	Google Scholar
26371364	Valve-in-valve transcatheter aortic valve implantation overcoming hostile anatomy: Evolut R for the treatment of Mitroflow bioprosthesis dysfunction	Ruparelia N., Colombo A., Latib A.	Cardiovascular Intervention and Therapeutics	2016	10.1007/s12928-015-0354-0	Google Scholar
27556410	Comparison of coronary artery calcium scores between patients with psoriasis and type 2 diabetes	Mansouri B., Kivelevitch D., Natarajan B., Joshi A.A., Ryan C., Benjegerdes K., Schussler J.M., Rader D.J., Reilly M.P., Menter A., Mehta N.N.	JAMA Dermatology	2016	10.1001/jamadermatol.2016.2907	Google Scholar
26954320	Effectiveness of subcutaneous methotrexate in chronic plaque psoriasis	Yesudian P.D., Leman J., Balasubramaniam P., Macfarlane A.W., Al-Niaimi F., Griffiths C.E.M., Burden A.D., Warren R.B.	Journal of Drugs in Dermatology	2016		Google Scholar
27485152	Prevalence of cardiovascular-related comorbidity in ankylosing spondylitis, psoriatic arthritis and psoriasis in primary care: a matched retrospective cohort study	Ahmed N., Prior J.A., Chen Y., Hayward R., Mallen C.D., Hider S.L.	Clinical Rheumatology	2016	10.1007/s10067-016-3362-2	Google Scholar
28258671	The role of chemerin in human disease [Chemeryna - rola w patologii człowieka]	Stojek M.	Postepy Higieny i Medycyny Doswiadczalnej	2017	10.5604/01.3001.0010.3795	Google Scholar
28483812	Coronary plaque characterization in psoriasis reveals high-risk features that improve after treatment in a prospective observational study	Lerman J.B., Joshi A.A., Chaturvedi A., Aberra T.M., Dey A.K., Rodante J.A., Salahuddin T., Chung J.H., Rana A., Teague H.L., Wu J.J., Playford M.P., Lockshin B.A., Chen M.Y., Sandfort V., Bluemke D.A., Mehta N.N.	Circulation	2017	10.1161/CIRCULATIONAHA.116.026859	Google Scholar
28716831	Coronary plaque characterization in psoriasis	Kivelevitch D., Schussler J.M., Menter A.	Circulation	2017	10.1161/CIRCULATIONAHA.117.029126	Google Scholar
28899951	Lowering interleukin-12 activity improves myocardial and vascular function compared with tumor necrosis factor-a antagonism or cyclosporine in psoriasis	Ikonomidis I., Papadavid E., Makavos G., Andreadou I., Varoudi M., Gravanis K., Theodoropoulos K., Pavlidis G., Triantafyllidi H., Moutsatsou P., Panagiotou C., Parissis J., Iliodromitis E., Lekakis J., Rigopoulos D.	Circulation: Cardiovascular Imaging	2017	10.1161/CIRCIMAGING.117.006283	Google Scholar
	Evaluation of Serum Fetuin-A and Osteoprotegerin Levels in Patients with Psoriasis	Genc M., Can M., Guven B., Cinar S., Buyukuysal C., Acikgoz B., Mungan A.G., Acikgoz S.	Indian Journal of Clinical Biochemistry	2017	10.1007/s12291-016-0570-0	Google Scholar
	Obesity & inflammation: The linking mechanism & the complications	Ellulu M.S., Patimah I., Khaza'ai H., Rahmat A., Abed Y.	Archives of Medical Science	2017	10.5114/aoms.2016.58928	Google Scholar
	Quality of life assessment in a patient with urticaria	Ghias F., Shah Z.H., Safder B., Khan I.M., Shuaib A.	Pakistan Journal of Medical and Health Sciences	2017		Google Scholar
28130653	Addressing Knowledge Gaps in the 2013 ACC/AHA Guideline on the Assessment of Cardiovascular Risk: a Review of Recent Coronary Artery Calcium Literature	Sathiyakumar V., Blumenthal R.S., Nasir K., Martin S.S.	Current Atherosclerosis Reports	2017	10.1007/s11883-017-0643-4	Google Scholar
28321817	Adverse events in cancer immunotherapy	Abdel-Wahab N., Alshawa A., Suarez-Almazor M.E.	Advances in Experimental Medicine and Biology	2017	10.1007/978-3-319-53156-4_8	Google Scholar
28796994	Aortic Stiffness May Be Affected by Body Mass Index	Gulgun M.	Medical Principles and Practice	2017	10.1159/000480084	Google Scholar
28460644	Apoptosis in ischemic heart disease	Teringova E., Tousek P.	Journal of Translational Medicine	2017	10.1186/s12967-017-1191-y	Google Scholar
28534318	Association Between Inflammatory Skin Disease and Cardiovascular and Cerebrovascular Co-Morbidities in US Adults: Analysis of Nationwide Inpatient Sample Data	Kwa M.C., Silverberg J.I.	American Journal of Clinical Dermatology	2017	10.1007/s40257-017-0293-x	Google Scholar
28784250	Biological treatments for psoriasis delay the progression of coronary atherosclerosis [Les traitements biologiques du psoriasis freinent la progression de l'athérosclérose coronaire]	Schmutz J.-L.	Annales de Dermatologie et de Venereologie	2017	10.1016/j.annder.2017.05.012	Google Scholar
28228311	Cardiogoniometry in psoriatic patients and its comparison with a control group	Poorzand H., Kiafar B., Asadzadeh Heravi F., Vejdanparast M., Saki A., Tayebi M., Morovatdar N., Karimabadi N.	Indian Heart Journal	2017	10.1016/j.ihj.2016.05.019	Google Scholar
28601812	Cardiovascular and type 2 diabetes morbidity and all-cause mortality among diverse chronic inflammatory disorders	Dregan A., Chowienczyk P., Molokhia M.	Heart	2017	10.1136/heartjnl-2017-311214	Google Scholar
28209404	Cell-Penetrating Peptides: From Basic Research to Clinics	Guidotti G., Brambilla L., Rossi D.	Trends in Pharmacological Sciences	2017	10.1016/j.tips.2017.01.003	Google Scholar
27306936	Clinical Characteristics and the Dietary Response in Celiac Disease Patients Presenting with or Without Anemia	Saukkonen J., Kaukinen K., Koivisto A.-M., Mäki M., Laurila K., Sievänen H., Collin P., Kurppa K.	Journal of Clinical Gastroenterology	2017	10.1097/MCG.0000000000000556	Google Scholar
27747942	Clinical Pharmacology of Citrus bergamia: A Systematic Review	Mannucci C., Navarra M., Calapai F., Squeri R., Gangemi S., Calapai G.	Phytotherapy Research	2017	10.1002/ptr.5734	Google Scholar
28211598	Coronary blood flow and psoriasis	Fioranelli M., Roccia M.G., Lotti T.	Dermatologic Therapy	2017	10.1111/dth.12471	Google Scholar
28225950	Diabetes mellitus and the skin	Mendes A.L., Haddad V., Jr., Miot H.A.	Anais Brasileiros de Dermatologia	2017	10.1590/abd1806-4841.20175514	Google Scholar
27568386	Disease Duration and Inflammation in Psoriasis	Yayla Ç., Gayretli Yayla K., Ünal S., Açar B., Ertem A.G., Akboga M.K., Kirbaş Ö.	Angiology	2017	10.1177/0003319716665045	Google Scholar
	Etanercept-Induced Hypoglycemia in a Patient With Psoriatic Arthritis and Diabetes	Pfeifer E.C., Saxon D.R., Janson R.W.	Journal of Investigative Medicine High Impact Case Reports	2017	10.1177/2324709617727760	Google Scholar
28461521	GRAPPA trainees symposium 2016: A report from the GRAPPA 2016 annual meeting	Polachek A., Stober C.B., Gudbjornsson B., Ritchlin C.T.	Journal of Rheumatology	2017	10.3899/jrheum.170140	Google Scholar
28536717	Increased risks of venous thromboembolism in patients with psoriasis: A nationwide cohort study	Chung W.-S., Lin C.-L.	Thrombosis and Haemostasis	2017	10.1160/TH17-01-0039	Google Scholar
27718763	Inhibitors of phospholipase A2 and their therapeutic potential: an update on patents (2012-2016)	Kokotou M.G., Limnios D., Nikolaou A., Psarra A., Kokotos G.	Expert Opinion on Therapeutic Patents	2017	10.1080/13543776.2017.1246540	Google Scholar
28886491	Interleukin 34, from pathogenesis to clinical applications	Baghdadi M., Endo H., Tanaka Y., Wada H., Seino K.-I.	Cytokine	2017	10.1016/j.cyto.2017.08.020	Google Scholar
28078997	Lipoprotein (a) and cardiovascular risk: The show must go on	Katsiki N., Al-Rasadi K., Mikhailidis D.P.	Current Medicinal Chemistry	2017	10.2174/0929867324666170112111948	Google Scholar
28416342	Long-term safety and tolerability of apremilast in patients with psoriasis: Pooled safety analysis for ≥156 weeks from 2 phase 3, randomized, controlled trials (ESTEEM 1 and 2)	Crowley J., Thaçi D., Joly P., Peris K., Papp K.A., Goncalves J., Day R.M., Chen R., Shah K., Ferrándiz C., Cather J.C.	Journal of the American Academy of Dermatology	2017	10.1016/j.jaad.2017.01.052	Google Scholar
29085206	Nonalcoholic fatty liver disease: Evolving paradigms	Lonardo A., Nascimbeni F., Maurantonio M., Marrazzo A., Rinaldi L., Adinolfi L.E.	World Journal of Gastroenterology	2017	10.3748/wjg.v23.i36.6571	Google Scholar
27794581	Non-pulmonary immune functions of surfactant proteins A and D	Ujma S., Horsnell W.G.C., Katz A.A., Clark H.W., Schäfer G.	Journal of Innate Immunity	2017	10.1159/000451026	Google Scholar
28256194	Polymorphic variations associated with doxorubicin-induced cardiotoxicity in breast cancer patients	Todorova V.K., Makhoul I., Dhakal I., Wei J., Stone A., Carter W., Owen A., Klimberg V.S.	Oncology Research	2017	10.3727/096504017X14876245096439	Google Scholar
28464401	Prevalence of coronary artery calcification in Japanese patients with psoriasis: A close correlation with bilateral diagonal earlobe creases	Honma M., Shibuya T., Iwasaki T., Iinuma S., Takahashi N., Kishibe M., Minami-Hori M., Ishida-Yamamoto A.	Journal of Dermatology	2017	10.1111/1346-8138.13895	Google Scholar
28823583	Proximal Renal Tubular Acidosis (Fanconi Syndrome) Induced by Apremilast: A Case Report	Perrone D., Afridi F., King-Morris K., Komarla A., Kar P.	American Journal of Kidney Diseases	2017	10.1053/j.ajkd.2017.06.021	Google Scholar
28168661	Psoriasis in systemic lupus erythematosus: a single-center experience	Tselios K., Yap K.S.-Y., Pakchotanon R., Polachek A., Su J., Urowitz M.B., Gladman D.D.	Clinical Rheumatology	2017	10.1007/s10067-017-3566-0	Google Scholar
27111228	Risk of Cardiovascular Morbidity in Patients With Psoriatic Arthritis: A Meta-Analysis of Observational Studies	Polachek A., Touma Z., Anderson M., Eder L.	Arthritis Care and Research	2017	10.1002/acr.22926	Google Scholar
27889292	Short- and long-term safety outcomes with ixekizumab from 7 clinical trials in psoriasis: Etanercept comparisons and integrated data	Strober B., Leonardi C., Papp K.A., Mrowietz U., Ohtsuki M., Bissonnette R., Ferris L.K., Paul C., Lebwohl M., Braun D.K., Mallbris L., Wilhelm S., Xu W., Ljungberg A., Acharya N., Reich K.	Journal of the American Academy of Dermatology	2017	10.1016/j.jaad.2016.09.026	Google Scholar
28564684	Skin and vascular disease - Inside-out/outside-in	MacRae C.A.	JAMA Cardiology	2017	10.1001/jamacardio.2017.1420	Google Scholar
29091929	The cathelicidin protein CRAMP is a potential atherosclerosis self-antigen in ApoE(-/-) mice	Mihailovic P.M., Lio W.M., Yano J., Zhao X., Zhou J., Chyu K.-Y., Shah P.K., Cercek B., Dimayuga P.C.	PLoS ONE	2017	10.1371/journal.pone.0187432	Google Scholar
27815309	The role of emerging biomarkers in unraveling the complex biology underlying associations between HDL cholesterol and cardiovascular diseases	Small A.M., Mehta N.N., Rader D.J.	Clinical Chemistry	2017	10.1373/clinchem.2016.267922	Google Scholar
29038899	The Use of Primary Prevention Statin Therapy in Those Predisposed to Atherosclerosis	Garshick M., Underberg J.A.	Current Atherosclerosis Reports	2017	10.1007/s11883-017-0685-7	Google Scholar
	Update on Ustekinumab for Psoriasis	Nia J.K., Hashim P.W., Kimmel G., Aleisa A., Farahani A.C., Lebwohl M.G.	Current Dermatology Reports	2017	10.1007/s13671-017-0167-8	Google Scholar
27291937	Increase in coronary atherosclerosis severity and the prevalence of coronary artery mixed plaques in patients with psoriasis	Bissonnette R., Cademartiti F., Maffei E., Tardif J.-C.	British Journal of Dermatology	2017	10.1111/bjd.14797	Google Scholar
28052860	Increased prevalence of coronary plaque in patients with psoriatic arthritis without prior diagnosis of coronary artery disease	Shen J, Wong KT, Cheng IT, Shang Q, Li EK, Wong P, Kun EW, Law MY, Yip R, Yim I, Ying S, Li M, Li TK, Wong CK, Zhu TY, Lee JJ, Chang M, Lee AP, Tam LS.	Ann Rheum Dis	2017	10.1136/annrheumdis-2016-210390	Google Scholar
28919118	Global, regional, and national disability-adjusted life-years (DALYs) for 333 diseases and injuries and healthy life expectancy (HALE) for 195 countries and territories, 1990-2016: A systematic analysis for the Global Burden of Disease Study 2016	Hay S.I., Abajobir A.A., Abate K.H., Abbafati C., Abbas K.M., Abd-Allah F., Abdulle A.M., Abebo T.A., Abera S.F., Aboyans V., Abu-Raddad L.J., Ackerman I.N., Adedeji I.A., Adetokunboh O., Afshin A., Aggarwal R., Agrawal S., Agrawal A., Kiadaliri A.A., Ahmed M.B., Aichour A.N., Aichour I., Aichour M.T.E., Aiyar S., Akinyemiju T.F., Akseer N., Al Lami F.H., Alahdab F., Al-Aly Z., Alam K., Alam N., …	The Lancet	2017	10.1016/S0140-6736(17)32130-X	Google Scholar
29149819	Cardiovascular risk in psoriasis: Current state of the art	Dattilo G., Borgia F., Guarneri C., Casale M., Bitto R., Morabito C., Signorelli S., Katsiki N., Cannavò S.P.	Current Vascular Pharmacology	2018	10.2174/1570161115666171116163816	Google Scholar
29318966	Chronic inflammatory diseases and atherosclerotic cardiovascular disease: Innocent bystanders or partners in crime?	Hansen P.R.	Current Pharmaceutical Design	2018	10.2174/1381612824666180110102341	Google Scholar
30085127	Improvement of refractory peripheral edema with multilayered compression bandaging: A case report	Tennison J.M., Fu J.B., Bruera E.	Physical Therapy	2018	10.1093/PTJ/PZY072	Google Scholar
30571459	Association between oxidation-modified lipoproteins and coronary plaque in psoriasis an observational cohort study	Sorokin A.V., Kotani K., Elnabawi Y.A., Dey A.K., Sajja A.P., Yamada S., Ueda M., Harrington C.L., Baumer Y., Rodante J.A., Gelfand J.M., Chen M.Y., Joshi A.A., Playford M.P., Remaley A.T., Mehta N.N.	Circulation Research	2018	10.1161/CIRCRESAHA.118.313608	Google Scholar
	Effects of Biologic Therapy on Cardiovascular Disease in Psoriasis	Henning M., Tekin H.G., Skov L., Egeberg A.	Current Dermatology Reports	2018	10.1007/s13671-018-0210-4	Google Scholar
	Clinical and Genetic Risk Factors Associated with Psoriatic Arthritis among Patients with Psoriasis	Yan D., Ahn R., Leslie S., Liao W.	Dermatology and Therapy	2018	10.1007/s13555-018-0266-x	Google Scholar
30286914	Anti-Inflammatory Therapy and Coronary Artery Calcification Over Time	Dey A.K., Mehta N.N.	JACC: Cardiovascular Imaging	2018	10.1016/j.jcmg.2018.08.016	Google Scholar
30024392	Assessment of subclinical atherosclerosis in psoriatic arthritis patients without clinically overt cardiovascular disease or traditional atherosclerosis risk factors [Klinik olarak aşikar kardiyovasküler hastalığı ya da geleneksel ateroskleroz risk faktörü bulunmayan psöriatik artritli hastalarda subklinik aterosklerozun değerlendirilmesi]	Bilgen Ş.A., Kalyoncu U., Erden A., Canpolat U., Kılıç L., Karadağ Ö., Aytemir K., Kiraz S., Akdoğan A., Ertenli İ.	Turk Kardiyoloji Dernegi Arsivi	2018	10.5543/tkda.2018.36169	Google Scholar
30208407	Association between Aortic Vascular Inflammation and Coronary Artery Plaque Characteristics in Psoriasis	Joshi A.A., Lerman J.B., Dey A.K., Sajja A.P., Belur A.D., Elnabawi Y.A., Rodante J.A., Aberra T.M., Chung J., Salahuddin T., Natarajan B., Dave J., Goyal A., Groenendyk J.W., Rivers J.P., Baumer Y., Teague H.L., Playford M.P., Bluemke D.A., Ahlman M.A., Chen M.Y., Gelfand J.M., Mehta N.N.	JAMA Cardiology	2018	10.1001/jamacardio.2018.2769	Google Scholar
	Building a Citizen Pscientist: Advancing Patient-Centered Psoriasis Research by Empowering Patients as Contributors and Analysts	Sanchez I.M., Shankle L., Wan M.T., Afifi L., Wu J.J., Doris F., Bridges A., Boas M., Lafoy B., Truman S., Orbai A.-M., Takeshita J., Gelfand J.M., Armstrong A.W., Siegel M.P., Liao W.	Dermatology and Therapy	2018	10.1007/s13555-018-0242-5	Google Scholar
29295598	Cardiometabolic comorbidities in psoriasis and psoriatic arthritis	Puig L.	International Journal of Molecular Sciences	2018	10.3390/ijms19010058	Google Scholar
29945717	Cataract risk of neuro-interventional procedures: a nationwide population-based matched-cohort study	Cheng K.L., Huang J.Y., Su C.L., Tung K.C., Chiou J.Y.	Clinical Radiology	2018	10.1016/j.crad.2018.05.019	Google Scholar
28067121	Clinical dose–response for a broad set of biological products: A model-based meta-analysis	Wu J., Banerjee A., Jin B., Menon S.M., Martin S.W., Heatherington A.C.	Statistical Methods in Medical Research	2018	10.1177/0962280216684528	Google Scholar
29855389	Comorbidity in gout at the time of first diagnosis: Sex differences that may have implications for dosing of urate lowering therapy	Drivelegka P., Sigurdardottir V., Svärd A., Jacobsson L.T.H., Dehlin M.	Arthritis Research and Therapy	2018	10.1186/s13075-018-1596-x	Google Scholar
29343507	Early and sustained efficacy with apremilast monotherapy in biological-naïve patients with psoriatic arthritis: A phase IIIB, randomised controlled trial (ACTIVE)	Nash P., Ohson K., Walsh J., Delev N., Nguyen D., Teng L., Gómez-Reino J.J., Aelion J.A.	Annals of the Rheumatic Diseases	2018	10.1136/annrheumdis-2017-211568	Google Scholar
29247148	Efficacy and safety of ixekizumab in patients with active psoriatic arthritis: 52-week results from a phase III study (SPIRIT-P1)	Van Der Heijde D., Gladman D.D., Kishimoto M., Okada M., Rathmann S.S., Moriarty S.R., Shuler C.L., Carlier H., Benichou O., Mease P.J.	Journal of Rheumatology	2018	10.3899/jrheum.170429	Google Scholar
29653208	Efficacy and safety of ixekizumab over 4 years of open-label treatment in a phase 2 study in chronic plaque psoriasis	Zachariae C., Gordon K., Kimball A.B., Lebwohl M., Blauvelt A., Leonardi C., Braun D., McKean-Matthews M., Burge R., Cameron G.	Journal of the American Academy of Dermatology	2018	10.1016/j.jaad.2018.03.047	Google Scholar
29404966	Efficacy and Safety of Secukinumab in Elderly Subjects with Moderate to Severe Plaque Psoriasis: A Pooled Analysis of Phase III Studies	Körber A., Papavassilis C., Bhosekar V., Reinhardt M.	Drugs and Aging	2018	10.1007/s40266-018-0520-z	Google Scholar
30152023	Evaluation of epicardial adipose tissue volume and coronary artery calcification in Japanese patients with psoriasis vulgaris	Momose M., Asahina A., Fukuda T., Sakuma T., Umezawa Y., Nakagawa H.	Journal of Dermatology	2018	10.1111/1346-8138.14618	Google Scholar
	Evaluation of prognostic factors of mortality in patients with chronic obstructive pulmonary disease	Torabi M., Samareh Fekri M., Azizi Shoul S., Naghibzadeh Thahami A., Moeinaddini S.	Journal of Zanjan University of Medical Sciences and Health Services	2018	10.352/jambr.26.118.28	Google Scholar
30090002	Helicobacter pylori and extragastric diseases: A review	Gravina A.G., Zagari R.M., De Musis C., Romano L., Loguercio C., Romano M.	World Journal of Gastroenterology	2018	10.3748/wjg.v24.i29.3204	Google Scholar
29661770	Hydroxychloroquine use and risk of CKD in patients with rheumatoid arthritis	Wu C.-L., Chang C.-C., Kor C.-T., Yang T.-H., Chiu P.-F., Tarng D.-C., Hsu C.-C.	Clinical Journal of the American Society of Nephrology	2018	10.2215/CJN.11781017	Google Scholar
	Hypovitaminosis d influences chronic ailments; implication for health	Rajalakshimi V., Vijey Aanandhi M.	Research Journal of Pharmacy and Technology	2018	10.5958/0974-360X.2018.00493.6	Google Scholar
30677809	Incidence rates of comorbidities among patients with psoriasis in the United States	Feldman S.R., Hur P., Zhao Y., Tian H., Wei Z., Wang X., Herrera V.	Dermatology Online Journal	2018		Google Scholar
29107850	Inflammatory markers in dependence on the plasma concentration of 37 fatty acids after the coronary stent implantation	Handl J., Meloun M., Mužáková V.	Journal of Pharmaceutical and Biomedical Analysis	2018	10.1016/j.jpba.2017.10.033	Google Scholar
29877321	Leptin, cardiovascular diseases and type 2 diabetes mellitus review-article	Katsiki N., Mikhailidis D.P., Banach M.	Acta Pharmacologica Sinica	2018	10.1038/aps.2018.40	Google Scholar
29507002	Letter by Hjuler et al regarding article, “coronary plaque characterization in psoriasis reveals high-risk features that improve after treatment in a prospective observational study”	Hjuler K.F., Bøttcher M., Iversen L.	Circulation	2018	10.1161/CIRCULATIONAHA.117.029784	Google Scholar
29507001	Letter by Jin-shan and Xue-bin regarding article, “coronary plaque characterization in psoriasis reveals high-risk features that improve after treatment in a prospective observational study”	He J.-S., Li X.-B.	Circulation	2018	10.1161/CIRCULATIONAHA.117.031391	Google Scholar
30302794	Macrophages express βKlotho in skin lesions of psoriatic patients and the skin of imiquimod-treated mice	Nakai K., Haba R., Kushida Y., Kubota Y.	Journal of Dermatology	2018	10.1111/1346-8138.14671	Google Scholar
	Metabolic syndrome and the skin: A more than superficial association. Reviewing the association between skin diseases and metabolic syndrome and a clinical decision algorithm for high risk patients	Stefanadi E.C., Dimitrakakis G., Antoniou C.-K., Challoumas D., Punjabi N., Dimitrakaki I.A., Punjabi S., Stefanadis C.I.	Diabetology and Metabolic Syndrome	2018	10.1186/s13098-018-0311-z	Google Scholar
29557200	New therapies versus first-generation biologic drugs in psoriasis: a review of adverse events and their management	Carrascosa J.M., Del-Alcazar E.	Expert Review of Clinical Immunology	2018	10.1080/1744666X.2018.1454835	Google Scholar
29466863	OBSERVE-5: Comparison of etanercept-treated psoriasis patients from Canada and the United States	Papp K.A., Bourcier M., Poulin Y., Lynde C.W., Gilbert M., Poulin-Costello M., Billen L., Isaila M.	Journal of Cutaneous Medicine and Surgery	2018	10.1177/1203475418755998	Google Scholar
30015870	Overview of mitochondrial germline variants and mutations in human disease: Focus on breast cancer (Review)	Jiménez-Morales S., Pérez-Amado C.J., Langley E., Hidalgo-Miranda A.	International Journal of Oncology	2018	10.3892/ijo.2018.4468	Google Scholar
29241747	Pathophysiology of the metabolic syndrome	McCracken E., Monaghan M., Sreenivasan S.	Clinics in Dermatology	2018	10.1016/j.clindermatol.2017.09.004	Google Scholar
30571473	Psoriasis and atherosclerosis where inflammation and lipid biology meet	Siddiqi H.K., Ridker P.M.	Circulation Research	2018	10.1161/CIRCRESAHA.118.314073	Google Scholar
29055627	Psoriasis-Related Visceral Adiposity and Arterial Inflammation: A New Adiposity Disease Entity?∗	Schindler T.H., Pacher P.	JACC: Cardiovascular Imaging	2018	10.1016/j.jcmg.2017.09.004	Google Scholar
28797966	Rare case of pulmonary involvement in an adult with Kawasaki disease	Escalon J.G., Wu X., Drexler I.R., Lief L., Plataki M., Bender M., Gruden J.F.	Clinical Imaging	2018	10.1016/j.clinimag.2017.08.001	Google Scholar
30254251	Recent insights into targeting the IL-6 cytokine family in inflammatory diseases and cancer	Jones S.A., Jenkins B.J.	Nature Reviews Immunology	2018	10.1038/s41577-018-0066-7	Google Scholar
29507003	Response by Lerman et al to letters regarding article, “coronary plaque characterization in psoriasis reveals high-risk features that improve after treatment in a prospective observational study”	Lerman J.B., Joshi A.A., Bluemke D.A., Mehta N.N.	Circulation	2018	10.1161/CIRCULATIONAHA.117.031675	Google Scholar
30053162	Safety and efficacy of ixekizumab in patients with PsA and previous inadequate response to TNF inhibitors: Week 52 results from SPIRIT-P2	Genovese M.C., Combe B., Kremer J.M., Tsai T.-F., Behrens F., Adams D.H., Lee C., Kerr L., Nash P.	Rheumatology (United Kingdom)	2018	10.1093/rheumatology/key182	Google Scholar
30051403	Sex-specific cardiovascular comorbidities with associations in dermatologic and rheumatic disorders	Kerkhof P.L.M., Khamaganova I.	Advances in Experimental Medicine and Biology	2018	10.1007/978-3-319-77932-4_30	Google Scholar
29309429	ShinyGPA: An interactive visualization toolkit for investigating pleiotropic architecture using GWAS datasets	Kortemeier E., Ramos P.S., Hunt K.J., Kim H.J., Hardiman G., Chung D.	PLoS ONE	2018	10.1371/journal.pone.0190949	Google Scholar
29366546	The enigmatic role of IL-38 in inflammatory diseases	Garraud T., Harel M., Boutet M.-A., Le Goff B., Blanchard F.	Cytokine and Growth Factor Reviews	2018	10.1016/j.cytogfr.2018.01.001	Google Scholar
29736193	The potential of angiogenin as a serum biomarker for diseases: Systematic review and meta-analysis	Yu D., Cai Y., Zhou W., Sheng J., Xu Z.	Disease Markers	2018	10.1155/2018/1984718	Google Scholar
	The prevalence of traditional cardiovascular risk factors, subclinical carotid atherosclerosis, coronary artery calcification in patients with early psoriatic arthritis (a remarca study)	Markelova E.I., Novikova D.S., Korotaeva T.V., Loginova E.Yu., Kirillova I.G.	Nauchno-Prakticheskaya Revmatologiya	2018	10.14412/1995-4484-2018-184-188	Google Scholar
29319282	The risk of melanoma in patients treated with anti-TNFα: Does it exist?	Bardazzi F., Raone B., Sechi A., Patrizi A., Magnano M.	Giornale Italiano di Dermatologia e Venereologia	2018	10.23736/S0392-0488.16.05453-5	Google Scholar
30338718	Uncommon immune-mediated extrahepatic manifestations of HCV infection	Romano C., Cuomo G., Ferrara R., Del Mastro A., Esposito S., Sellitto A., Adinolfi L.E.	Expert Review of Clinical Immunology	2018	10.1080/1744666X.2018.1538790	Google Scholar
	Vitamins, nutraceuticals, food additives, enzymes, anesthetic aids, and cosmetics	Alamgir A.N.M.	Progress in Drug Research	2018	10.1007/978-3-319-92387-1_5	Google Scholar
29193860	Higher Coronary Plaque Burden in Psoriatic Arthritis Is Independent of Metabolic Syndrome and Associated With Underlying Disease Severity	Szentpetery A, Healy GM, Brady D, Haroon M, Gallagher P, Redmond CE, Fleming H, Duignan J, Dodd JD, FitzGerald O.	Arthritis Rheumatol	2018	10.1002/art.40389	Google Scholar
29956314	Is psoriasis a risk factor of angiography-proven coronary artery disease?	Zhao J., Zhang X., Sun H., An R.	British Journal of Dermatology	2018	10.1111/bjd.16925	Google Scholar
29619987	Comorbidities of bullous pemphigoid in a Finnish cohort	Pankakoski A., Sintonen H., Ranki A., Kluger N.	European Journal of Dermatology	2018	10.1684/ejd.2018.3243	Google Scholar
29989866	General characteristics and comorbidities in patients with palmoplantar pustulosis	Misiak-Galazka M., Wolska H., Galazka A., Kwiek B., Rudnicka L.	Acta Dermatovenerologica Croatica	2018		Google Scholar
	Epidemiology and Clinical Features of Adult Patients with Psoriasis in Malaysia: 10-Year Review from the Malaysian Psoriasis Registry (2007-2016)	Affandi A.M., Khan I., Saaya N.N.	Dermatology Research and Practice	2018	10.1155/2018/4371471	Google Scholar
29694270	Higher incidence rates of comorbidities in patients with psoriatic arthritis compared with the general population using U.S. Administrative claims data	Kaine J., Song X., Kim G., Hur P., Palmer J.B.	Journal of Managed Care and Specialty Pharmacy	2019	10.18553/jmcp.2018.17421	Google Scholar
30583988	Risk of myocardial infarction in patients with psoriasis: A cross-sectional patient-population study in a Japanese hospital	Shiba M., Kato T., Izumi T., Miyamoto S., Nakane E., Haruna T., Inoko M.	Journal of Cardiology	2019	10.1016/j.jjcc.2018.10.008	Google Scholar
31294625	Anticytokine Immune Therapy and Atherothrombotic Cardiovascular Risk	Ait-Oufella H., Libby P., Tedgui A.	Arteriosclerosis, Thrombosis, and Vascular Biology	2019	10.1161/ATVBAHA.119.311998	Google Scholar
31450013	Serum active 1,25(OH)2D, but not inactive 25(OH)D vitamin D levels are associated with cardiometabolic and cardiovascular disease risk in psoriasis	Playford M.P., Dey A.K., Zierold C., Joshi A.A., Blocki F., Bonelli F., Rodante J.A., Harrington C.L., Rivers J.P., Elnabawi Y.A., Chen M.Y., Ahlman M.A., Teague H.L., Mehta N.N.	Atherosclerosis	2019	10.1016/j.atherosclerosis.2019.08.006	Google Scholar
31480039	Coronary Artery Disease Assessed by Computed Tomography in Patients with Psoriasis: A Systematic Review and Meta-Analysis	Kaiser H., Abdulla J., Henningsen K.M.A., Skov L., Hansen P.R.	Dermatology	2019	10.1159/000502138	Google Scholar
	Neutrophil Subsets, Platelets, and Vascular Disease in Psoriasis	Teague H.L., Varghese N.J., Tsoi L.C., Dey A.K., Garshick M.S., Silverman J.I., Baumer Y., Harrington C.L., Stempinski E., Elnabawi Y.A., Dagur P.K., Cui K., Tunc I., Seifuddin F., Joshi A.A., Stansky E., Purmalek M.M., Rodante J.A., Keel A., Aridi T.Z., Carmona-Rivera C., Sanda G.E., Chen M.Y., Pirooznia M., McCoy J.P., Jr., Gelfand J.M., Zhao K., Gudjonsson J.E., Playford M.P., Kaplan M.J., Ber…	JACC: Basic to Translational Science	2019	10.1016/j.jacbts.2018.10.008	Google Scholar
	Urinary orosomucoid: A new marker of cardiovascular risk in psoriatic patients?	Németh B., Péter I., Boncz I., Jagicza A., Kiss I., Csergő Á., Kőszegi T., Kustán P., Horváth I.G., Ajtay Z.	Therapeutics and Clinical Risk Management	2019	10.2147/TCRM.S197633	Google Scholar
	Epicardial adipose tissue: Clinical biomarker of cardio-metabolic risk	Fricke A.C.V., Iacobellis G.	International Journal of Molecular Sciences	2019	10.3390/ijms20235989	Google Scholar
	A cross-sectional study investigating association of liver diseases in moderate to severe psoriasis patients [Orta-şiddetli psoriazisli hastalarda karaciğer hastalıkları birlikteliğini araştıran kesitsel bir çalışma]	Doğan S., Menteşoğlu D., Atakan N., Şimşek H.	Turkderm Turkish Archives of Dermatology and Venereology	2019	10.4274/turkderm.galenos.2018.82085	Google Scholar
	Acute coronary syndrome and coronary microfistulae left ventricular. A rare event, but possible	Messina F., Crosca S.	Cor et Vasa	2019	10.1016/j.crvasa.2018.02.002	Google Scholar
31590600	AHA/ACC/Multisociety Cholesterol Guidelines: highlights	Jialal I., Devaraj S.	Therapeutic Advances in Cardiovascular Disease	2019	10.1177/1753944719881579	Google Scholar
	Anesthetic considerations in a patient with psoriasis undergoing CABG surgery	Monfared M.B., Avval Z.A., Soltanpoor P., Gholizadeh N., Rajaei S., Dabbagh A.	Journal of Cellular and Molecular Anesthesia	2019	10.22037/jcma.v4i2.27150	Google Scholar
30194482	Angina pectoris in a 47-year-old athletic man with psoriasis vulgaris [Pektanginöse Beschwerden bei einem 47-jährigen athletischen Patienten mit Psoriasis vulgaris]	Braumann S., Peitsch W.K., Pfister R., Michels G.	Internist	2019	10.1007/s00108-018-0491-5	Google Scholar
31035445	Application of acyzol in the context of zinc deficiency and perspectives	Aliev G., Li Y., Chubarev V.N., Lebedeva S.A., Parshina L.N., Trofimov B.A., Sologova S.S., Makhmutova A., Avila-Rodriguez M.F., Klochkov S.G., Galenko-Yaroshevsky P.A., Tarasov V.V.	International Journal of Molecular Sciences	2019	10.3390/ijms20092104	Google Scholar
	Arterial lymphatics in atherosclerosis: Old questions, new insights, and remaining challenges	Csányi G., Singla B.	Journal of Clinical Medicine	2019	10.3390/jcm8040495	Google Scholar
30997977	Assessment of cardiac and vessel functions in childhood psoriasis	Şaylan Çevik B., Akalin F., Erolu E., Gençosmanoğlu S., Ergun T.	Turkish Journal of Medical Sciences	2019	10.3906/sag-1812-139	Google Scholar
30785601	Association of Atherosclerosis Prevalence with Age, Race, and Traditional Risk Factors in Patients with Psoriasis	Arnold K.A., Treister A.D., Lio P.A., Alenghat F.J.	JAMA Dermatology	2019	10.1001/jamadermatol.2018.5462	Google Scholar
31365032	Association of Biologic Therapy with Coronary Inflammation in Patients with Psoriasis as Assessed by Perivascular Fat Attenuation Index	Elnabawi Y.A., Oikonomou E.K., Dey A.K., Mancio J., Rodante J.A., Aksentijevich M., Choi H., Keel A., Erb-Alvarez J., Teague H.L., Joshi A.A., Playford M.P., Lockshin B., Choi A.D., Gelfand J.M., Chen M.Y., Bluemke D.A., Shirodaria C., Antoniades C., Mehta N.N.	JAMA Cardiology	2019	10.1001/jamacardio.2019.2589	Google Scholar
31152548	Biologic therapy to treat Psoriasis: A Dual Benefit?	Joshi A.A., Mehta N.N.	European Heart Journal	2019	10.1093/eurheartj/ehz349	Google Scholar
31548716	Chromatin activity at GWAS loci identifies T cell states driving complex immune diseases	Soskic B., Cano-Gamez E., Smyth D.J., Rowan W.C., Nakic N., Esparza-Gordillo J., Bossini-Castillo L., Tough D.F., Larminie C.G.C., Bronson P.G., Willé D., Trynka G.	Nature Genetics	2019	10.1038/s41588-019-0493-9	Google Scholar
31171484	Comorbidities in inflammatory bowel disease: a call for action	Argollo M., Gilardi D., Peyrin-Biroulet C., Chabot J.-F., Peyrin-Biroulet L., Danese S.	The Lancet Gastroenterology and Hepatology	2019	10.1016/S2468-1253(19)30173-6	Google Scholar
31076943	Comorbidity burden and clinical characteristics of patients with difficult-to-control rheumatoid arthritis	Batko B., Urbański K., Świerkot J., Wiland P., Raciborski F., Jędrzejewski M., Koziej M., Cześnikiewicz-Guzik M., Guzik T.J., Stajszczyk M.	Clinical Rheumatology	2019	10.1007/s10067-019-04579-1	Google Scholar
31715194	Coronary artery calcium scoring for individualized cardiovascular risk estimation in important patient subpopulations after the 2019 AHA/ACC primary prevention guidelines	Dzaye O., Dudum R., Reiter-Brennan C., Kianoush S., Tota-Maharaj R., Cainzos-Achirica M., Blaha M.J.	Progress in Cardiovascular Diseases	2019	10.1016/j.pcad.2019.10.007	Google Scholar
30721933	Coronary artery plaque characteristics and treatment with biologic therapy in severe psoriasis: Results from a prospective observational study	Elnabawi Y.A., Dey A.K., Goyal A., Groenendyk J.W., Chung J.H., Belur A.D., Rodante J., Harrington C.L., Teague H.L., Baumer Y., Keel A., Playford M.P., Sandfort V., Chen M.Y., Lockshin B., Gelfand J.M., Bluemke D.A., Mehta N.N.	Cardiovascular Research	2019	10.1093/cvr/cvz009	Google Scholar
31920294	Could inflammaging and its sequelae be prevented or mitigated?	Man M.-Q., Elias P.M.	Clinical Interventions in Aging	2019	10.2147/CIA.S235595	Google Scholar
30574673	DDX58 and Classic Singleton-Merten Syndrome	Ferreira C.R., Crow Y.J., Gahl W.A., Gardner P.J., Goldbach-Mansky R., Hur S., de Jesús A.A., Nehrebecky M., Park J.W., Briggs T.A.	Journal of Clinical Immunology	2019	10.1007/s10875-018-0572-1	Google Scholar
31808384	Epicardial fat: A new therapeutic target in psoriasis	Kamath P., Benesh G., Romanelli P., Iacobellis G.	Current Pharmaceutical Design	2019	10.2174/1381612825666191206091105	Google Scholar
30726793	Fatty acid-binding protein 4 in cardiovascular and metabolic diseases	Furuhashi M.	Journal of Atherosclerosis and Thrombosis	2019	10.5551/JAT.48710	Google Scholar
30942952	From randomized clinical trials to real life data. An Italian clinical experience with ixekizumab and its management	Damiani G., Conic R.R.Z., Pigatto P.D.M., Bragazzi N.L., Pacifico A., Malagoli P., Young Dermatologists Italian Network	Dermatologic Therapy	2019	10.1111/dth.12886	Google Scholar
30824460	Hydroxychloroquine-induced inverse psoriasis	Ullah A., Zeb H., Khakwani Z., Murphy F.T.	BMJ Case Reports	2019	10.1136/bcr-2018-224619	Google Scholar
30381320	Imaging as a surrogate marker of drug efficacy in cardiovascular disease	Tarkin J.M., Dweck M.R., Rudd J.H.F.	Heart	2019	10.1136/heartjnl-2017-311213	Google Scholar
30010210	Improvement in abnormal coronary arteries estimated by coronary computed tomography angiography after secukinumab treatment in a Japanese psoriatic patient	Yamazaki F., Takehana K., Tamashima M., Okamoto H.	Journal of Dermatology	2019	10.1111/1346-8138.14545	Google Scholar
31432567	Increased risk of atherosclerotic cardiovascular disease among patients with psoriasis in Korea: A 15-year nationwide population-based cohort study	Jung K.J., Kim T.-G., Lee J.W., Lee M., Oh J., Lee S.-E., Chang H.-J., Jee S.H., Lee M.-G.	Journal of Dermatology	2019	10.1111/1346-8138.15052	Google Scholar
31379329	Is intima-media thickness a predictor for cardiovascular risk? – Authors' reply	Näslund U., Lundgren A., Vanoli D., Norberg M.	The Lancet	2019	10.1016/S0140-6736(19)30343-5	Google Scholar
30187769	Ixekizumab: A Review of Its Use for the Management of Moderate to Severe Plaque Psoriasis	Shelton S.K., Bai S.R., Jordan J.K., Sheehan A.H.	Annals of Pharmacotherapy	2019	10.1177/1060028018799982	Google Scholar
30907295	Left ventricular pseudoaneurysm associated with systemic lupus erythematosus	Hoff L.S., Pimentel C.Q., Faillace B.L.R., Rochitte C.E., Demarchi L.M.M.F., Bonfá E., Seguro L.P.C.	Lupus	2019	10.1177/0961203319837359	Google Scholar
31476732	Long-term prognostic value of coronary flow reserve in psoriasis patients	Piaserico S., Osto E., Famoso G., Montisci R., De Michieli L., Zanetti I., Iliceto S., Tona F.	Atherosclerosis	2019	10.1016/j.atherosclerosis.2019.08.009	Google Scholar
30590763	Methotrexate achieves major cDAPSA response, and improvement in dactylitis and functional status in psoriatic arthritis	Appani S.K., Devarasetti P.K., Irlapati R.V.P., Rajasekhar L.	Rheumatology (United Kingdom)	2019	10.1093/rheumatology/key369	Google Scholar
29359673	Non-traditional cardiovascular risk markers in the era of established major risk factors and multiple guidelines	Whayne T.F., Jr.	Current Vascular Pharmacology	2019	10.2174/1570161116666180123112956	Google Scholar
31121255	Oral turmeric/curcumin effects on inflammatory markers in chronic inflammatory diseases: A systematic review and meta-analysis of randomized controlled trials	White C.M., Pasupuleti V., Roman Y.M., Li Y., Hernandez A.V.	Pharmacological Research	2019	10.1016/j.phrs.2019.104280	Google Scholar
	Pathological Diagnosis of Dermatologic Infections: a Brief Survey of Dermatopathology for the Practicing Microbiologist	Massoud C.M., Mochel M.C.	Clinical Microbiology Newsletter	2019	10.1016/S0196-4399(19)30079-0	Google Scholar
30703432	Potential roles and targeted therapy of the CXCLs/CXCR2 axis in cancer and inflammatory diseases	Cheng Y., Ma X.-L., Wei Y.-Q., Wei X.-W.	Biochimica et Biophysica Acta - Reviews on Cancer	2019	10.1016/j.bbcan.2019.01.005	Google Scholar
30878239	Psoriasis and acute coronary syndrome risk	Sachinidis A., Nikolic D., Rizzo M., Cianflone D.	International Journal of Cardiology	2019	10.1016/j.ijcard.2019.02.042	Google Scholar
31483020	Psoriasis and cardiovascular disease: Lesion beyond the skin	Bacchiega B.C.	Arquivos Brasileiros de Cardiologia	2019	10.5935/abc.20190153	Google Scholar
30457023	Psoriasis and cardiovascular disease: the elusive link	Manolis A.A., Manolis T.A., Melita H., Manolis A.S.	International Reviews of Immunology	2019	10.1080/08830185.2018.1539084	Google Scholar
30909615	Psoriasis pathogenesis and treatment	Rendon A., Schäkel K.	International Journal of Molecular Sciences	2019	10.3390/ijms20061475	Google Scholar
31637874	Recent advances in pediatric rheumatology: April to June 2019	Banday A.Z., Sudhakar M., Singh S.	International Journal of Rheumatic Diseases	2019	10.1111/1756-185X.13708	Google Scholar
30485400	Safety of guselkumab in patients with moderate-to-severe psoriasis treated through 100 weeks: a pooled analysis from the randomized VOYAGE 1 and VOYAGE 2 studies	Reich K., Papp K.A., Armstrong A.W., Wasfi Y., Li S., Shen Y.K., Randazzo B., Song M., Kimball A.B.	British Journal of Dermatology	2019	10.1111/bjd.17454	Google Scholar
	Sex differences in the prevalence of vascular disease and risk factors in young hospitalized patients with psoriasis	Garshick M.S., Vaidean G., Nikain C.A., Chen Y., Smilowitz N.R., Berger J.S.	International Journal of Women's Dermatology	2019	10.1016/j.ijwd.2019.05.003	Google Scholar
31764836	The association between biologic agents and the risk of cardiovascular events in patients with psoriasis and psoriatic arthritis: A protocol for a systematic review and meta-analysis	Ma J., Liang N., Chen J., Bai Y.	Medicine (United States)	2019	10.1097/MD.0000000000018063	Google Scholar
30529646	The dynamics in health-related quality of life of patients with stable coronary artery disease were revealed: a network analysis	Oreel T.H., Borsboom D., Epskamp S., Hartog I.D., Netjes J.E., Nieuwkerk P.T., Henriques J.P.S., Scherer-Rath M., van Laarhoven H.W.M., Sprangers M.A.G.	Journal of Clinical Epidemiology	2019	10.1016/j.jclinepi.2018.11.022	Google Scholar
31479282	The safety of anti-interleukins monoclonal antibodies for the treatment of psoriasis	D’Adamio S., Silvaggio D., Lombardo P., Bianchi L., Talamonti M., Galluzzo M.	Expert Opinion on Drug Safety	2019	10.1080/14740338.2019.1663168	Google Scholar
29953676	Psoriasis, metabolic syndrome and cardiovascular risk factors. A population-based study	Fernández-Armenteros J.M., Gómez-Arbonés X., Buti-Soler M., Betriu-Bars A., Sanmartin-Novell V., Ortega-Bravo M., Martínez-Alonso M., Garí E., Portero-Otín M., Santamaria-Babi L., Casanova-Seuma J.M.	Journal of the European Academy of Dermatology and Venereology	2019	10.1111/jdv.15159	Google Scholar
30202906	Risk of type 2 diabetes and cardiovascular disease in an incident cohort of people with psoriatic arthritis: A population-based cohort study	Charlton R., Green A., Shaddick G., Snowball J., Nightingale A., Tillett W., Smith C., McHugh N., Barton A., Bojke L., Brooke M., Brown S., Coates L., Davies C., Dures E., Fernandez C., Fitzgerald O., Harris H., Helliwell P., James J., Madhok V., Packham J., Parkinson A., Spackman E.	Rheumatology (United Kingdom)	2019	10.1093/rheumatology/key286	Google Scholar
30977931	Increased incidence of ischaemic heart disease and cerebrovascular disease in psoriasis patients with depression: a nationwide retrospective cohort study	Hu S.C.-S., Yuan S.-S.F., Chen G.-S., Tu H.-P.	Journal of the European Academy of Dermatology and Venereology	2019	10.1111/jdv.15616	Google Scholar
30155870	Psoriasis is an independent predictor of increased risk of allergic reaction during percutaneous coronary interventions. Big data analysis from the Polish national PCI registry (ORPKI)	Siudak Z., Wysocka-Dubielecka K., Malinowski K., Dziewierz A., Tokarek T., Plens K., Dudek D.	Cardiology Journal	2020	10.5603/CJ.a2018.0076	Google Scholar
31678339	Application of machine learning to determine top predictors of noncalcified coronary burden in psoriasis: An observational cohort study	Munger E., Choi H., Dey A.K., Elnabawi Y.A., Groenendyk J.W., Rodante J., Keel A., Aksentijevich M., Reddy A.S., Khalil N., Argueta-Amaya J., Playford M.P., Erb-Alvarez J., Tian X., Wu C., Gudjonsson J.E., Tsoi L.C., Jafri M.S., Sandfort V., Chen M.Y., Shah S.J., Bluemke D.A., Lockshin B., Hasan A., Gelfand J.M., Mehta N.N.	Journal of the American Academy of Dermatology	2020	10.1016/j.jaad.2019.10.060	Google Scholar
31746956	Association between Soluble Lectinlike Oxidized Low-Density Lipoprotein Receptor-1 and Coronary Artery Disease in Psoriasis	Dey A.K., Gaddipati R., Elnabawi Y.A., Ongstad E., Goyal A., Chung J.H., Teague H.L., Rodante J.A., Sajja A.A., Sorokin A.V., Lateef S.S., Aksentijevich M., Choi H., Reddy A.S., Varghese N.J., Groenendyk J., Belur A.D., Genovese L., Rivers J.P., Lerman J., Kabbany M.T., Harrington C., Ortiz J., Khalil N., Keel A., Baumer Y., Chen M.Y., Bluemke D.A., Joshi A.A., Kaplan M.J., Remaley A.T., Playford…	JAMA Dermatology	2020	10.1001/jamadermatol.2019.3595	Google Scholar
32022950	The role of the interleukin-23/Th17 pathway in cardiometabolic comorbidity associated with psoriasis	Egeberg A., Gisondi P., Carrascosa J.M., Warren R.B., Mrowietz U.	Journal of the European Academy of Dermatology and Venereology	2020	10.1111/jdv.16273	Google Scholar
32410564	Cardio-rheumatology: Cardiovascular complications in systemic autoimmune rheumatic diseases / is inflammation the common link and target?	Manolis A.S., Tzioufas A.G.	Current Vascular Pharmacology	2020	10.2174/1570161118666200514222236	Google Scholar
32445456	Investigating the link between psoriasis and cardiovascular disease: Current evidence, therapeutic implications and perspectives	Kapniari E., Papadimitriou P., Dalamaga M., Makavos G., Piaserico S., Egeberg A., Ikonomidis I., Papadavid E.	Current Vascular Pharmacology	2020	10.2174/1570161118666200523154318	Google Scholar
32693768	Cardio-rheumatology: Two collaborating disciplines to deal with the enhanced cardiovascular risk in autoimmune rheumatic diseases	Manolis A.S., Tzioufas A.G.	Current Vascular Pharmacology	2020	10.2174/1570161118666200721145718	Google Scholar
32882485	Relationship between chronic stress-related neural activity, physiological dysregulation and coronary artery disease in psoriasis: Findings from a longitudinal observational cohort study	Lateef S.S., Al Najafi M., Dey A.K., Batool M., Abdelrahman K.M., Uceda D.E., Reddy A.S., Svirydava M.D., Nanda N., Ortiz J.E., Prakash N., Rodante J.A., Keel A., Zhou W., Chen M.Y., Playford M.P., Teague H.L., Tawakol A.A., Gelfand J.M., Powell-Wiley T.M., Mehta N.N.	Atherosclerosis	2020	10.1016/j.atherosclerosis.2020.07.012	Google Scholar
32927972	Immune Modulation of Coronary Atherosclerosis with Anticytokine Treatment	Zayed M.A.	Circulation: Cardiovascular Imaging	2020	10.1161/CIRCIMAGING.120.011451	Google Scholar
33123157	The Role of T Cells Reactive to the Cathelicidin Antimicrobial Peptide LL-37 in Acute Coronary Syndrome and Plaque Calcification	Chernomordik F., Cercek B., Lio W.M., Mihailovic P.M., Yano J., Herscovici R., Zhao X., Zhou J., Chyu K.-Y., Shah P.K., Dimayuga P.C.	Frontiers in Immunology	2020	10.3389/fimmu.2020.575577	Google Scholar
	A study on lipid profile and apolipoprotein levels in psoriatic patients	Alrubaye H.K., Alhamdi K.I., Abdel J.A., Alabbood M.H.	Iranian Journal of Dermatology	2020	10.22034/ijd.2020.224160.1049	Google Scholar
32443588	Adipokines and obesity. Potential link to metabolic disorders and chronic complications	Zorena K., Jachimowicz-Duda O., Ślęzak D., Robakowska M., Mrugacz M.	International Journal of Molecular Sciences	2020	10.3390/ijms21103570	Google Scholar
31832865	Application of Non-invasive Imaging in Inflammatory Disease Conditions to Evaluate Subclinical Coronary Artery Disease	Choi H., Uceda D.E., Dey A.K., Mehta N.N.	Current Rheumatology Reports	2020	10.1007/s11926-019-0875-0	Google Scholar
33170072	Association among noncalcified coronary burden, fractional flow reserve, and myocardial injury in psoriasis	Zhou W., Abdelrahman K.M., Dey A.K., Reddy A., Uceda D.E., Lateef S.S., Elnabawi Y.A., Anzenberg P., Al Najafi M., Rodante J.A., Keel A., Ortiz J., Teague H.L., Erb-Alvarez J., Singh D., Joshi A.A., Playford M.P., Chen M.Y., Gelfand J.M., Remaley A.T., Bluemke D.A., Mehta N.N.	Journal of the American Heart Association	2020	10.1161/JAHA.119.017417	Google Scholar
32640127	Case 23-2020: A 76-year-old woman who died from COVID-19	Stone J.R., Tran K.M., Conklin J., Mino-Kenudson M.	New England Journal of Medicine	2020	10.1056/NEJMcpc2004974	Google Scholar
32199449	Catastrophic stroke burden in a patient with uncontrolled psoriasis and psoriatic arthritis: A case report	Fan J.M., Solomon D.A., López G.Y., Hofmann J.W., Colorado R.A., Kim A.S., Meisel K., Halabi C.	BMC Neurology	2020	10.1186/s12883-020-01681-9	Google Scholar
31539534	Cells of Myeloid Origin Partly Mediate the Association between Psoriasis Severity and Coronary Plaque	Teague H.L., Aksentijevich M., Stansky E., Silverman J.I., Varghese N.J., Dey A.K., Elnabawi Y., Goyal A., Dagur P.K., Chen M.Y., McCoy J.P., Playford M.P., Hourigan C., Gelfand J.M., Mehta N.N.	Journal of Investigative Dermatology	2020	10.1016/j.jid.2019.07.724	Google Scholar
32441863	Characterization of the inflammatory-metabolic phenotype of heart failure with a preserved ejection fraction: a hypothesis to explain influence of sex on the evolution and potential treatment of the disease	Packer M., Lam C.S.P., Lund L.H., Maurer M.S., Borlaug B.A.	European Journal of Heart Failure	2020	10.1002/ejhf.1902	Google Scholar
33104056	Chronic inflammation in psoriasis promotes visceral adiposity associated with noncalcified coronary burden over time	Sajja A., Abdelrahman K.M., Reddy A.S., Dey A.K., Uceda D.E., Lateef S.S., Sorokin A.V., Teague H.L., Chung J., Rivers J., Joshi A.A., Elnabawi Y.A., Goyal A., Rodante J.A., Keel A., Alvarez J.E., Lockshin B., Prussick R., Siegel E., Playford M.P., Chen M.Y., Bluemke D.A., Gelfand J.M., Mehta N.N.	JCI Insight	2020	10.1172/jci.insight.142534	Google Scholar
32923410	Circadian Clock and Complement Immune System—Complementary Control of Physiology and Pathology?	Shivshankar P., Fekry B., Eckel-Mahan K., Wetsel R.A.	Frontiers in Cellular and Infection Microbiology	2020	10.3389/fcimb.2020.00418	Google Scholar
32615656	Clinical Applications of Interleukin-37: A Key Player in the Immunopathogenesis of Immune Disorders	Khosh E., Bahmaie N., Elahi R., Esmaeilzadeh A.	Iranian Journal of Allergy, Asthma and Immunology	2020	10.18502/ijaai.v19i3.3450	Google Scholar
32613680	Clinical characteristics, genetics, comorbidities and treatment of palmoplantar pustulosis: A retrospective analysis of 66 cases in a single center in Taiwan	Huang C.-M., Tsai T.-F.	Journal of Dermatology	2020	10.1111/1346-8138.15470	Google Scholar
32779293	Comorbidities burden and previous exposure to biological agents may predict drug survival of apremilast for psoriasis in a real-world setting	Kapniari E., Dalamaga M., Papadavid E.	Dermatologic Therapy	2020	10.1111/dth.14168	Google Scholar
	Coronary microvascular dysfunction	Vancheri F., Longo G., Vancheri S., Henein M.	Journal of Clinical Medicine	2020	10.3390/jcm9092880	Google Scholar
	Diabetes and periprocedural outcomes in patients treated with rotablation during percutaneous coronary interventions	Januszek R.A., Dziewierz A., Siudak Z., Rakowski T., Legutko J., Rzeszutko Ł., Kleczyński P., Dudek D., Bartuś S.	Cardiology Journal	2020	10.5603/CJ.a2018.0102	Google Scholar
31690487	Editorial commentary: Risk factors, enhancing factors and ASCVD in inflammatory bowel diseases	Stone N.J.	Trends in Cardiovascular Medicine	2020	10.1016/j.tcm.2019.10.007	Google Scholar
31606265	Effects of Interleukin 17A Inhibition on Myocardial Deformation and Vascular Function in Psoriasis	Makavos G., Ikonomidis I., Andreadou I., Varoudi M., Kapniari I., Loukeri E., Theodoropoulos K., Pavlidis G., Triantafyllidi H., Thymis J., Parissis J., Tsoumani M., Rafouli-Stergiou P., Katsimbri P., Papadavid E.	Canadian Journal of Cardiology	2020	10.1016/j.cjca.2019.06.021	Google Scholar
30488796	Endothelial and cardiac dysfunction in inflammatory bowel diseases: Does treatment modify the inflammatory load on arterial and cardiac structure and function?	Triantafyllou C., Nikolaou M., Ikonomidis I., Bamias G., Papaconstantinou I.	Current Vascular Pharmacology	2020	10.2174/1570161117666181129095941	Google Scholar
32314176	Enthesitis and joint erosions are disease traits associated with cardiovascular risk in psoriatic arthritis	Lorenzo A., Pardo E., Charca L., Pino M., Queiro R.	Clinical Rheumatology	2020	10.1007/s10067-020-05088-2	Google Scholar
31520623	Epicardial Adipose Tissue Inflammation Can Cause the Distinctive Pattern of Cardiovascular Disorders Seen in Psoriasis	Packer M.	American Journal of Medicine	2020	10.1016/j.amjmed.2019.08.027	Google Scholar
	Hla Allele Haplotype and Genotype Associated with Psoriasis Disease	Abid A.J., Jabouri Z.A.	Biochemical and Cellular Archives	2020	10.35124/bca.2020.20.1.2353	Google Scholar
32721812	Holistic approach to psoriasis patient: What about epicardial fat tissue?	Cinelli E., Fabbrocini G., Megna M.	Medical Hypotheses	2020	10.1016/j.mehy.2020.110123	Google Scholar
32646751	Hyperlipidaemia and IFNgamma/TNFalpha Synergism are associated with cholesterol crystal formation in Endothelial cells partly through modulation of Lysosomal pH and Cholesterol homeostasis	Baumer Y., Dey A.K., Gutierrez-Huerta C.A., Khalil N.O., Sekine Y., Sanda G.E., Zhuang J., Saxena A., Stempinski E., Elnabawi Y.A., Dagur P.K., Ng Q., Teague H.L., Keel A., Rodante J.A., Boisvert W.A., Tsoi L.C., Gudjonsson J.E., Bleck C.K.E., Chen M.Y., Bluemke D.A., Gelfand J.M., Schwartz D.M., Kruth H.S., Powell-Wiley T.M., Playford M.P., Mehta N.N.	EBioMedicine	2020	10.1016/j.ebiom.2020.102876	Google Scholar
33303079	Inflammatory Bowel Disease and Atherosclerotic Cardiovascular Disease: JACC Review Topic of the Week	Cainzos-Achirica M., Glassner K., Zawahir H.S., Dey A.K., Agrawal T., Quigley E.M.M., Abraham B.P., Acquah I., Yahya T., Mehta N.N., Nasir K.	Journal of the American College of Cardiology	2020	10.1016/j.jacc.2020.10.027	Google Scholar
33080259	Interaction between high-density lipoproteins and inflammation: Function matters more than concentration!	Nazir S., Jankowski V., Bender G., Zewinger S., Rye K.-A., van der Vorst E.P.C.	Advanced Drug Delivery Reviews	2020	10.1016/j.addr.2020.10.006	Google Scholar
32896186	Metabolic, pharmacokinetic, and toxicological issues of biologic therapies currently used in the treatment of hidradenitis suppurativa	Molinelli E., Sapigni C., Campanati A., Brisigotti V., Offidani A.	Expert Opinion on Drug Metabolism and Toxicology	2020	10.1080/17425255.2020.1810233	Google Scholar
32585928	Multifactorial activation of nlrp3 inflammasome: Relevance for a precision approach to atherosclerotic cardiovascular risk and disease	Baragetti A., Catapano A.L., Magni P.	International Journal of Molecular Sciences	2020	10.3390/ijms21124459	Google Scholar
30448129	Multiorgan Imaging of Comorbidity and Cardiovascular Risk	Nahrendorf M.	JACC: Cardiovascular Imaging	2020	10.1016/j.jcmg.2018.09.017	Google Scholar
31982325	Next-generation drug repurposing using human genetics and network biology[Formula presented]	Nabirotchkin S., Peluffo A.E., Rinaudo P., Yu J., Hajj R., Cohen D.	Current Opinion in Pharmacology	2020	10.1016/j.coph.2019.12.004	Google Scholar
	Patent foramen ovale and paradoxical coronary artery embolism: Rare event with great clinical relevance	Morabito C., Scarano M., Genovesi E., Vaccaro V., Laterra G., Crea P., Dattilo G., Casale M.	Cor et Vasa	2020	10.33678/COR.2019.083	Google Scholar
32011025	Periodontitis and cardiovascular diseases: Consensus report	Sanz M., Marco del Castillo A., Jepsen S., Gonzalez-Juanatey J.R., D’Aiuto F., Bouchard P., Chapple I., Dietrich T., Gotsman I., Graziani F., Herrera D., Loos B., Madianos P., Michel J.-B., Perel P., Pieske B., Shapira L., Shechter M., Tonetti M., Vlachopoulos C., Wimmer G.	Journal of Clinical Periodontology	2020	10.1111/jcpe.13189	Google Scholar
32145891	PET Scan with Fludeoxyglucose/Computed Tomography in Low-Grade Vascular Inflammation	Reddy A.S., Uceda D.E., Al Najafi M., Dey A.K., Mehta N.N.	PET Clinics	2020	10.1016/j.cpet.2019.11.009	Google Scholar
32410566	Promising use of the new biologics in the management of drug-induced hypersensitivity reactions: Preliminary approaches	Calogiuri G., Brockow K., Nettis E., Macchia L., Foti C., Vacca A.	Endocrine, Metabolic and Immune Disorders - Drug Targets	2020	10.2174/1871530320666200515113736	Google Scholar
	Psoriasis and its impact on in-hospital outcome in patients hospitalized with acute kidney injury	Wild J., Hobohm L., Münzel T., Wenzel P., Steinbrink K., Karbach S., Keller K.	Journal of Clinical Medicine	2020	10.3390/jcm9093004	Google Scholar
31705407	Rationale and Design of the Hamburg City Health Study	Jagodzinski A., Johansen C., Koch-Gromus U., Aarabi G., Adam G., Anders S., Augustin M., der Kellen R.B., Beikler T., Behrendt C.-A., Betz C.S., Bokemeyer C., Borof K., Briken P., Busch C.-J., Büchel C., Brassen S., Debus E.S., Eggers L., Fiehler J., Gallinat J., Gellißen S., Gerloff C., Girdauskas E., Gosau M., Graefen M., Härter M., Harth V., Heidemann C., Heydecke G., Huber T.B., Hussein Y., K…	European Journal of Epidemiology	2020	10.1007/s10654-019-00577-4	Google Scholar
32597685	Real-World Experience With Apremilast in the Treatment of Adults With Moderate to Severe Plaque Psoriasis in Québec: A Claims-Based Analysis of Drug Utilization and Healthcare Resource Utilization	Poulin Y., Beauchemin C., Royer C., Gaudreau A.-J., Yim C., Liu F.F., Lachaine J.	Journal of Cutaneous Medicine and Surgery	2020	10.1177/1203475420936652	Google Scholar
32276410	Recent advances in psoriasis research; The clue to mysterious relation to gut microbiome	Komine M.	International Journal of Molecular Sciences	2020	10.3390/ijms21072582	Google Scholar
29681595	Remission of palmoplantar pustulosis after on-pump coronary artery bypass grafting in a patient with titanium allergy	Kono T., Oda T., Akaiwa K., Nakamura K., Sasaoka K., Tanaka H.	Annals of Thoracic and Cardiovascular Surgery	2020	10.5761/atcs.cr.18-00031	Google Scholar
32417193	Risk of ankylosing spondylitis following human papillomavirus infection: A nationwide, population-based, cohort study	Wei C.-Y., Lin J.-Y., Wang Y.-T., Huang J.-Y., Wei J.C.-C., Chiou J.-Y.	Journal of Autoimmunity	2020	10.1016/j.jaut.2020.102482	Google Scholar
32486969	Role of the signal transducer and activator of transcription 3 protein in the proliferation of vascular smooth muscle cells	Tang H.-X., Qin X.-P., Li J.	Vascular	2020	10.1177/1708538120929504	Google Scholar
31979310	Roles of reconstituted high-density lipoprotein nanoparticles in cardiovascular disease: A new paradigm for drug discovery	Huang J., Wang D., Huang L.-H., Huang H.	International Journal of Molecular Sciences	2020	10.3390/ijms21030739	Google Scholar
32183407	Special issue: G protein-coupled adenosine receptors: Molecular aspects and beyond	Ciruela F.	International Journal of Molecular Sciences	2020	10.3390/ijms21061997	Google Scholar
32592715	Statins and autoimmunity: State-of-the-art	Dehnavi S., Sohrabi N., Sadeghi M., Lansberg P., Banach M., Al-Rasadi K., Johnston T.P., Sahebkar A.	Pharmacology and Therapeutics	2020	10.1016/j.pharmthera.2020.107614	Google Scholar
33111864	Stress in women with acute myocardial infarction: A closer look	Schmidt K., Lima A.D.S., Schmitt K.R., Moraes M.A., Schmidt M.M.	Arquivos Brasileiros de Cardiologia	2020	10.36660/abc.20190282	Google Scholar
31286480	Sustained efficacy of secukinumab in patients with moderate-to-severe palmoplantar psoriasis: 2·5-year results from GESTURE, a randomized, double-blind, placebo-controlled trial	Gottlieb A.B., Kubanov A., van Doorn M., Sullivan J., Papp K.A., You R., Regnault P., Frueh J.A.	British Journal of Dermatology	2020	10.1111/bjd.18331	Google Scholar
33117403	T Cells in Autoimmunity-Associated Cardiovascular Diseases	Schwartz D.M., Burma A.M., Kitakule M.M., Luo Y., Mehta N.N.	Frontiers in Immunology	2020	10.3389/fimmu.2020.588776	Google Scholar
32360620	Targeted anti-inflammatory therapy is a new insight for reducing cardiovascular events: A review from physiology to the clinic	Soroureddin Z., Nouri-Vaskeh M., Maleki M., Baghbanzadeh A., Hajiasgharzadeh K., Taban Sadeghi M., Baradaran B.	Life Sciences	2020	10.1016/j.lfs.2020.117720	Google Scholar
32354640	The aryl hydrocarbon receptor as a target of environmental stressors – Implications for pollution mediated stress and inflammatory responses	Vogel C.F.A., Van Winkle L.S., Esser C., Haarmann-Stemmann T.	Redox Biology	2020	10.1016/j.redox.2020.101530	Google Scholar
32031110	The bidirectional association between type 2 diabetes and psoriasis: Two retrospective cohort studies	Chiu H.-Y., Chiu H.-Y., Chiu H.-Y., Hung C.-J., Hung C.-J., Muo C.-H., Muo C.-H., Fan K.-C., Sung F.-C., Sung F.-C.	Indian Journal of Dermatology, Venereology and Leprology	2020	10.4103/ijdvl.IJDVL_428_18	Google Scholar
32621631	The effect of smoking on the psoriasis: Is it related to nail involvement?	Temiz S.A., Özer İ., Ataseven A., Dursun R., Uyar M.	Dermatologic Therapy	2020	10.1111/dth.13960	Google Scholar
33362234	The impact of comorbidities on post-operative complications following colorectal cancer surgery	Flynn D.E., Mao D., Yerkovich S.T., Franz R., Iswariah H., Hughes A., Shaw I.M., Tam D.P.L., Chandrasegaram M.D.	PLoS ONE	2020	10.1371/journal.pone.0243995	Google Scholar
32233181	Thiol-disulfide homeostasis: An integrated approach with biochemical and clinical aspects	Erel Ö., Erdoğan S.	Turkish Journal of Medical Sciences	2020	10.3906/sag-2003-64	Google Scholar
	Thirty-day readmission rates and associated risk factors after coronary artery bypass grafting	Alghafees M.A., Alsubaie N.A., Alsadoon L.K., Aljafari S.A., Alshehri E.A., Suliman I.F.	Journal of Taibah University Medical Sciences	2020	10.1016/j.jtumed.2020.05.004	Google Scholar
32927971	Treatment of Psoriasis with Biologic Therapy Is Associated with Improvement of Coronary Artery Plaque Lipid-Rich Necrotic Core: Results from a Prospective, Observational Study	Choi H., Uceda D.E., Dey A.K., Abdelrahman K.M., Aksentijevich M., Rodante J.A., Elnabawi Y.A., Reddy A., Keel A., Erb-Alvarez J., Teague H., Playford M.P., Zhou W., Chen M.Y., Gelfand J.M., Bluemke D.A., Buckler A., Mehta N.N.	Circulation: Cardiovascular Imaging	2020	10.1161/CIRCIMAGING.120.011199	Google Scholar
31913402	Using Perivascular Fat Attenuation Index to Monitor Coronary Inflammation in Patients with Psoriasis	Sutanto S.A., James N.E., Loy R.H.Y.	JAMA Cardiology	2020	10.1001/jamacardio.2019.5236	Google Scholar
31913410	Using Perivascular Fat Attenuation Index to Monitor Coronary Inflammation in Patients with Psoriasis-Reply	Elnabawi Y.A., Antoniades C., Mehta N.N.	JAMA Cardiology	2020	10.1001/jamacardio.2019.5333	Google Scholar
31740362	What's in a prick? Vaccines and the cardiovascular system	Katsi V., Antoniou C.-K., Manolakou P., Toutouzas K., Tousoulis D.	Hellenic Journal of Cardiology	2020	10.1016/j.hjc.2019.09.002	Google Scholar
32011025	Periodontitis and cardiovascular diseases: Consensus report	Sanz M., Marco del Castillo A., Jepsen S., Gonzalez-Juanatey J.R., D’Aiuto F., Bouchard P., Chapple I., Dietrich T., Gotsman I., Graziani F., Herrera D., Loos B., Madianos P., Michel J.-B., Perel P., Pieske B., Shapira L., Shechter M., Tonetti M., Vlachopoulos C., Wimmer G.	Journal of Clinical Periodontology	2020	10.1111/jcpe.13189	Google Scholar
32669658	Receptor-interacting protein kinase 1 (RIPK1) as a therapeutic target	Mifflin L., Ofengeim D., Yuan J.	Nature Reviews Drug Discovery	2020	10.1038/s41573-020-0071-y	Google Scholar
32818802	Apolipoprotein E (APOE) genotype-associated disease risks: a phenome-wide, registry-based, case-control study utilising the UK Biobank	Lumsden A.L., Mulugeta A., Zhou A., Hyppönen E.	EBioMedicine	2020	10.1016/j.ebiom.2020.102954	Google Scholar
33362234	The impact of comorbidities on post-operative complications following colorectal cancer surgery	Flynn D.E., Mao D., Yerkovich S.T., Franz R., Iswariah H., Hughes A., Shaw I.M., Tam D.P.L., Chandrasegaram M.D.	PLoS ONE	2020	10.1371/journal.pone.0243995	Google Scholar
33301128	Use of IL-23 Inhibitors for the Treatment of Plaque Psoriasis and Psoriatic Arthritis: A Comprehensive Review	Yang K., Oak A.S.W., Elewski B.E.	American Journal of Clinical Dermatology	2021	10.1007/s40257-020-00578-0	Google Scholar
33373079	Novel anti-inflammatory therapies to reduce cardiovascular burden of psoriasis	Piros É.A., Szilveszter B., Vattay B., Maurovich-Horvat P., Szalai K., Dósa E., Merkely B., Holló P.	Dermatologic Therapy	2021	10.1111/dth.14721	Google Scholar
33390348	Association of neutrophil-to-lymphocyte ratio with non-calcified coronary artery burden in psoriasis: Findings from an observational cohort study	Dey A.K., Teague H.L., Adamstein N.H., Rodante J.A., Playford M.P., Chen M.Y., Bluemke D.A., Gelfand J.M., Ridker P.M., Mehta N.N.	Journal of Cardiovascular Computed Tomography	2021	10.1016/j.jcct.2020.12.006	Google Scholar
33607473	Chronic Systemic Inflammatory Skin Disease as a Risk Factor for Cardiovascular Disease	Bulger D.A., Minhas S., Asbeutah A.A., Kayali S., Shirwany H.A.K., Patel J.R., Seitz M.P., Clark K., Patel T., Khouzam R.N.	Current Problems in Cardiology	2021	10.1016/j.cpcardiol.2021.100799	Google Scholar
33871214	Carotid intima-media thickness and epicardial fat thickness predict precoronary artery disease status in psoriasis	Girisha B.S., Shibina S., Raghuraja U., Subramanyam K.	Indian Journal of Dermatology, Venereology and Leprology	2021	10.25259/IJDVL_214_19	Google Scholar
33919537	Long-covid and post-covid health complications: An up-to-date review on clinical conditions and their possible molecular mechanisms	Andrade B.S., Siqueira S., de Assis Soares W.R., de Souza Rangel F., Santos N.O., Dos Santos Freitas A., Ribeiro da Silveira P., Tiwari S., Alzahrani K.J., Góes-Neto A., Azevedo V., Ghosh P., Barh D.	Viruses	2021	10.3390/v13040700	Google Scholar
	Chronic inflammatory diseases and coronary heart disease: Insights from cardiovascular CT	Patel N.H., Dey A.K., Sorokin A.V., Teklu M., Petrole R., Zhou W., Mehta N.N.	Journal of Cardiovascular Computed Tomography	2021	10.1016/j.jcct.2021.06.003	Google Scholar
	TNF-α blockade may lead to improvement of vascular function in psoriasis patients	Wegner J., Karbach S., Drosos I., Schnorbus B., Muxel S., Schmidt F., Wenzel P., Waisman A., Münzel T., Gori T., von Stebut E.	Experimental Dermatology	2021	10.1111/exd.14452	Google Scholar
	Relationship between psoriasis and prevalence of cardiovascular disease in 88 japanese patients	Yamazaki F., Takehana K., Tanaka A., Son Y., Ozaki Y., Tanizaki H.	Journal of Clinical Medicine	2021	10.3390/jcm10163640	Google Scholar
	5-HT2B Receptor on Macrophages: What for?	Nieto C., Rayo I., Corbí A.L.	Receptors	2021	10.1007/978-3-030-55920-5_6	Google Scholar
33660613	A protocol for mitigating safety events in a sleep laboratory	Blattner M., Dunham K., Thomas R., Ahn A.	Journal of Clinical Sleep Medicine	2021	10.5664/jcsm.9190	Google Scholar
33060023	Angiographically occult and spontaneously thrombosed large brain arteriovenous malformation [Malformación arteriovenosa cerebral grande, angiográficamente oculta y espontáneamente trombosada]	Montalvo-Afonso A., Delgado-López P.D., Lista-Araujo M.T., Rodríguez-Salazar A.	Neurocirugia	2021	10.1016/j.neucir.2020.08.003	Google Scholar
33249131	Aortic Thrombus in a Nonaneurysmal Ascending Aorta	Chen Y.-Y., Yen H.-T., Wu C.-C., Huang K.-R., Sheu J.-J., Lee F.-Y.	Annals of Vascular Surgery	2021	10.1016/j.avsg.2020.10.031	Google Scholar
	Assessment and management of the dermatological side effects of direct-acting antiviral agent groups used in the treatment of hepatitis C: A prospective study	Agirgol S., Agirgol M.	Haseki Tip Bulteni	2021	10.4274/haseki.galenos.2021.6704	Google Scholar
	Atherosclerosis attacks in patients with psoriasis vulgaris but without a relationship with the severity and course of the disease	Białecka A., Białecki M., Serafin Z., Czajkowski R.	Postepy Dermatologii i Alergologii	2021	10.5114/ada.2021.108908	Google Scholar
33848606	Cardiovascular comorbidities in patients with rosacea: A nationwide case-control study from Taiwan	Grant-Kels J.M.	Journal of the American Academy of Dermatology	2021	10.1016/j.jaad.2021.04.006	Google Scholar
33383733	CD8+ T cells in atherosclerosis	Schäfer S., Zernecke A.	Cells	2021	10.3390/cells10010037	Google Scholar
32880720	Change and onset-type differences in the prevalence of comorbidities in people with multiple sclerosis	Lo L.M.P., Taylor B.V., Winzenberg T., Palmer A.J., Blizzard L., van der Mei I.	Journal of Neurology	2021	10.1007/s00415-020-10194-x	Google Scholar
32615123	Characterization of PCSK9 in the Blood and Skin of Psoriasis	Garshick M.S., Baumer Y., Dey A.K., Grattan R., Ng Q., Teague H.L., Yu Z.-X., Chen M.Y., Tawil M., Barrett T.J., Underberg J., Fisher E.A., Krueger J., Powell-Wiley T.M., Playford M.P., Berger J.S., Mehta N.N.	Journal of Investigative Dermatology	2021	10.1016/j.jid.2020.05.115	Google Scholar
33485903	Circulating microRNAs: Biomarkers of disease	Wu Y., Li Q., Zhang R., Dai X., Chen W., Xing D.	Clinica Chimica Acta	2021	10.1016/j.cca.2021.01.008	Google Scholar
33361402	Coexisting psoriasis is associated with an increased risk of hospitalization for patients with inflammatory bowel disease: An analysis of the National Inpatient Sample database	Edigin E., Asotibe J., Eseaton P.O., Busari O.A., Achebe I., Kichloo A., Jamal S., Patel A.	Journal of Investigative Medicine	2021	10.1136/jim-2020-001689	Google Scholar
34167051	Comorbidities worsen the prognosis of generalized myasthenia gravis post-thymectomy	Laakso S.M., Myllynen C., Strbian D., Atula S.	Journal of the Neurological Sciences	2021	10.1016/j.jns.2021.117549	Google Scholar
33545744	Correlation of psoriasis severity with angiographic coronary artery disease complexity: a Cross-Sectional study	Sofidis G., Stalikas N., Papathemeli D., Karagiannidis E., Kartas A., Papazoglou A., Otountzidis N., Natsis K., Lazaridou E., Patsatsi A., Sianos G.	Journal of the European Academy of Dermatology and Venereology	2021	10.1111/jdv.17143	Google Scholar
33633722	Current Developments of Clinical Sequencing and the Clinical Utility of Polygenic Risk Scores in Inflammatory Diseases	Hübenthal M., Löscher B.-S., Erdmann J., Franke A., Gola D., König I.R., Emmert H.	Frontiers in Immunology	2021	10.3389/fimmu.2020.577677	Google Scholar
	Cyclosporine for refractory Kawasaki disease with psoriasiform eruption	Leyendecker M., Wanner B., Hammon B., Erdem G., Fung B., Fernandez Faith E.	JAAD Case Reports	2021	10.1016/j.jdcr.2021.02.004	Google Scholar
	Development of Dermatitis Herpetiformis in Chronic Plaque Psoriasis	Lee R., Lobo Y., Spelman L.	Case Reports in Dermatology	2021	10.1159/000512870	Google Scholar
33691767	Editing GWAS: experimental approaches to dissect and exploit disease-associated genetic variation	Rao S., Yao Y., Bauer D.E.	Genome Medicine	2021	10.1186/s13073-021-00857-3	Google Scholar
32910152	Efficacy and serious adverse events profile of the adjuvanted recombinant zoster vaccine in adults with pre-existing potential immune-mediated diseases: A pooled post hoc analysis on two parallel randomized trials	Dagnew A.F., Rausch D., Hervé C., Zahaf T., Levin M.J., Schuind A.	Rheumatology (United Kingdom)	2021	10.1093/rheumatology/keaa424	Google Scholar
32316894	Endothelial dysfunction and inflammatory markers of vascular disease	Balta S.	Current Vascular Pharmacology	2021	10.2174/1570161118666200421142542	Google Scholar
	Identifying Top Predictors of Change in Noncalcified Coronary Burden in Psoriasis by Machine Learning Over 1-Year	Munger E., Dey A.K., Rodante J., Playford M.P., Sorokin A.V., Tian X., Wu C.O., Hasan A., Chen M.Y., Gelfand J.M., Jafri M.S., Mehta N.N.	Journal of Psoriasis and Psoriatic Arthritis	2021	10.1177/24755303211000757	Google Scholar
33452181	Impact of baseline body mass index on the efficacy and safety of tofacitinib in patients with psoriatic arthritis	Giles J.T., Ogdie A., Gomez Reino J.J., Helliwell P., Germino R., Stockert L., Young P., Joseph W., Mundayat R., Graham D., Ritchlin C.	RMD Open	2021	10.1136/rmdopen-2020-001486	Google Scholar
33011154	Impaired Coronary Blood Flow in Patients with Psoriasis: Findings from an Observational Cohort Study	Uceda D.E., Dey A.K., Lateef S.S., Abdelrahman K., Aksentijevich M., Reddy A.S., Choi H., Rodante J.A., Playford M.P., Bluemke D.A., Zhou W., Chen M.Y., Gelfand J.M., Mehta N.N.	Journal of Investigative Dermatology	2021	10.1016/j.jid.2020.07.037	Google Scholar
32772155	Kawasaki disease, autoimmune disorders, and cancer: a register-based study	Nielsen T.M., Andersen N.H., Torp-Pedersen C., Søgaard P., Kragholm K.H.	European Journal of Pediatrics	2021	10.1007/s00431-020-03768-4	Google Scholar
	Medical Thermology 2020 - A literature survey with a focus on applications in the COVID 19 pandemic [Medizinische thermologie 2020 - Eine literaturübersicht mit einem schwerpunkt auf dem einsatz während der covid 19-pandemie]	Ammer K.	Thermology International	2021		Google Scholar
33383084	Metabolic syndrome and its factors are associated with noncalcified coronary burden in psoriasis: An observational cohort study	Teklu M., Zhou W., Kapoor P., Patel N., Dey A.K., Sorokin A.V., Manyak G.A., Teague H.L., Erb-Alvarez J.A., Sajja A., Abdelrahman K.M., Reddy A.S., Uceda D.E., Lateef S.S., Shanbhag S.M., Scott C., Prakash N., Svirydava M., Parel P., Rodante J.A., Keel A., Siegel E.L., Chen M.Y., Bluemke D.A., Playford M.P., Gelfand J.M., Mehta N.N.	Journal of the American Academy of Dermatology	2021	10.1016/j.jaad.2020.12.044	Google Scholar
34359859	Neutrophil extracellular traps affecting cardiovascular health in infectious and inflammatory diseases	Thakur M., Evans B., Schindewolf M., Baumgartner I., Döring Y.	Cells	2021	10.3390/cells10071689	Google Scholar
33795630	Nonischemic dilated cardiomyopathy in untreated long-term psoriatic arthritis: A newly recognized association: A case report with mini review	Alfraji N., Douedi S., Alshami A., Kuzyshyn H., Tang X.	American Journal of Case Reports	2021	10.12659/AJCR.930041	Google Scholar
	PCSK9 Functions in Atherosclerosis Are Not Limited to Plasmatic LDL-Cholesterol Regulation	Luquero A., Badimon L., Borrell-Pages M.	Frontiers in Cardiovascular Medicine	2021	10.3389/fcvm.2021.639727	Google Scholar
33837513	Phytochemicals against anti‐diabetic complications: targeting the advanced glycation end product signaling pathway	Parveen A., Sultana R., Lee S.M., Kim T.H., Kim S.Y.	Archives of Pharmacal Research	2021	10.1007/s12272-021-01323-9	Google Scholar
33744200	Protein oxidation - Formation mechanisms, detection and relevance as biomarkers in human diseases	Kehm R., Baldensperger T., Raupbach J., Höhn A.	Redox Biology	2021	10.1016/j.redox.2021.101901	Google Scholar
	Psoriatic arthritis and the association with cardiometabolic disease: a narrative review	Karmacharya P., Ogdie A., Eder L.	Therapeutic Advances in Musculoskeletal Disease	2021	10.1177/1759720X21998279	Google Scholar
33805071	Regulatory t cell-enhancing therapies to treat atherosclerosis	Ait-Oufella H., Lavillegrand J.-R., Tedgui A.	Cells	2021	10.3390/cells10040723	Google Scholar
34382667	Single photon emission computed tomography myocardial perfusion imaging in patients with moderate to severe psoriasis	Sioka C., Moulias C., Voulgari P.V., Fotopoulos A., Bassukas I.D.	Nuclear Medicine Review	2021	10.5603/NMR.2021.0014	Google Scholar
	Skin and metabolic syndrome: An evidence based comprehensive review	Fatima F., Das A., Kumar P., Datta D.	Indian Journal of Dermatology	2021	10.4103/ijd.IJD_728_20	Google Scholar
	Sleep and the Gut Microbiome in Psoriasis: Clinical Implications for Disease Progression and the Development of Cardiometabolic Comorbidities	Myers B., Reddy V., Brownstone N., Chan S., Thibodeaux Q., Chang H.-W., Bhutani T., Liao W.	Journal of Psoriasis and Psoriatic Arthritis	2021	10.1177/2475530320964781	Google Scholar
33504443	SnapshotDx Quiz: February 2021	Abbas L.F., Chong B.F.	Journal of Investigative Dermatology	2021	10.1016/j.jid.2020.11.013	Google Scholar
34293354	Subclinical Liver Disease Is Associated with Subclinical Atherosclerosis in Psoriasis: Results from Two Observational Studies	Gonzalez-Cantero A., Teklu M., Sorokin A.V., Prussick R., González-Cantero J., Martin-Rodriguez J.L., Patel N., Parel P.M., Manyak G.A., Teague H.L., Rodante J.A., Keel A., Pérez-Hortet C., Sanchéz-Moya A.I., Jiménez N., Ballester A., Solis J., Fernandez-Friera L., Barderas M.G., Gonzalez-Calvin J.L., Jaen P., Playford M.P., Dey A.K., Gelfand J.M., Mehta N.N.	Journal of Investigative Dermatology	2021	10.1016/j.jid.2021.05.034	Google Scholar
33369063	Surveillance of psoriatic patients on biologic treatment during the COVID-19 pandemic: A single-center experience	Polat Ekinci A., Pehlivan G., Gökalp M.O.	Dermatologic Therapy	2021	10.1111/dth.14700	Google Scholar
33924941	The endothelium is both a target and a barrier of hdl’s protective functions	Robert J., Osto E., von Eckardstein A.	Cells	2021	10.3390/cells10051041	Google Scholar
	The Gerbode defect: a case series	Sunderland N., El-Medany A., Temporal J., Pannell L., Doolub G., Nelson M., Vohra H.	European Heart Journal - Case Reports	2021	10.1093/ehjcr/ytaa548	Google Scholar
32853526	The Ubiquitin System and A20: Implications in Health and Disease	Mooney E.C., Sahingur S.E.	Journal of Dental Research	2021	10.1177/0022034520949486	Google Scholar
32388642	Thickness of carotid artery intima is an independent risk factor for psoriasis	Akdogan N., Uysal P.I., Vural M., Mendi A.B., Candar T., Yalcin B.	Archives of Dermatological Research	2021	10.1007/s00403-020-02084-z	Google Scholar
33891840	Unilateral verrucous psoriasis	Sanyal R.D., Vyas N.S., Sapadin A.N., Phelps R.G.	Cutis	2021	10.12788/cutis.0174	Google Scholar
	Xenogeneic materials for the surgical treatment of aortic infections	Keschenau P.R., Gombert A., Barbati M.E., Jalaie H., Kalder J., Jacobs M.J., Kotelis D.	Journal of Thoracic Disease	2021	10.21037/jtd-20-3481	Google Scholar
33978283	Prevalence and severity of coronary artery disease linked to prognosis in psoriasis and psoriatic arthritis patients: a multi-centre cohort study	Tinggaard A.B., Hjuler K.F., Andersen I.T., Winther S., Iversen L., Bøttcher M.	Journal of Internal Medicine	2021	10.1111/joim.13311	Google Scholar
32772155	Kawasaki disease, autoimmune disorders, and cancer: a register-based study	Nielsen T.M., Andersen N.H., Torp-Pedersen C., Søgaard P., Kragholm K.H.	European Journal of Pediatrics	2021	10.1007/s00431-020-03768-4	Google Scholar
	Cardiovascular risk associated with methotrexate versus retinoids in patients with psoriasis: A nationwide taiwanese cohort study	Tsai M.-H., Chan T.C., Lee M.-S., Lai M.-S.	Clinical Epidemiology	2021	10.2147/CLEP.S305126	Google Scholar
	The association between psoriasis and cardiovascular diseases	Zwain A., Aldiwani M., Taqi H.	European Cardiology Review	2021	10.15420/ECR.2020.15.R2	Google Scholar
11171680	Methotrexate and early postoperative complications in patients with rheumatoid arthritis undergoing elective orthopaedic surgery	Grennan, DM; Gray, J; Loudon, J; Fear, S	Annals of the rheumatic diseases	2001	10.1136/ard.60.3.214	Cochrane Library
16200601	Adalimumab for the treatment of patients with moderately to severely active psoriatic arthritis: results of a double-blind, randomized, placebo-controlled trial	Mease, PJ; Gladman, DD; Ritchlin, CT; Ruderman, EM; Steinfeld, SD; Choy, EH; Sharp, JT; Ory, PA; Perdok, RJ; Weinberg, MA		2005	10.1002/art.21306	Cochrane Library
17200730	Gateways to clinical trials: november 2006	Bayes, M; Rabasseda, X; Prous, JR		2006		Cochrane Library
17010738	Clinical response to adalimumab treatment in patients with moderate to severe psoriasis: double-blind, randomized controlled trial and open-label extension study	Gordon, KB; Langley, RG; Leonardi, C; Toth, D; Menter, MA; Kang, S; Heffernan, M; Miller, B; Hamlin, R; Lim, L; Zhong, J; Hoffman, R; Okun, MM	Journal of the American Academy of Dermatology	2006	10.1016/j.jaad.2006.05.027	Cochrane Library
17609744	Gateways to clinical trials	Bayes, M; Rabasseda, X; Prous, JR		2007		Cochrane Library
18200333	Gateways to clinical trials	Bayes, M; Rabasseda, X; Prous, JR		2007		Cochrane Library
17765316	Potential of p38-MAPK inhibitors in the treatment of ischaemic heart disease	Clark, JE; Sarafraz, N; Marber, MS	Pharmacology & therapeutics	2007	10.1016/j.pharmthera.2007.06.013	Cochrane Library
17903391	A randomised controlled trial examining the longer-term outcomes of standard versus new antiepileptic drugs. The SANAD trial	Marson, AG; Appleton, R; Baker, GA; Chadwick, DW; Doughty, J; Eaton, B; Gamble, C; Jacoby, A; Shackley, P; Smith, DF; Tudur-Smith, C; Vanoli, A; Williamson, PR	Health technology assessment (Winchester, England)	2007	10.3310/hta11370	Cochrane Library
18837861	Service delivery in older patients with bipolar disorder: a review and development of a medical care model	Kilbourne, AM; Post, EP; Nossek, A; Sonel, E; Drill, LJ; Cooley, S; Bauer, MS		2008	10.1111/j.1399-5618.2008.00602.x	Cochrane Library
18547300	Safety and efficacy of alefacept, efalizumab, etanercept and infliximab in treating moderate to severe plaque psoriasis: a meta-analysis of randomized controlled trials	Brimhall, AK; King, LN; Licciardone, JC; Jacobe, H; Menter, A		2008	10.1111/j.1365-2133.2008.08673.x	Cochrane Library
18729731	The treatment of hyperhomocysteinemia	Maron, BA; Loscalzo, J		2009	10.1146/annurev.med.60.041807.123308	Cochrane Library
19380660	Efficacy and safety of combination Acitretin and Pioglitazone therapy in patients with moderate to severe chronic plaque-type psoriasis: a randomized, double-blind, placebo-controlled clinical trial	Mittal, R; Malhotra, S; Pandhi, P; Kaur, I; Dogra, S		2009	10.1001/archdermatol.2009.5	Cochrane Library
	Effect of Adalimumab on Vascular Inflammation in Patients With Moderate to Severe Plaque Psoriasis	NCT00940862,		2009		Cochrane Library
20449934	Percutaneous coronary intervention with oral sirolimus and bare metal stents has comparable safety and efficacy to treatment with drug eluting stents, but with significant cost saving: long-term follow-up results from the randomised, controlled ORAR III (Oral Rapamycin in ARgentina) study	Rodriguez, AE; Maree, A; Tarragona, S; Fernandez-Pereira, C; Santaera, O; Rodriguez Granillo, AM; Rodriguez-Granillo, GA; Russo-Felssen, M; Kukreja, N; Antoniucci, D; Palacios, IF; Serruys, PW		2009	10.4244/eijv5i2a40	Cochrane Library
18729731	The treatment of hyperhomocysteinemia	Maron, BA; Loscalzo, J	Annual review of medicine	2009	10.1146/annurev.med.60.041807.123308	Cochrane Library
20362755	Coronary Heart Disease and Stroke Risk in Patients with Psoriasis: retrospective Analysis	Kimball, AB; Guerin, A; Latremouille-Viau, D; Yu, AP; Gupta, S; Bao, Y; Mulani, P	American journal of medicine	2010	10.1016/j.amjmed.2009.08.022	Cochrane Library
	Adalimumab for moderate to severe chronic plaque psoriasis: efficacy and safety of retreatment and disease recurrence following withdrawal from therapy	Papp, K; Crowley, J; Ortonne, J-P; Leu, J; Okun, M; Gupta, SR; Gu, Y; Langley, RG		2011	10.1111/j.1365-2133.2010.10139.x	Cochrane Library
	Effects of TNX-832 (Sunol cH36) in Subjects With Acute Lung Injury/Acute Respiratory Distress Syndrome	NCT01438853,		2011		Cochrane Library
	Trial on the Effect of Adalimumab on Vascular Inflammation in Patients With Psoriasis	NCT01722214,		2012		Cochrane Library
22326435	Adalimumab induces and maintains mucosal healing in patients with Crohn's disease: data from the EXTEND trial	Rutgeerts, P; Van Assche, G; Sandborn, WJ; Wolf, DC; Geboes, K; Colombel, JF; Reinisch, W; Kumar, A; Lazar, A; Camez, A; Lomax, KG; Pollack, PF; D'Haens, G		2012	10.1053/j.gastro.2012.01.035	Cochrane Library
	Trial on the Effect of Adalimumab on Vascular Inflammation in Patients With Psoriasis	NCT01722214,		2012		Cochrane Library
	A prospective, double-blind, randomized controlled trial of folic acid supplementation vs. Placebo in patients with chronic plaque psoriasis treated with methotrexate and effects on serum homocysteine	Yesudian, PD; Hashim, N; Bharati, A; Alkali, A; Warren, RB; Cox, T; Parslew, RAG		2013	https://www.cochranelibrary.com/central/doi/10.1002/central/CN-01782642/full	Cochrane Library
[truncated: 31 more rows]

## Sheet: Duplicate removed
PMID	Title	Authors	Journal/Book	Create Date	DOI	database
[truncated: 509 more rows]

## Sheet: Unrelated articles
PMID	Title	Authors	Journal/Book	Create Date	DOI	database
[truncated: 971 more rows]

[truncated: 2 more sheets: Reason exclusion of full text, Included in total]
