# Supplementary material for: Psoriasis and cardiovascular disease risk in European and East Asian populations: evidence from meta-analysis and Mendelian randomization analysis
Source: BMC Med. 2022 Nov 1;20:421. doi: 10.1186/s12916-022-02617-5 (PMC9628092; doi:10.1186/s12916-022-02617-5)
Supplement: Supplementary file 4 — Additional file 4. The direct transcripts of the executed search strategies about MI and psoriasis. [file 12916_2022_2617_MOESM4_ESM.xlsx]

## Sheet: In total
PMID	Title	Authors	Journal/Book	Create Date	DOI	database
708620	Psoriasis and occlusive vascular disease	McDonald CJ, Calabresi P.	Br J Dermatol	1978	10.1111/j.1365-2133.1978.tb02012.x	PUBMED
7457208	Epidemiological studies in the Upernavik district, Greenland. Incidence of some chronic diseases 1950-1974	Kromann N, Green A.	Acta Med Scand	1980		PUBMED
7102023	[Correlation between psoriasis and cardiovascular diseases (author's transl)]	Török L, Tóth E, Bruncsák A.	Z Hautkr	1982		PUBMED
6957528	Circulating anticoagulant against factor XI in psoriasis	Rustgi RN, LaDuca FM, Tourbaf KD.	J Med	1982		PUBMED
6465082	Significance of erythrocyte sedimentation rate in young adults	Froom P, Margaliot S, Caine Y, Benbassat J.	Am J Clin Pathol	1984	10.1093/ajcp/82.2.198	PUBMED
3089849	Diseases associated with psoriasis in a general population of 159,200 middle-aged, urban, native Swedes	Lindegård B.	Dermatologica	1986	10.1159/000249365	PUBMED
3059177	The load of genetic and partially genetic diseases in man. II. Some selected common multifactorial diseases: estimates of population prevalence and of detriment in terms of years of lost and impaired life	Czeizel A, Sankaranarayanan K, Losonci A, Rudas T, Keresztes M.	Mutat Res	1988	10.1016/0165-1110(88)90010-3	PUBMED
2108450	Leukotrienes and inflammation	Brain SD, Williams TJ.	Pharmacol Ther	1990	10.1016/0163-7258(90)90035-z	PUBMED
1418698	Clinical toxicity of interleukin-2	Vial T, Descotes J.	Drug Saf	1992	10.2165/00002018-199207060-00004	PUBMED
1459485	Effects of catecholamines on eicosanoid synthesis with special reference to prostanoid/leukotriene ratio	Alanko J, Riutta A, Vapaatalo H.	Free Radic Biol Med	1992	10.1016/0891-5849(92)90041-e	PUBMED
1315967	Intravenous infusion of n-3 polyunsaturated fatty acids	Hamazaki T.	Proc Soc Exp Biol Med	1992	10.3181/00379727-200-43411	PUBMED
7521270	Diagnostic and therapeutic applications of angiogenesis research	Folkman J.	C R Acad Sci III	1993		PUBMED
8524416	[Cell damage as reason for the formation of unsaturated fatty acid hydroperoxides]	Hölzel C, Spiteller G.	Naturwissenschaften	1995		PUBMED
8615061	Methotrexate-linked ventricular arrhythmias	Kettunen R, Huikuri HV, Oikarinen A, Takkunen JT.	Acta Derm Venereol	1995	10.2340/0001555575391392	PUBMED
8640899	Enzymatic production of hydroperoxides of unsaturated fatty acids by injury of mammalian cells	Herold M, Spiteller G.	Chem Phys Lipids	1996	10.1016/0009-3084(95)02518-9	PUBMED
9197824	Acitretin therapy is effective for psoriasis associated with human immunodeficiency virus infection	Buccheri L, Katchen BR, Karter AJ, Cohen SR.	Arch Dermatol	1997		PUBMED
11139833	LEX 032: a novel recombinant human protein for the treatment of ischaemic reperfusion injury	Sands H, Tuma RF.	Expert Opin Investig Drugs	1999	10.1517/13543784.8.11.1907	PUBMED
11165553	Benefits and risks of sauna bathing	Hannuksela ML, Ellahham S.	Am J Med	2001	10.1016/s0002-9343(00)00671-9	PUBMED
12072002	Patients' strategies for coping with psoriasis	Fortune DG, Richards HL, Main CJ, Griffiths CE.	Clin Exp Dermatol	2002	10.1046/j.1365-2230.2002.01055.x	PUBMED
12004238	Leukocyte-endothelial interactions: clinical trials of anti-adhesion therapy	Harlan JM, Winn RK.	Crit Care Med	2002	10.1097/00003246-200205001-00007	PUBMED
15485592	Omega-3 fatty acids and inflammation	Mori TA, Beilin LJ.	Curr Atheroscler Rep	2004	10.1007/s11883-004-0087-5	PUBMED
15659827	Suppression of the nuclear factor-kappaB activation pathway by spice-derived phytochemicals: reasoning for seasoning	Aggarwal BB, Shishodia S.	Ann N Y Acad Sci	2004	10.1196/annals.1329.054	PUBMED
15825252	Genetic variations in vascular endothelial growth factor and endothelial nitric oxide synthase and their contributions to human disease	Gerritsen ME.	Microcirculation	2005	10.1080/10739680590896081	PUBMED
15859024	Serum C-reactive protein in elderly men and women: association with mortality, morbidity and various biochemical values	Evrin PE, Nilsson SE, Oberg T, Malmberg B.	Scand J Clin Lab Invest	2005	10.1080/00365510510013505	PUBMED
16234275	Efficacy, effectiveness and safety of etanercept in monotherapy for refractory psoriatic arthritis: a 26-week observational study	de Vlam K, Lories RJ.	Rheumatology (Oxford)	2006	10.1093/rheumatology/kei153	PUBMED
16331857	TNF blockade: an inflammatory issue	Aggarwal BB, Shishodia S, Takada Y, Jackson-Bernitsas D, Ahn KS, Sethi G, Ichikawa H.	Ernst Schering Res Found Workshop	2006	10.1007/3-540-37673-9_10	PUBMED
17032986	Risk of myocardial infarction in patients with psoriasis	Gelfand JM, Neimann AL, Shin DB, Wang X, Margolis DJ, Troxel AB.	JAMA	2006	10.1001/jama.296.14.1735	PUBMED
17610610	Fabry disease: case report with emphasis on enzyme replacement therapy and possible future therapeutic options	Möhrenschlager M, Pontz BF, Lanzl I, Podskarbi T, Henkel V, Ring J.	J Dtsch Dermatol Ges	2007	10.1111/j.1610-0387.2007.06334.x	PUBMED
17482715	Infliximab in the treatment of psoriasis in patients previously treated with etanercept	Haitz KA, Kalb RE.	J Am Acad Dermatol	2007	10.1016/j.jaad.2007.03.035	PUBMED
17627791	Obesity in psoriasis: the metabolic, clinical and therapeutic implications. Report of an interdisciplinary conference and review	Sterry W, Strober BE, Menter A; International Psoriasis Council.	Br J Dermatol	2007	10.1111/j.1365-2133.2007.08068.x	PUBMED
17765316	Potential of p38-MAPK inhibitors in the treatment of ischaemic heart disease	Clark JE, Sarafraz N, Marber MS.	Pharmacol Ther	2007	10.1016/j.pharmthera.2007.06.013	PUBMED
20477106	Update on the epidemiology and systemic treatment of psoriasis	Kurd SK, Richardson SK, Gelfand JM.	Expert Rev Clin Immunol	2007	10.1586/1744666X.3.2.171	PUBMED
17244830	Psoriasis and risk of myocardial infarction	Alevizos A, Larios G, Mariolis A.	JAMA	2007	10.1001/jama.297.4.361-a	PUBMED
17244829	Psoriasis and risk of myocardial infarction	Malerba M, Gisondi P, Radaeli A, Girolomoni G.	JAMA	2007	10.1001/jama.297.4.361-b	PUBMED
17244831	Psoriasis and risk of myocardial infarction	Ludwig RJ, Boehncke WH.	JAMA	2007	10.1001/jama.297.4.362-a	PUBMED
18466790	[Psoriasis, metabolic syndrome and its components]	Ortonne JP.	Ann Dermatol Venereol	2008	10.1016/S0151-9638(08)70541-6	PUBMED
18833072	Cardiovascular morbidity in psoriasis: epidemiology, pathomechanisms, and clinical consequences	Boehncke WH, Boehncke S.	G Ital Dermatol Venereol	2008		PUBMED
18405893	Dimethyl fumarate, a small molecule drug for psoriasis, inhibits Nuclear Factor-kappaB and reduces myocardial infarct size in rats	Meili-Butz S, Niermann T, Fasler-Kan E, Barbosa V, Butz N, John D, Brink M, Buser PT, Zaugg CE.	Eur J Pharmacol	2008	10.1016/j.ejphar.2008.02.038	PUBMED
18622197	New insights and therapies for teenage psoriasis	Belazarian L.	Curr Opin Pediatr	2008	10.1097/MOP.0b013e328305e24b	PUBMED
18525354	Psoriasis and metabolic disease: epidemiology and pathophysiology	Azfar RS, Gelfand JM.	Curr Opin Rheumatol	2008	10.1097/BOR.0b013e3283031c99	PUBMED
18564207	Research in practice: the systemic aspects of psoriasis	Boehncke WH, Boehncke S.	J Dtsch Dermatol Ges	2008	10.1111/j.1610-0387.2008.06785.x	PUBMED
18616778	Incidence of risk factors for myocardial infarction and other vascular diseases in patients with psoriasis	Kaye JA, Li L, Jick SS.	Br J Dermatol	2008	10.1111/j.1365-2133.2008.08707.x	PUBMED
20191827	[Comorbidities in psoriatic patients of Iaşi Dermatological Clinic from 2004-2008]	Solovăstru GL, Vâţă D, Batog AH, Siriac O, Alupoaiei A, Diaconu D.	Rev Med Chir Soc Med Nat Iasi	2009		PUBMED
20096157	Cardiometabolic comorbidities and the approach to patients with psoriasis	Gisondi P, Girolomoni G.	Actas Dermosifiliogr	2009	10.1016/s0001-7310(09)73373-3	PUBMED
19471047	Cardiovascular health for patients with psoriasis: a précis for front-line clinicians	Federman DG, Shelling ML, Prodanovich S, Gunderson CG, Kirsner RS.	Ostomy Wound Manage	2009		PUBMED
18697777	Cardiovascular morbidity in psoriatic arthritis	Gladman DD, Ang M, Su L, Tom BD, Schentag CT, Farewell VT.	Ann Rheum Dis	2009	10.1136/ard.2008.094839	PUBMED
19710547	Clinical spectrum and severity of psoriasis	Meier M, Sheth PB.	Curr Probl Dermatol	2009	10.1159/000232301	PUBMED
19380660	Efficacy and safety of combination Acitretin and Pioglitazone therapy in patients with moderate to severe chronic plaque-type psoriasis: a randomized, double-blind, placebo-controlled clinical trial	Mittal R, Malhotra S, Pandhi P, Kaur I, Dogra S.	Arch Dermatol	2009	10.1001/archdermatol.2009.5	PUBMED
19710548	Impact of comorbidities on the management of psoriasis	Gerdes S, Mrowietz U.	Curr Probl Dermatol	2009	10.1159/000232302	PUBMED
18725317	Interleukin-23: immunological roles and clinical implications	Tan ZY, Bealgey KW, Fang Y, Gong YM, Bao S.	Int J Biochem Cell Biol	2009	10.1016/j.biocel.2008.04.027	PUBMED
19452407	Psoriasis and atherothrombotic diseases: disease-specific and non-disease-specific risk factors	Gisondi P, Girolomoni G.	Semin Thromb Hemost	2009	10.1055/s-0029-1222610	PUBMED
19016698	Psoriasis: an opportunity to identify cardiovascular risk	Federman DG, Shelling M, Prodanovich S, Gunderson CG, Kirsner RS.	Br J Dermatol	2009	10.1111/j.1365-2133.2008.08874.x	PUBMED
19522710	Prevalence of myocardial infarction in patients with psoriasis in central China	Xiao J, Chen LH, Tu YT, Deng XH, Tao J.	J Eur Acad Dermatol Venereol	2009	10.1111/j.1468-3083.2009.03318.x	PUBMED
19210501	Psoriasis and risk of incident myocardial infarction, stroke or transient ischaemic attack: an inception cohort study with a nested case-control analysis	Brauchli YB, Jick SS, Miret M, Meier CR.	Br J Dermatol	2009	10.1111/j.1365-2133.2008.09020.x	PUBMED
20159310	A randomized, double-blind, placebo-controlled, phase I study of MEDI-545, an anti-interferon-alfa monoclonal antibody, in subjects with chronic psoriasis	Bissonnette R, Papp K, Maari C, Yao Y, Robbie G, White WI, Le C, White B.	J Am Acad Dermatol	2010	10.1016/j.jaad.2009.05.042	PUBMED
21234449	Detection of inflammatory processes during various diseases by the method of flow cytofluorometry	Varfolomeeva EY, Ivanov EI, Drobchenko EA, Semenova EV, Filatov MV.	Bull Exp Biol Med	2010	10.1007/s10517-010-0976-2	PUBMED
20091657	Effect of cyclosporine on blood pressure	Robert N, Wong GW, Wright JM.	Cochrane Database Syst Rev	2010	10.1002/14651858.CD007893.pub2	PUBMED
20367239	Increased prevalence of the metabolic syndrome in patients with psoriatic arthritis	Raychaudhuri SK, Chatterjee S, Nguyen C, Kaur M, Jialal I, Raychaudhuri SP.	Metab Syndr Relat Disord	2010	10.1089/met.2009.0124	PUBMED
21251450	Metabolic comorbidities and psoriasis	Gisondi P, Ferrazzi A, Girolomoni G.	Acta Dermatovenerol Croat	2010		PUBMED
20415821	Psoriasis and cardiovascular disease	Vena GA, Vestita M, Cassano N.	Dermatol Ther	2010	10.1111/j.1529-8019.2010.01308.x	PUBMED
20231828	Psoriasis is not a useful independent risk factor for cardiovascular disease	Stern RS.	J Invest Dermatol	2010	10.1038/jid.2009.446	PUBMED
20178698	Psoriasis: can statins play a dual role?	Rajpara AN, Goldner R, Gaspari A.	Dermatol Online J	2010		PUBMED
20015170	Psoriasis is independently associated with psychiatric morbidity and adverse cardiovascular risk factors, but not with cardiovascular events in a population-based sample	Schmitt J, Ford DE.	J Eur Acad Dermatol Venereol	2010	10.1111/j.1468-3083.2009.03537.x	PUBMED
19812600	Psoriasis may not be an independent risk factor for acute ischemic heart disease hospitalizations: results of a large population-based Dutch cohort	Wakkee M, Herings RM, Nijsten T.	J Invest Dermatol	2009	10.1038/jid.2009.321	PUBMED
20037179	Patients with severe psoriasis are at increased risk of cardiovascular mortality: cohort study using the General Practice Research Database	Mehta NN, Azfar RS, Shin DB, Neimann AL, Troxel AB, Gelfand JM.	Eur Heart J	2010	10.1093/eurheartj/ehp567	PUBMED
20666273	Psoriasis and cardiovascular diseases	Vizzardi E, Raddino R, Teli M, Gorga E, Brambilla G, Dei Cas L.	Acta Cardiol	2010	10.2143/AC.65.3.2050351	PUBMED
22529646	A clinical study of some Ayurvedic compound drugs in the assessment quality of life of patients with Eka Kushtha (psoriasis)	Mehta CS, Dave AR, Shukla VD.	Ayu	2011	10.4103/0974-8520.93909	PUBMED
21862748	Association between biologic therapies for chronic plaque psoriasis and cardiovascular events: a meta-analysis of randomized controlled trials	Ryan C, Leonardi CL, Krueger JG, Kimball AB, Strober BE, Gordon KB, Langley RG, de Lemos JA, Daoud Y, Blankenship D, Kazi S, Kaplan DH, Friedewald VE, Menter A.	JAMA	2011	10.1001/jama.2011.1211	PUBMED
21787906	Attributable risk estimate of severe psoriasis on major cardiovascular events	Mehta NN, Yu Y, Pinnelas R, Krishnamoorthy P, Shin DB, Troxel AB, Gelfand JM.	Am J Med	2011	10.1016/j.amjmed.2011.03.028	PUBMED
21737374	Cardiovascular and metabolic risk profile in German patients with moderate and severe psoriasis: a case control study	Warnecke C, Manousaridis I, Herr R, Terris DD, Goebeler M, Goerdt S, Peitsch WK.	Eur J Dermatol	2011	10.1684/ejd.2011.1467	PUBMED
21332467	Cardiovascular safety of ustekinumab in patients with moderate to severe psoriasis: results of integrated analyses of data from phase II and III clinical studies	Reich K, Langley RG, Lebwohl M, Szapary P, Guzzo C, Yeilding N, Li S, Hsu MC, Griffiths CE.	Br J Dermatol	2011	10.1111/j.1365-2133.2011.10257.x	PUBMED
21118188	Medical comorbidity in recurrent versus first-episode depressive patients	Gili M, Garcia-Toro M, Vives M, Armengol S, Garcia-Campayo J, Soriano JB, Roca M.	Acta Psychiatr Scand	2011	10.1111/j.1600-0447.2010.01646.x	PUBMED
21749853	No increased risk of myocardial infarction among patients with ulcerative colitis or Crohn's disease	Osterman MT, Yang YX, Brensinger C, Forde KA, Lichtenstein GR, Lewis JD.	Clin Gastroenterol Hepatol	2011	10.1016/j.cgh.2011.06.032	PUBMED
21701147	Patients with psoriasis have a higher prevalence of parental cardiovascular disease	Gisondi P, Dalle Vedove C, Girolomoni G.	Dermatology	2011	10.1159/000328397	PUBMED
21855836	Systematic review and meta-analysis of methotrexate use and risk of cardiovascular disease	Micha R, Imamura F, Wyler von Ballmoos M, Solomon DH, Hernán MA, Ridker PM, Mozaffarian D.	Am J Cardiol	2011	10.1016/j.amjcard.2011.06.054	PUBMED
21170539	Systemic therapy of plaque-type psoriasis ameliorates endothelial cell function: results of a prospective longitudinal pilot trial	Boehncke S, Fichtlscherer S, Salgo R, Garbaraviciene J, Beschmann H, Diehl S, Hardt K, Thaçi D, Boehncke WH.	Arch Dermatol Res	2011	10.1007/s00403-010-1108-6	PUBMED
21410760	The 'psoriatic march': a concept of how severe psoriasis may drive cardiovascular comorbidity	Boehncke WH, Boehncke S, Tobin AM, Kirby B.	Exp Dermatol	2011	10.1111/j.1600-0625.2011.01261.x	PUBMED
21216492	Increased risk of acute myocardial infarction in patients with psoriasis: a 5-year population-based study in Taiwan	Lin HW, Wang KH, Lin HC, Lin HC.	J Am Acad Dermatol	2011	10.1016/j.jaad.2010.01.050	PUBMED
21362070	Prognosis following first-time myocardial infarction in patients with psoriasis: a Danish nationwide cohort study	Ahlehoff O, Gislason GH, Lindhardsen J, Olesen JB, Charlot M, Skov L, Torp-Pedersen C, Hansen PR.	J Intern Med	2011	10.1111/j.1365-2796.2011.02368.x	PUBMED
21114692	Psoriasis is associated with clinically significant cardiovascular risk: a Danish nationwide cohort study	Ahlehoff O, Gislason GH, Charlot M, Jørgensen CH, Lindhardsen J, Olesen JB, Abildstrøm SZ, Skov L, Torp-Pedersen C, Hansen PR.	J Intern Med	2011	10.1111/j.1365-2796.2010.02310.x	PUBMED
21777216	The effect of systemic psoriasis therapies on the incidence of myocardial infarction: a cohort study	Abuabara K, Lee H, Kimball AB.	Br J Dermatol	2011	10.1111/j.1365-2133.2011.10525.x	PUBMED
23157913	Cardiovascular risk and psoriasis: the role of biologic therapy	Puig L.	Actas Dermosifiliogr	2012	10.1016/j.adengl.2012.02.004	PUBMED
22373901	[Comorbidities and psoriasis. Impact on clinical practice]	Gerdes S, Mrowietz U.	Hautarzt	2012	10.1007/s00105-011-2230-x	PUBMED
22395580	An update on the long-term safety experience of ustekinumab: results from the psoriasis clinical development program with up to four years of follow-up	Reich K, Papp KA, Griffiths CE, Szapary PO, Yeilding N, Wasfi Y, Ott E, Hsu MC, Lebwohl M, Gordon KB; PHOENIX 1, PHOENIX 2, and ACCEPT investigators.	J Drugs Dermatol	2012		PUBMED
22911151	Association between tumor necrosis factor inhibitor therapy and myocardial infarction risk in patients with psoriasis	Wu JJ, Poon KY, Channual JC, Shen AY.	Arch Dermatol	2012	10.1001/archdermatol.2012.2502	PUBMED
21973034	Association of systemic psoriasis therapies and incidence of myocardial infarction	Wu JJ, Channual JC, Dann F.	Br J Dermatol	2012	10.1111/j.1365-2133.2011.10666.x	PUBMED
21966952	Association of systemic psoriasis therapies and incidence of myocardial infarction: reply from authors	Abuabara K, Lee H, Kimball AB.	Br J Dermatol	2012	10.1111/j.1365-2133.2011.10668.x	PUBMED
22591655	Cardiovascular Risk and Psoriasis: the Role of Biologic Therapy	Puig L.	Actas Dermosifiliogr	2012	10.1016/j.ad.2012.02.003	PUBMED
22572815	Chronic skin-specific inflammation promotes vascular inflammation and thrombosis	Wang Y, Gao H, Loyd CM, Fu W, Diaconu D, Liu S, Cooper KD, McCormick TS, Simon DI, Ward NL.	J Invest Dermatol	2012	10.1038/jid.2012.112	PUBMED
22221950	Coronary artery disease in patients with psoriasis referred for coronary angiography	Armstrong AW, Harskamp CT, Ledo L, Rogers JH, Armstrong EJ.	Am J Cardiol	2012	10.1016/j.amjcard.2011.11.025	PUBMED
22356631	Implementing treatment goals for successful long-term management of psoriasis	Mrowietz U.	J Eur Acad Dermatol Venereol	2012	10.1111/j.1468-3083.2011.04411.x	PUBMED
22151390	Leptin, adiponectin, visfatin and retinol-binding protein-4 - mediators of comorbidities in patients with psoriasis?	Gerdes S, Osadtschy S, Rostami-Yazdi M, Buhles N, Weichenthal M, Mrowietz U.	Exp Dermatol	2012	10.1111/j.1600-0625.2011.01402.x	PUBMED
23006590	Prognosis after percutaneous coronary intervention in patients with psoriasis: a cohort study using Danish nationwide registries	Ahlehoff O, Lindhardsen J, Gislason GH, Olesen JB, Charlot M, Skov L, Torp-Pedersen C, Hansen PR.	BMC Cardiovasc Disord	2012	10.1186/1471-2261-12-79	PUBMED
23134986	PSOLAR: design, utility, and preliminary results of a prospective, international, disease-based registry of patients with psoriasis who are receiving, or are candidates for, conventional systemic treatments or biologic agents	Papp KA, Strober B, Augustin M, Calabro S, Londhe A, Chevrier M; PSOLAR investigators and Steering Committee.	J Drugs Dermatol	2012		PUBMED
22649206	Psoriasis alters HDL composition and cholesterol efflux capacity	Holzer M, Wolf P, Curcic S, Birner-Gruenberger R, Weger W, Inzinger M, El-Gamal D, Wadsack C, Heinemann A, Marsche G.	J Lipid Res	2012	10.1194/jlr.M027367	PUBMED
22356630	The concept of psoriasis as a systemic inflammation: implications for disease management	Reich K.	J Eur Acad Dermatol Venereol	2012	10.1111/j.1468-3083.2011.04410.x	PUBMED
22897416	Association of psoriasis with stroke and myocardial infarction: meta-analysis of cohort studies	Xu T, Zhang YH.	Br J Dermatol	2012	10.1111/bjd.12002	PUBMED
22175820	Psoriasis and risk of nonfatal cardiovascular disease in U.S. women: a cohort study	Li WQ, Han JL, Manson JE, Rimm EB, Rexrode KM, Curhan GC, Qureshi AA.	Br J Dermatol	2012	10.1111/j.1365-2133.2011.10774.x	PUBMED
24192101	[Psoriasis and cardiovascular disease]	Torres T, Sales R, Vasconcelos C, Selores M.	Acta Med Port	2013		PUBMED
23986163	Association between the type and length of tumor necrosis factor inhibitor therapy and myocardial infarction risk in patients with psoriasis	Wu JJ, Poon KY, Bebchuk JD.	J Drugs Dermatol	2013		PUBMED
23768295	Association of ethnicity, tumor necrosis factor inhibitor therapy, and myocardial infarction risk in patients with psoriasis	Wu JJ, Poon KY.	J Am Acad Dermatol	2013	10.1016/j.jaad.2013.02.019	PUBMED
24034374	Association of gender, tumor necrosis factor inhibitor therapy, and myocardial infarction risk in patients with psoriasis	Wu JJ, Poon KY.	J Am Acad Dermatol	2013	10.1016/j.jaad.2013.04.035	PUBMED
22963528	Cardiovascular disease event rates in patients with severe psoriasis treated with systemic anti-inflammatory drugs: a Danish real-world cohort study	Ahlehoff O, Skov L, Gislason G, Lindhardsen J, Kristensen SL, Iversen L, Lasthein S, Gniadecki R, Dam TN, Torp-Pedersen C, Hansen PR.	J Intern Med	2013	10.1111/j.1365-2796.2012.02593.x	PUBMED
23845149	Cardiovascular morbidity and mortality in psoriasis and psoriatic arthritis: a systematic literature review	Horreau C, Pouplard C, Brenaut E, Barnetche T, Misery L, Cribier B, Jullien D, Aractingi S, Aubin F, Joly P, Le Maître M, Ortonne JP, Paul C, Richard MA.	J Eur Acad Dermatol Venereol	2013	10.1111/jdv.12163	PUBMED
24278773	Cardiovascular risk in psoriasis: a population-based analysis with assessment of the framingham risk score	Myasoedova E, Akkara Veetil BM, Matteson EL, Kremers HM, McEvoy MT, Crowson CS.	Scientifica (Cairo)	2013	10.1155/2013/371569	PUBMED
23974690	Comorbidities in psoriasis	Aurangabadkar SJ.	Indian J Dermatol Venereol Leprol	2013	10.4103/0378-6323.115506	PUBMED
23677316	Do TNF inhibitors reduce the risk of myocardial infarction in psoriasis patients?	Armstrong AW.	JAMA	2013	10.1001/jama.2013.4695	PUBMED
23204039	Effects of the tumor necrosis factor-α antagonist adalimumab on arterial inflammation assessed by positron emission tomography in patients with psoriasis: results of a randomized controlled trial	Bissonnette R, Tardif JC, Harel F, Pressacco J, Bolduc C, Guertin MC.	Circ Cardiovasc Imaging	2013	10.1161/CIRCIMAGING.112.975730	PUBMED
24433181	Endothelial cells are highly heterogeneous at the level of cytokine-induced insulin resistance	Woth K, Prein C, Steinhorst K, Diehl S, Boehncke WH, Buerger C.	Exp Dermatol	2013	10.1111/exd.12235	PUBMED
24474126	Peroxisome proliferator-activated receptor agonists (PPARs): a promising prospect in the treatment of psoriasis and psoriatic arthritis	Lima Ede A, Lima MM, Marques CD, Duarte AL, Pita Ida R, Pita MG.	An Bras Dermatol	2013	10.1590/abd1806-4841.20132653	PUBMED
22404103	Re-evaluation of the risk for major adverse cardiovascular events in patients treated with anti-IL-12/23 biological agents for chronic plaque psoriasis: a meta-analysis of randomized controlled trials	Tzellos T, Kyrgidis A, Zouboulis CC.	J Eur Acad Dermatol Venereol	2013	10.1111/j.1468-3083.2012.04500.x	PUBMED
23329076	Risk of cardiovascular disorders in psoriasis patients: current and future	Tablazon IL, Al-Dabagh A, Davis SA, Feldman SR.	Am J Clin Dermatol	2013	10.1007/s40257-012-0005-5	PUBMED
23986210	The quality of primary health care for chronically ill patients: a cross-sectional study	Kurpas D, Church J, Mroczek B, Hans-Wytrychowska A, Nitsch-Osuch A, Kassolik K, Andrzejewski W, Steciwko A.	Adv Clin Exp Med	2013		PUBMED
24026609	Tumor necrosis factor inhibitors and myocardial infarction in psoriasis	Wu JJ.	JAMA	2013	10.1001/jama.2013.276749	PUBMED
24026612	Tumor necrosis factor inhibitors and myocardial infarction in psoriasis--reply	Armstrong AW.	JAMA	2013	10.1001/jama.2013.276767	PUBMED
23925466	Psoriasis severity and the prevalence of major medical comorbidity: a population-based study	Yeung H, Takeshita J, Mehta NN, Kimmel SE, Ogdie A, Margolis DJ, Shin DB, Attor R, Troxel AB, Gelfand JM.	JAMA Dermatol	2013	10.1001/jamadermatol.2013.5015	PUBMED
23528816	Incidence of cardiovascular disease in individuals with psoriasis: a systematic review and meta-analysis	Samarasekera EJ, Neilson JM, Warren RB, Parnham J, Smith CH.	J Invest Dermatol	2013	10.1038/jid.2013.149	PUBMED
23557749	Psoriasis and major adverse cardiovascular events: a systematic review and meta-analysis of observational studies	Armstrong EJ, Harskamp CT, Armstrong AW.	J Am Heart Assoc	2013	10.1161/JAHA.113.000062	PUBMED
23845148	Psoriasis, cardiovascular events, cancer risk and alcohol use: evidence-based recommendations based on systematic review and expert opinion	Richard MA, Barnetche T, Horreau C, Brenaut E, Pouplard C, Aractingi S, Aubin F, Cribier B, Joly P, Jullien D, Le Maître M, Misery L, Ortonne JP, Paul C.	J Eur Acad Dermatol Venereol	2013	10.1111/jdv.12162	PUBMED
23278607	Risk and predictors of cardiovascular disease in psoriasis: a population-based study	Maradit-Kremers H, Dierkhising RA, Crowson CS, Icen M, Ernste FC, McEvoy MT.	Int J Dermatol	2013	10.1111/j.1365-4632.2011.05430.x	PUBMED
24138976	Risk of myocardial infarction in canadian patients with psoriasis: a retrospective cohort study	Levesque A, Lachaine J, Bissonnette R.	J Cutan Med Surg	2013	10.2310/7750.2013.13052	PUBMED
24779224	[Metabolic syndrome in patients with psoriasis]	Wolska K, Michalska-Jakubus M, Pietrzak A, Krasowska D.	Pol Merkur Lekarski	2014		PUBMED
25556438	An in silico appraisal to identify high affinity anti-apoptotic synthetic tetrapeptide inhibitors targeting the mammalian caspase 3 enzyme	Kelotra S, Jain M, Kelotra A, Jain I, Bandaru S, Nayarisseri A, Bidwai A.	Asian Pac J Cancer Prev	2014	10.7314/apjcp.2014.15.23.10137	PUBMED
27075123	Combined biologic therapy for the treatment of psoriasis and psoriatic arthritis: A case report	Babalola O, Lakdawala N, Strober BE.	JAAD Case Rep	2014	10.1016/j.jdcr.2014.09.002	PUBMED
24848273	Complement C3 as a marker of cardiometabolic risk in psoriasis	Torres T, Bettencourt N, Mendonça D, Vasconcelos C, Silva BM, Selores M.	Arch Dermatol Res	2014	10.1007/s00403-014-1467-5	PUBMED
24281789	Effect of treating psoriasis on cardiovascular co-morbidities: focus on TNF inhibitors	Famenini S, Sako EY, Wu JJ.	Am J Clin Dermatol	2014	10.1007/s40257-013-0052-6	PUBMED
24184141	From the Medical Board of the National Psoriasis Foundation: The risk of cardiovascular disease in individuals with psoriasis and the potential impact of current therapies	Hugh J, Van Voorhees AS, Nijhawan RI, Bagel J, Lebwohl M, Blauvelt A, Hsu S, Weinberg JM.	J Am Acad Dermatol	2014	10.1016/j.jaad.2013.09.020	PUBMED
24882857	GRAPPA 2013 basic/translational/clinical science update: comorbidity monitoring	Boehncke WH.	J Rheumatol	2014	10.3899/jrheum.140175	PUBMED
24804827	Interleukin-18 as a therapeutic target in acute myocardial infarction and heart failure	O'Brien LC, Mezzaroma E, Van Tassell BW, Marchetti C, Carbone S, Abbate A, Toldo S.	Mol Med	2014	10.2119/molmed.2014.00034	PUBMED
24118377	Methylentetrahydrofolatereductase (rs1801133) polymorphism and psoriasis: contribution to oxidative stress, lipid peroxidation and correlation with vascular adhesion protein 1, preliminary report	Asefi M, Vaisi-Raygani A, Khodarahmi R, Nemati H, Rahimi Z, Vaisi-Raygani H, Tavilani H, Pourmotabbed T.	J Eur Acad Dermatol Venereol	2014	10.1111/jdv.12262	PUBMED
24648709	Myocardial infarction in a patient treated with anti-interleukin-12 biological agent for chronic plaque psoriasis	Stinco G, Buligan C, Bergamo S, Morgante O, Iacono MA, Patrone P.	Ann Dermatol	2014	10.5021/ad.2014.26.1.137	PUBMED
24903077	Psoriasis and risk of heart failure: a nationwide cohort study	Khalid U, Ahlehoff O, Gislason GH, Kristensen SL, Skov L, Torp-Pedersen C, Hansen PR.	Eur J Heart Fail	2014	10.1002/ejhf.113	PUBMED
24525359	Psoriasis: the visible killer	Torres T, Bettencourt N.	Rev Port Cardiol	2014	10.1016/j.repc.2013.06.017	PUBMED
24126079	Research gaps in psoriasis: opportunities for future studies	Ryan C, Korman NJ, Gelfand JM, Lim HW, Elmets CA, Feldman SR, Gottlieb AB, Koo JY, Lebwohl M, Leonardi CL, Van Voorhees AS, Bhushan R, Menter A.	J Am Acad Dermatol	2014	10.1016/j.jaad.2013.08.042	PUBMED
24800325	The role of the community nurse in psoriatic comorbidities interventions	Aldridge A.	Br J Community Nurs	2014	10.12968/bjcn.2014.19.1.38	PUBMED
25023174	The therapeutic potential of I-domain integrins	Brennan M, Cox D.	Adv Exp Med Biol	2014	10.1007/978-94-017-9153-3_11	PUBMED
25116971	Tumor necrosis factor inhibitor therapy and myocardial infarction risk in patients with psoriasis, psoriatic arthritis, or both	Wu JJ, Poon KY.	J Drugs Dermatol	2014		PUBMED
25799668	[Pharmacovigilance update]	Fogarasi Szabo N, Diezi L, Delenclos L, Renard D, Chtioui H, Rothuizen LE, Buclin T, Livio F.	Rev Med Suisse	2015		PUBMED
25303139	Cardiovascular outcomes and systemic anti-inflammatory drugs in patients with severe psoriasis: 5-year follow-up of a Danish nationwide cohort	Ahlehoff O, Skov L, Gislason G, Gniadecki R, Iversen L, Bryld LE, Lasthein S, Lindhardsen J, Kristensen SL, Torp-Pedersen C, Hansen PR.	J Eur Acad Dermatol Venereol	2015	10.1111/jdv.12768	PUBMED
26223654	Chronic Psoriatic Skin Inflammation Leads to Increased Monocyte Adhesion and Aggregation	Golden JB, Groft SG, Squeri MV, Debanne SM, Ward NL, McCormick TS, Cooper KD.	J Immunol	2015	10.4049/jimmunol.1402307	PUBMED
26675482	Chronic, not acute, skin-specific inflammation promotes thrombosis in psoriasis murine models	Golden JB, Wang Y, Fritz Y, Diaconu D, Zhang X, Debanne SM, Simon DI, McCormick TS, Ward NL.	J Transl Med	2015	10.1186/s12967-015-0738-z	PUBMED
28635878	Helicobacter pylori infection and extragastroduodenal diseases	Maev IV, Andreev DN, Kucheryavyi YA.	Ter Arkh	2015	10.17116/terarkh2015878103-110	PUBMED
26624961	Identifying and Managing Complications and Comorbidities in Patients With Psoriasis	Duffin KC Md Ms.	Semin Cutan Med Surg	2015	10.12788/j.sder.2015.0135	PUBMED
24735175	Increased serum level of N-terminal Pro-B-type natriuretic peptide as a possible biomarker of cardiovascular risk in psoriatic patients	Pietrzak A, Bartosinska J, Blaszczyk R, Chodorowska G, Brzozowski W, Hercogova J, Donica H, Lotti T.	J Eur Acad Dermatol Venereol	2015	10.1111/jdv.12528	PUBMED
26633680	Patient Preferences for Biologicals in Psoriasis: Top Priority of Safety for Cardiovascular Patients	Schaarschmidt ML, Kromer C, Herr R, Schmieder A, Sonntag D, Goerdt S, Peitsch WK.	PLoS One	2015	10.1371/journal.pone.0144335	PUBMED
25304822	Psoriasis and ischemic coronary artery disease	Mahiques-Santos L, Soriano-Navarro CJ, Perez-Pastor G, Tomas-Cabedo G, Pitarch-Bort G, Valcuende-Cavero F.	Actas Dermosifiliogr	2015	10.1016/j.ad.2014.08.002	PUBMED
25742120	Psoriasis and the Risk of Major Cardiovascular Events: Cohort Study Using the Clinical Practice Research Datalink	Parisi R, Rutter MK, Lunt M, Young HS, Symmons DPM, Griffiths CEM, Ashcroft DM; Identification and Management of Psoriasis Associated ComorbidiTy (IMPACT) project team.	J Invest Dermatol	2015	10.1038/jid.2015.87	PUBMED
25412782	Psoriasis is a systemic disease with multiple cardiovascular and metabolic comorbidities	Ryan C, Kirby B.	Dermatol Clin	2015	10.1016/j.det.2014.09.004	PUBMED
25862150	Risk of incident chronic kidney disease and end-stage renal disease in patients with psoriasis: A nationwide population-based cohort study	Chi CC, Wang J, Chen YF, Wang SH, Chen FL, Tung TH.	J Dermatol Sci	2015	10.1016/j.jdermsci.2015.03.012	PUBMED
25599394	Psoriasis and cardiometabolic traits: modest association but distinct genetic architectures	Koch M, Baurecht H, Ried JS, Rodriguez E, Schlesinger S, Volks N, Gieger C, Rückert IM, Heinrich L, Willenborg C, Smith C, Peters A, Thorand B, Koenig W, Lamina C, Jansen H, Kronenberg F, Seissler J, Thiery J, Rathmann W, Schunkert H, Erdmann J, Barker J, Nair RP, Tsoi LC, Elder JT, Mrowietz U, Weichenthal M, Mucha S, Schreiber S, Franke A, Schmitt J, Lieb W, Weidinger S.	J Invest Dermatol	2015	10.1038/jid.2015.8	PUBMED
25351522	Risk of major cardiovascular events in patients with psoriatic arthritis, psoriasis and rheumatoid arthritis: a population-based cohort study	Ogdie A, Yu Y, Haynes K, Love TJ, Maliha S, Jiang Y, Troxel AB, Hennessy S, Kimmel SE, Margolis DJ, Choi H, Mehta NN, Gelfand JM.	Ann Rheum Dis	2015	10.1136/annrheumdis-2014-205675	PUBMED
25102892	Risk of myocardial infarction in psoriasis patients: a retrospective cohort study	Wu JJ, Choi YM, Bebchuk JD.	J Dermatolog Treat	2015	10.3109/09546634.2014.952609	PUBMED
25362972	Metabolic syndrome in Spanish patients with psoriasis needing systemic therapy: Prevalence and association with cardiovascular disease in PSO-RISK, a cross-sectional study	Belinchón I, Vanaclocha F, de la Cueva-Dobao P, Coto-Segura P, Labandeira J, Herranz P, Taberner R, Juliá B, Cea-Calvo L, Puig L.	J Dermatolog Treat	2015	10.3109/09546634.2014.983039	PUBMED
27458624	[Cardiovascular risk in patients with psoriatic arthritis]	Korotaeva TV, Novikova DS, Loginova EY.	Ter Arkh	2016	10.17116/terarkh2016885102-106	PUBMED
27659680	Cardiovascular Disease Outcomes Associated with Three Major Inflammatory Dermatologic Diseases: A Propensity-Matched Case Control Study	Marshall VD, Moustafa F, Hawkins SD, Balkrishnan R, Feldman SR.	Dermatol Ther (Heidelb)	2016	10.1007/s13555-016-0144-3	PUBMED
27459457	Epidemiological Assessments of Skin Outcomes in the Nurses' Health Studies	Li WQ, Cho E, Weinstock MA, Mashfiq H, Qureshi AA.	Am J Public Health	2016	10.2105/AJPH.2016.303315	PUBMED
26836804	Psoriasis and comorbidities. Epidemiological studies	Egeberg A.	Dan Med J	2016		PUBMED
26421371	Psoriasis and the Risk of Depression in the US Population: National Health and Nutrition Examination Survey 2009-2012	Cohen BE, Martires KJ, Ho RS.	JAMA Dermatol	2016	10.1001/jamadermatol.2015.3605	PUBMED
27402717	Psoriasis Patients Treated With Biologics and Methotrexate Have a Reduced Rate of Myocardial Infarction: A Collaborative Analysis Using International Cohorts	Gulliver WP, Young HM, Bachelez H, Randell S, Gulliver S, Al-Mutairi N.	J Cutan Med Surg	2016	10.1177/1203475416658004	PUBMED
29423460	Risk of Cardiovascular Outcomes among Psoriasis Patients Treated with Biologics and Other Systemic Agents	Curtis JR, Danila MI, Chen L, Chan B, Ehst B, Xie F, Winthrop KL, Yun H.	J Psoriasis Psoriatic Arthritis	2016	10.1177/247553031600100307	PUBMED
26885728	Risk of Major Adverse Cardiovascular Events and All-Cause Mortality in Patients With Hidradenitis Suppurativa	Egeberg A, Gislason GH, Hansen PR.	JAMA Dermatol	2016	10.1001/jamadermatol.2015.6264	PUBMED
27376696	Self-reported depression in psoriasis is associated with subclinical vascular diseases	Aberra TM, Joshi AA, Lerman JB, Rodante JA, Dahiya AK, Teague HL, Ng Q, Silverman JI, Sorokin AV, Salahuddin T, Lockshin BN, Ahlman MA, Playford MP, Chen MY, Gelfand JM, Mehta NN.	Atherosclerosis	2016	10.1016/j.atherosclerosis.2016.05.043	PUBMED
27300248	The Effect of TNF Inhibitors on Cardiovascular Events in Psoriasis and Psoriatic Arthritis: an Updated Meta-Analysis	Yang ZS, Lin NN, Li L, Li Y.	Clin Rev Allergy Immunol	2016	10.1007/s12016-016-8560-9	PUBMED
27207347	Do Biologics Protect Patients With Psoriasis From Myocardial Infarction? A Retrospective Cohort	Gulliver WP, Randell S, Gulliver S, Connors S, Bachelez H, MacDonald D, Gladney N, Morrissey A, Fleming P.	J Cutan Med Surg	2016	10.1177/1203475416650430	PUBMED
26316538	Psoriasis as an Independent Risk Factor for Cardiovascular Disease: An Epidemiologic Analysis Using a National Database	Lai YC, Yew YW.	J Cutan Med Surg	2016	10.1177/1203475415602842	PUBMED
26280176	Impact of Depression on Risk of Myocardial Infarction, Stroke and Cardiovascular Death in Patients with Psoriasis: A Danish Nationwide Study	Egeberg A, Khalid U, Gislason GH, Mallbris L, Skov L, Hansen PR.	Acta Derm Venereol	2016	10.2340/00015555-2218	PUBMED
28658137	Cardiovascular disease in immune-mediated inflammatory diseases: A cross-sectional analysis of 6 cohorts	Fernández-Gutiérrez B, Perrotti PP, Gisbert JP, Domènech E, Fernández-Nebro A, Cañete JD, Ferrándiz C, Tornero J, García-Sánchez V, Panés J, Fonseca E, Blanco F, Rodríguez-Moreno J, Carreira P, Julià A, Marsal S, Rodriguez-Rodriguez L; IMID Consortium.	Medicine (Baltimore)	2017	10.1097/MD.0000000000007308	PUBMED
27894789	Cardiovascular event risk assessment in psoriasis patients treated with tumor necrosis factor-α inhibitors versus methotrexate	Wu JJ, Guérin A, Sundaram M, Dea K, Cloutier M, Mulani P.	J Am Acad Dermatol	2017	10.1016/j.jaad.2016.07.042	PUBMED
28662815	Cardiovascular Risk Factors and Carotid Intima-Media Thickness in a Colombian Population With Psoriasis	Argote A, Mora-Hernández O, Milena Aponte L, Barrera-Chaparro DI, Muñoz-Ruiz LM, Giraldo-Mordecay L, Camargo D.	Actas Dermosifiliogr	2017	10.1016/j.ad.2017.04.015	PUBMED
28610662	Clinical, Diagnostic, and Therapeutic Implications in Psoriasis Associated With Cardiovascular Disease	Bonanad C, González-Parra E, Rivera R, Carrascosa JM, Daudén E, Olveira A, Botella-Estrada R.	Actas Dermosifiliogr	2017	10.1016/j.ad.2016.12.023	PUBMED
28958138	Clusterin serum level: how does it affect psoriatic patients?	Buquicchio R, Foti C, Loconsole F, Polimeno L, Ventura MT.	J Biol Regul Homeost Agents	2017		PUBMED
28483812	Coronary Plaque Characterization in Psoriasis Reveals High-Risk Features That Improve After Treatment in a Prospective Observational Study	Lerman JB, Joshi AA, Chaturvedi A, Aberra TM, Dey AK, Rodante JA, Salahuddin T, Chung JH, Rana A, Teague HL, Wu JJ, Playford MP, Lockshin BA, Chen MY, Sandfort V, Bluemke DA, Mehta NN.	Circulation	2017	10.1161/CIRCULATIONAHA.116.026859	PUBMED
29036254	Evaluation of Risk of Major Adverse Cardiovascular Events With Biologic Therapy in Patients With Psoriasis	Bissonnette R, Kerdel F, Naldi L, Papp K, Galindo C, Langholff W, Tang KL, Szapary P, Fakharzadeh S, Srivastava B, Goyal K, Gottlieb AB.	J Drugs Dermatol	2017		PUBMED
27518205	Impact of biologic therapies on risk of major adverse cardiovascular events in patients with psoriasis: systematic review and meta-analysis of randomized controlled trials	Rungapiromnan W, Yiu ZZN, Warren RB, Griffiths CEM, Ashcroft DM.	Br J Dermatol	2017	10.1111/bjd.14964	PUBMED
28249219	Psoriasis-like inflammation leads to renal dysfunction via upregulation of NADPH oxidases and inducible nitric oxide synthase	Al-Harbi NO, Nadeem A, Ansari MA, Al-Harbi MM, Alotaibi MR, AlSaad AM, Ahmad SF.	Int Immunopharmacol	2017	10.1016/j.intimp.2017.02.018	PUBMED
27111228	Risk of Cardiovascular Morbidity in Patients With Psoriatic Arthritis: A Meta-Analysis of Observational Studies	Polachek A, Touma Z, Anderson M, Eder L.	Arthritis Care Res (Hoboken)	2017	10.1002/acr.22926	PUBMED
29065479	Psoriasis and Cardiovascular Comorbidities: Focusing on Severe Vascular Events, Cardiovascular Risk Factors and Implications for Treatment	Hu SC, Lan CE.	Int J Mol Sci	2017	10.3390/ijms18102211	PUBMED
28213804	Psoriasis and cardiovascular events: updating the evidence	Raaby L, Ahlehoff O, de Thurah A.	Arch Dermatol Res	2017	10.1007/s00403-016-1712-1	PUBMED
28350413	Risk of Myocardial Infarction in Patients with Psoriasis and Psoriatic Arthritis: A Nationwide Cohort Study	Egeberg A, Thyssen JP, Jensen P, Gislason GH, Skov L.	Acta Derm Venereol	2017	10.2340/00015555-2657	PUBMED
29976222	Assessing patients' acceptance of their medication to reveal unmet needs: results from a large multi-diseases study using a patient online community	Lambert J, Chekroun M, Gilet H, Acquadro C, Arnould B.	Health Qual Life Outcomes	2018	10.1186/s12955-018-0962-3	PUBMED
29196385	Characteristic and Outcome of Psoriatic Arthritis Patients with Hyperuricemia	AlJohani R, Polachek A, Ye JY, Chandran V, Gladman DD.	J Rheumatol	2018	10.3899/jrheum.170384	PUBMED
29625133	Commentary: Does biologic treatment of psoriasis lower the risk of cardiovascular events and mortality?: A critical question that we are only just beginning to answer	Gelfand JM.	J Am Acad Dermatol	2018	10.1016/j.jaad.2018.03.046	PUBMED
29718018	Do psoriasis patients engage in vigorous physical activity?	Amin M, Lee EB, Bhutani T, Wu JJ.	Cutis	2018		PUBMED
30099394	Evaluation of capillary pathologies by nailfold capillaroscopy in patients with psoriasis vulgaris: study protocol for a prospective, controlled exploratory study	Fink C, Kilian S, Bertlich I, Hoxha E, Bardehle F, Enk A, Haenssle HA.	BMJ Open	2018	10.1136/bmjopen-2018-021595	PUBMED
29454476	Frequency of Electrocardiographic Abnormalities in Patients With Psoriasis	Hansen PR, Juhl CR, Isaksen JL, Jemec GB, Ellervik C, Kanters JK.	Am J Cardiol	2018	10.1016/j.amjcard.2017.12.045	PUBMED
28527093	Income disparities in healthcare use remain after controlling for healthcare need: evidence from Swedish register data on psoriasis and psoriatic arthritis	Löfvendahl S, Jöud A, Petersson IF, Theander E, Svensson Å, Carlsson KS.	Eur J Health Econ	2018	10.1007/s10198-017-0895-5	PUBMED
30133617	Metabolic syndrome and psoriasis: a study in 97 patients	Ferdinando LB, Fukumoto PK, Sanches S, Fabricio LHZ, Skare TL.	Rev Assoc Med Bras (1992)	2018	10.1590/1806-9282.64.04.368	PUBMED
30390727	Potential Cardio-protective Effects of Psoriasis Medications	Liu B, Schwartz RA.	Acta Dermatovenerol Croat	2018		PUBMED
30429845	Potential Role of Cytochrome c and Tryptase in Psoriasis and Psoriatic Arthritis Pathogenesis: Focus on Resistance to Apoptosis and Oxidative Stress	Chimenti MS, Sunzini F, Fiorucci L, Botti E, Fonti GL, Conigliaro P, Triggianese P, Costa L, Caso F, Giunta A, Esposito M, Bianchi L, Santucci R, Perricone R.	Front Immunol	2018	10.3389/fimmu.2018.02363	PUBMED
29807889	Psoriasis and Inflammation More Than Skin Deep	Daghem M, Newby D.	Circ Cardiovasc Imaging	2018	10.1161/CIRCIMAGING.118.007849	PUBMED
29683293	Psoriasis as a cardiovascular risk factor: updates and algorithmic approach	Cozzani E, Rosa GM, Burlando M, Parodi A.	G Ital Dermatol Venereol	2018	10.23736/S0392-0488.18.06040-6	PUBMED
28927890	Reduction of Inflammatory and Cardiovascular Proteins in the Blood of Patients with Psoriasis: Differential Responses between Tofacitinib and Etanercept after 4 Weeks of Treatment	Kim J, Tomalin L, Lee J, Fitz LJ, Berstein G, Correa-da Rosa J, Garcet S, Lowes MA, Valdez H, Wolk R, Suarez-Farinas M, Krueger JG.	J Invest Dermatol	2018	10.1016/j.jid.2017.08.040	PUBMED
27881030	The effect of tumor necrosis factor inhibitor therapy on the incidence of myocardial infarction in patients with psoriasis: a retrospective study	Shaaban D, Al-Mutairi N.	J Dermatolog Treat	2018	10.1080/09546634.2016.1254145	PUBMED
29499292	The risk of cardiovascular events in psoriasis patients treated with tumor necrosis factor-α inhibitors versus phototherapy: An observational cohort study	Wu JJ, Sundaram M, Cloutier M, Gauthier-Loiselle M, Guérin A, Singh R, Ganguli A.	J Am Acad Dermatol	2018	10.1016/j.jaad.2018.02.050	PUBMED
29950900	Young patients with risk factors prevalent in the elderly - differences in comorbidity depending on severity of psoriasis: a nationwide cross-sectional study in Swedish health registers	Hajiebrahimi M, Linder M, Hägg D, Berglind IA, McElligott S, Valgardsson VS, Villacorta R, Sundström A.	Clin Epidemiol	2018	10.2147/CLEP.S164918	PUBMED
29397035	Psoriasis and cardiovascular disease risk factors: the HUNT Study, Norway	Snekvik I, Nilsen TIL, Romundstad PR, Saunes M.	J Eur Acad Dermatol Venereol	2018	10.1111/jdv.14835	PUBMED
29719939	Psoriasis and risk of myocardial infarction before and during an era with biological therapy: a population-based follow-up study	Leisner MZ, Lindorff Riis J, Gniadecki R, Iversen L, Olsen M.	J Eur Acad Dermatol Venereol	2018	10.1111/jdv.15021	PUBMED
30304544	Angiotensin-converting enzyme insertion/deletion (rs106180) and angiotensin type 1 receptor A(1166) C (rs106165) genotypes and psoriasis: Correlation with cellular immunity, lipid profile, and oxidative stress markers	Tanhapour M, Falahi B, Vaisi-Raygani A, Bahrehmand F, Kiani A, Rahimi Z, Vaisi-Raygani AA, Shakiba E, Pourmotabbed T.	J Cell Biochem	2019	10.1002/jcb.27569	PUBMED
30916734	Association of Ustekinumab vs TNF Inhibitor Therapy With Risk of Atrial Fibrillation and Cardiovascular Events in Patients With Psoriasis or Psoriatic Arthritis	Lee MP, Desai RJ, Jin Y, Brill G, Ogdie A, Kim SC.	JAMA Dermatol	2019	10.1001/jamadermatol.2019.0001	PUBMED
31275060	Biomarkers of Inflammation in Obesity-Psoriatic Patients	Rodríguez-Cerdeira C, Cordeiro-Rodríguez M, Carnero-Gregorio M, López-Barcenas A, Martínez-Herrera E, Fabbrocini G, Sinani A, Arenas-Guzmán R, González-Cespón JL.	Mediators Inflamm	2019	10.1155/2019/7353420	PUBMED
31154400	Cardiovascular Diseases in Psoriasis and Psoriatic Arthritis	Eder L, Dey A, Joshi AA, Boehncke WH, Mehta NN, Szentpetery A.	J Rheumatol Suppl	2019	10.3899/jrheum.190114	PUBMED
29149819	Cardiovascular Risk in Psoriasis: Current State of the Art	Dattilo G, Borgia F, Guarneri C, Casale M, Bitto R, Morabito C, Signorelli S, Katsiki N, Cannavò SP.	Curr Vasc Pharmacol	2019	10.2174/1570161115666171116163816	PUBMED
30721933	Coronary artery plaque characteristics and treatment with biologic therapy in severe psoriasis: results from a prospective observational study	Elnabawi YA, Dey AK, Goyal A, Groenendyk JW, Chung JH, Belur AD, Rodante J, Harrington CL, Teague HL, Baumer Y, Keel A, Playford MP, Sandfort V, Chen MY, Lockshin B, Gelfand JM, Bluemke DA, Mehta NN.	Cardiovasc Res	2019	10.1093/cvr/cvz009	PUBMED
31770302	Down syndrome, severe psoriasis, and increased risk for cardiovascular events	Sismour B, DʼAcunto K.	JAAPA	2019	10.1097/01.JAA.0000604860.71819.c1	PUBMED
30758908	Efficacy and safety of secukinumab in a psoriatic patient affected by comorbid metabolic disorders	Babino G, Fulgione E, Giorgio CM, Agozzino M, Alfano R, Argenziano G.	Dermatol Ther	2019	10.1111/dth.12858	PUBMED
31616219	Evaluation of plasma levels of tissue factor and tissue factor pathway inhibitor in patients with psoriasis	Domagała A, Wojtowicz-Prus E, Dubis J, Witkiewicz W, Czarnecka A.	Postepy Dermatol Alergol	2019	10.5114/ada.2019.87447	PUBMED
30905457	Fasting blood glucose levels in patients with different types of diseases	Zhang Q, Zhao G, Yang N, Zhang L.	Prog Mol Biol Transl Sci	2019	10.1016/bs.pmbts.2019.01.004	PUBMED
30847414	Neutrophil Subsets, Platelets, and Vascular Disease in Psoriasis	Teague HL, Varghese NJ, Tsoi LC, Dey AK, Garshick MS, Silverman JI, Baumer Y, Harrington CL, Stempinski E, Elnabawi YA, Dagur PK, Cui K, Tunc I, Seifuddin F, Joshi AA, Stansky E, Purmalek MM, Rodante JA, Keel A, Aridi TZ, Carmona-Rivera C, Sanda GE, Chen MY, Pirooznia M, McCoy JP Jr, Gelfand JM, Zhao K, Gudjonsson JE, Playford MP, Kaplan MJ, Berger JS, Mehta NN.	JACC Basic Transl Sci	2019	10.1016/j.jacbts.2018.10.008	PUBMED
30457023	Psoriasis and cardiovascular disease: the elusive link	Manolis AA, Manolis TA, Melita H, Manolis AS.	Int Rev Immunol	2019	10.1080/08830185.2018.1539084	PUBMED
30638928	Psoriasis and metabolic and cardiovascular comorbidities in children: A systematic review	Badaoui A, Tounian P, Mahé E.	Arch Pediatr	2019	10.1016/j.arcped.2018.12.005	PUBMED
29799667	Subsequent Cardiovascular Events Among Patients With Rheumatoid Arthritis, Psoriatic Arthritis, or Psoriasis: Patterns of Disease-Modifying Antirheumatic Drug Treatment	Sparks JA, Lesperance T, Accortt NA, Solomon DH.	Arthritis Care Res (Hoboken)	2019	10.1002/acr.23609	PUBMED
31308681	Urinary orosomucoid: a new marker of cardiovascular risk in psoriatic patients?	Németh B, Péter I, Boncz I, Jagicza A, Kiss I, Csergő Á, Kőszegi T, Kustán P, Horváth IG, Ajtay Z.	Ther Clin Risk Manag	2019	10.2147/TCRM.S197633	PUBMED
29787813	Vascular involvement in axial spondyloarthropathies	Prati C, Demougeot C, Guillot X, Sondag M, Verhoeven F, Wendling D.	Joint Bone Spine	2019	10.1016/j.jbspin.2018.05.003	PUBMED
31432567	Increased risk of atherosclerotic cardiovascular disease among patients with psoriasis in Korea: A 15-year nationwide population-based cohort study	Jung KJ, Kim TG, Lee JW, Lee M, Oh J, Lee SE, Chang HJ, Jee SH, Lee MG.	J Dermatol	2019	10.1111/1346-8138.15052	PUBMED
30583988	Risk of myocardial infarction in patients with psoriasis: A cross-sectional patient-population study in a Japanese hospital	Shiba M, Kato T, Izumi T, Miyamoto S, Nakane E, Haruna T, Inoko M.	J Cardiol	2019	10.1016/j.jjcc.2018.10.008	PUBMED
33170072	Association Among Noncalcified Coronary Burden, Fractional Flow Reserve, and Myocardial Injury in Psoriasis	Zhou W, Abdelrahman KM, Dey AK, Reddy A, Uceda DE, Lateef SS, Elnabawi YA, Anzenberg P, Al Najafi M, Rodante JA, Keel A, Ortiz J, Teague HL, Erb-Alvarez J, Singh D, Joshi AA, Playford MP, Chen MY, Gelfand JM, Remaley AT, Bluemke DA, Mehta NN.	J Am Heart Assoc	2020	10.1161/JAHA.119.017417	PUBMED
32410564	Cardio-Rheumatology: Cardiovascular Complications in Systemic Autoimmune Rheumatic Diseases / Is Inflammation the Common Link and Target?	Manolis AS, Tzioufas AG.	Curr Vasc Pharmacol	2020	10.2174/1570161118666200514222236	PUBMED
32693768	Cardio-Rheumatology: Two Collaborating Disciplines to Deal with the Enhanced Cardiovascular Risk in Autoimmune Rheumatic Diseases	Manolis AS, Tzioufas AG.	Curr Vasc Pharmacol	2020	10.2174/1570161118666200721145718	PUBMED
32199449	Catastrophic stroke burden in a patient with uncontrolled psoriasis and psoriatic arthritis: a case report	Fan JM, Solomon DA, López GY, Hofmann JW, Colorado RA, Kim AS, Meisel K, Halabi C.	BMC Neurol	2020	10.1186/s12883-020-01681-9	PUBMED
33104056	Chronic inflammation in psoriasis promotes visceral adiposity associated with noncalcified coronary burden over time	Sajja A, Abdelrahman KM, Reddy AS, Dey AK, Uceda DE, Lateef SS, Sorokin AV, Teague HL, Chung J, Rivers J, Joshi AA, Elnabawi YA, Goyal A, Rodante JA, Keel A, Alvarez JE, Lockshin B, Prussick R, Siegel E, Playford MP, Chen MY, Bluemke DA, Gelfand JM, Mehta NN.	JCI Insight	2020	10.1172/jci.insight.142534	PUBMED
31837960	Chronic inflammation, cardiometabolic diseases and effects of treatment: Psoriasis as a human model	Aksentijevich M, Lateef SS, Anzenberg P, Dey AK, Mehta NN.	Trends Cardiovasc Med	2020	10.1016/j.tcm.2019.11.001	PUBMED
32645629	Dimethyl fumarate protects cardiomyocytes against oxygen-glucose deprivation/reperfusion (OGD/R)-induced inflammatory response and damages via inhibition of Egr-1	Zhao J, Cheng Z, Quan X, Xie Z, Zhang L, Ding Z.	Int Immunopharmacol	2020	10.1016/j.intimp.2020.106733	PUBMED
31520623	Epicardial Adipose Tissue Inflammation Can Cause the Distinctive Pattern of Cardiovascular Disorders Seen in Psoriasis	Packer M.	Am J Med	2020	10.1016/j.amjmed.2019.08.027	PUBMED
32500484	Hidradenitis Suppurativa and Concurrent Psoriasis: Comparison of Epidemiology, Comorbidity Profiles, and Risk Factors	Pinter A, Kokolakis G, Rech J, Biermann MHC, Häberle BM, Multmeier J, Reinhardt M.	Dermatol Ther (Heidelb)	2020	10.1007/s13555-020-00401-y	PUBMED
33603620	How current biologic therapies affect the risk of major adverse cardiovascular events in patients with plaque psoriasis? A systematic review and meta-analysis of randomized controlled trials	Nartowicz S, Jakielska E, Priadka M, Adamski Z, Ratajczak P, Kus K.	Postepy Dermatol Alergol	2020	10.5114/ada.2020.102121	PUBMED
32646751	Hyperlipidaemia and IFNgamma/TNFalpha Synergism are associated with cholesterol crystal formation in Endothelial cells partly through modulation of Lysosomal pH and Cholesterol homeostasis	Baumer Y, Dey AK, Gutierrez-Huerta CA, Khalil NO, Sekine Y, Sanda GE, Zhuang J, Saxena A, Stempinski E, Elnabawi YA, Dagur PK, Ng Q, Teague HL, Keel A, Rodante JA, Boisvert WA, Tsoi LC, Gudjonsson JE, Bleck CKE, Chen MY, Bluemke DA, Gelfand JM, Schwartz DM, Kruth HS, Powell-Wiley TM, Playford MP, Mehta NN.	EBioMedicine	2020	10.1016/j.ebiom.2020.102876	PUBMED
33307184	Long-term Outcomes Following Multiply Recurrent Clostridioides difficile Infection and Fecal Microbiota Transplantation	Dawwas GK, Brensinger CM, Vajravelu RK, Wu Q, Kelly CR, Laine L, Wu GD, Lewis JD.	Clin Gastroenterol Hepatol	2020	10.1016/j.cgh.2020.12.004	PUBMED
32467691	Paraoxonase-1 and other factors related to oxidative stress in psoriasis	Oszukowska M, Kozłowska M, Kaszuba A.	Postepy Dermatol Alergol	2020	10.5114/ada.2020.93386	PUBMED
32436322	Pediatric psoriasis and association with cardiovascular and metabolic comorbidities: Systematic review and meta-analysis	Phan K, Lee G, Fischer G.	Pediatr Dermatol	2020	10.1111/pde.14208	PUBMED
32957680	Psoriasis and Its Impact on In-Hospital Outcome in Patients Hospitalized with Acute Kidney Injury	Wild J, Hobohm L, Münzel T, Wenzel P, Steinbrink K, Karbach S, Keller K.	J Clin Med	2020	10.3390/jcm9093004	PUBMED
31936662	Psoriasis and Psoriatic Arthritis Cardiovascular Disease Endotypes Identified by Red Blood Cell Distribution Width and Mean Platelet Volume	Conic RR, Damiani G, Schrom KP, Ramser AE, Zheng C, Xu R, McCormick TS, Cooper KD.	J Clin Med	2020	10.3390/jcm9010186	PUBMED
32196833	Risankizumab as a promising therapeutic approach in obese patients	Ruiz-Villaverde R, Ayén-Rodriguez A, Llamas-Molina JM, Ruiz-Carrascosa JC.	Dermatol Ther	2020	10.1111/dth.13323	PUBMED
31633837	Risk of major cardiovascular events in patients with psoriasis receiving biologic therapies: a prospective cohort study	Rungapiromnan W, Mason KJ, Lunt M, McElhone K, Burden AD, Rutter MK, Warren RB, Griffiths CEM, Ashcroft DM; BADBIR Study Group.	J Eur Acad Dermatol Venereol	2020	10.1111/jdv.16018	PUBMED
32564786	S100 family proteins in inflammation and beyond	Sreejit G, Flynn MC, Patil M, Krishnamurthy P, Murphy AJ, Nagareddy PR.	Adv Clin Chem	2020	10.1016/bs.acc.2020.02.006	PUBMED
32222448	The risk of myocardial infarction, stroke, and revascularization among patients with psoriasis treated with apremilast compared with biologics and disease-modifying antirheumatic drugs: A cohort study in the US MarketScan database	Persson R, Hagberg KW, Qian Y, Vasilakis-Scaramozza C, Jick S.	J Am Acad Dermatol	2020	10.1016/j.jaad.2020.03.043	PUBMED
32013194	The Roles of Lipoprotein in Psoriasis	Shih CM, Chen CC, Chu CK, Wang KH, Huang CY, Lee AW.	Int J Mol Sci	2020	10.3390/ijms21030859	PUBMED
32498083	TNFα and Reactive Oxygen Signaling in Vascular Smooth Muscle Cells in Hypertension and Atherosclerosis	Lamb FS, Choi H, Miller MR, Stark RJ.	Am J Hypertens	2020	10.1093/ajh/hpaa089	PUBMED
32910531	Tofacitinib in Patients With Psoriatic Arthritis and Metabolic Syndrome: A Post hoc Analysis of Phase 3 Studies	Ritchlin CT, Giles JT, Ogdie A, Gomez-Reino JJ, Helliwell P, Young P, Wang C, Wu J, Romero AB, Woolcott J, Stockert L.	ACR Open Rheumatol	2020	10.1002/acr2.11166	PUBMED
32927971	Treatment of Psoriasis With Biologic Therapy Is Associated With Improvement of Coronary Artery Plaque Lipid-Rich Necrotic Core: Results From a Prospective, Observational Study	Choi H, Uceda DE, Dey AK, Abdelrahman KM, Aksentijevich M, Rodante JA, Elnabawi YA, Reddy A, Keel A, Erb-Alvarez J, Teague H, Playford MP, Zhou W, Chen MY, Gelfand JM, Bluemke DA, Buckler A, Mehta NN.	Circ Cardiovasc Imaging	2020	10.1161/CIRCIMAGING.120.011199	PUBMED
32914667	Impact of Psoriasis on Mortality Rate and Outcome in Myocardial Infarction	Karbach S, Hobohm L, Wild J, Münzel T, Gori T, Wegner J, Steinbrink K, Wenzel P, Keller K.	J Am Heart Assoc	2020	10.1161/JAHA.120.016956	PUBMED
33961663	Alopecia areata is not a risk factor for heart diseases: A 10-year retrospective cohort study	Lee H, Kim YC, Choi JW.	PLoS One	2021	10.1371/journal.pone.0250216	PUBMED
33068776	GLP-1 receptor agonists in the treatment of type 2 diabetes - state-of-the-art	Nauck MA, Quast DR, Wefers J, Meier JJ.	Mol Metab	2021	10.1016/j.molmet.2020.101102	PUBMED
34010755	Immunomodulatory nanosystems for treating inflammatory diseases	Ahamad N, Kar A, Mehta S, Dewani M, Ravichandran V, Bhardwaj P, Sharma S, Banerjee R.	Biomaterials	2021	10.1016/j.biomaterials.2021.120875	PUBMED
33919537	Long-COVID and Post-COVID Health Complications: An Up-to-Date Review on Clinical Conditions and Their Possible Molecular Mechanisms	Silva Andrade B, Siqueira S, de Assis Soares WR, de Souza Rangel F, Santos NO, Dos Santos Freitas A, Ribeiro da Silveira P, Tiwari S, Alzahrani KJ, Góes-Neto A, Azevedo V, Ghosh P, Barh D.	Viruses	2021	10.3390/v13040700	PUBMED
33373079	Novel anti-inflammatory therapies to reduce cardiovascular burden of psoriasis	Piros ÉA, Szilveszter B, Vattay B, Maurovich-Horvat P, Szalai K, Dósa E, Merkely B, Holló P.	Dermatol Ther	2021	10.1111/dth.14721	PUBMED
34238587	Risk of thromboembolic events and associated risk factors, including treatments, in patients with immune-mediated diseases	Setyawan J, Mu F, Yarur A, Zichlin ML, Yang H, Fernan C, Billmyer E, Downes N, Azimi N, Strand V.	Clin Ther	2021	10.1016/j.clinthera.2021.06.008	PUBMED
34307487	White Blood Cell Counts to High-Density Lipoprotein Cholesterol Ratio, as a Novel Predictor of Long-Term Adverse Outcomes in Patients After Percutaneous Coronary Intervention: A Retrospective Cohort Study	Wu TT, Zheng YY, Xiu WJ, Wang WR, Xun YL, Ma YY, Kadir P, Pan Y, Ma YT, Xie X.	Front Cardiovasc Med	2021	10.3389/fcvm.2021.616896	PUBMED
	DO PATIENTS WITH MYOCARDIAL-INFARCTION HAVE A HIGHER PREVALENCE OF PSORIASIS THAN THE GENERAL-POPULATION	OVERTON, HH; RICHARDSON, DW; ROBINSON, FD; BLAYLOCK, WK; JORDAN, WP	CIRCULATION	1979		Web of Science
1777927	QUANTITATIVE STRUCTURE ACTIVITY RELATIONSHIP OF CATECHOL DERIVATIVES INHIBITING 5-LIPOXYGENASE	NAITO, Y; SUGIURA, M; YAMAURA, Y; FUKAYA, C; YOKOYAMA, K; NAKAGAWA, Y; IKEDA, T; SENDA, M; FUJITA, T	CHEM PHARM BULL	1991		Web of Science
1315967	INTRAVENOUS-INFUSION OF N-3 POLYUNSATURATED FATTY-ACIDS	HAMAZAKI, T	P SOC EXP BIOL MED	1992		Web of Science
1418698	CLINICAL TOXICITY OF INTERLEUKIN-2	VIAL, T; DESCOTES, J	DRUG SAFETY	1992	10.2165/00002018-199207060-00004	Web of Science
1459485	EFFECTS OF CATECHOLAMINES ON EICOSANOID SYNTHESIS WITH SPECIAL REFERENCE TO PROSTANOID LEUKOTRIENE RATIO	ALANKO, J; RIUTTA, A; VAPAATALO, H	FREE RADICAL BIO MED	1992	10.1016/0891-5849(92)90041-E	Web of Science
	DIAGNOSTIC AND THERAPEUTIC APPLICATIONS OF ANGIOGENESIS RESEARCH	FOLKMAN, J	CR ACAD SCI III-VIE	1993		Web of Science
8077470	ARE LIPOPROTEIN PROFILE AND LIPOPROTEIN (A) LEVELS ALTERED IN MEN WITH PSORIASIS	SECKIN, D; TOKGOZOGLU, L; AKKAYA, S	J AM ACAD DERMATOL	1994	10.1016/S0190-9622(94)70208-X	Web of Science
	NUTRITIONAL INFLUENCES ON EICOSANOID BIOSYNTHESIS - CLINICAL CONSEQUENCES	ADAM, O	FETT WISS TECHNOL	1994	10.1002/lipi.19940960103	Web of Science
8524416	CELL-DAMAGE AS CAUSE FOR THE FORMATION OF HYDROPEROXIDES OF UNSATURATED FATTY-ACIDS	HOLZEL, C; SPITELLER, G	NATURWISSENSCHAFTEN	1995		Web of Science
8615061	METHOTREXATE-LINKED VENTRICULAR ARRHYTHMIAS	KETTUNEN, R; HUIKURI, HV; OIKARINEN, A; TAKKUNEN, JT	ACTA DERM-VENEREOL	1995		Web of Science
7894093	PUSTULAR PSORIASIS AND ASEPTIC PURULENT ARTHRITIS - POSSIBLE ROLE OF LEUKOTRIENES B-4 AND C-4 IN A FLARE OF SYNOVITIS	KAWANA, S; NISHIYAMA, S	DERMATOLOGY	1995	10.1159/000246631	Web of Science
8640899	Enzymatic production of hydroperoxides of unsaturated fatty acids by injury of mammalian cells	Herold, M; Spiteller, G	CHEM PHYS LIPIDS	1996	10.1016/0009-3084(95)02518-9	Web of Science
9197824	Acitretin therapy is effective for psoriasis associated with human immunodeficiency virus infection	Buccheri, L; Katchen, BR; Karter, AJ; Cohen, SR	ARCH DERMATOL	1997	10.1001/archderm.133.6.711	Web of Science
9623878	Illness perceptions, coping and functioning in patients with rheumatoid arthritis, chronic obstructive pulmonary disease and psoriasis	Scharloo, M; Kaptein, AA; Weinman, J; Hazes, JM; Willems, LNA; Bergman, W; Rooijmans, HGM	J PSYCHOSOM RES	1998	10.1016/S0022-3999(97)00254-7	Web of Science
11165553	Benefits and risks of sauna bathing	Hannuksela, ML; Ellahham, S	AM J MED	2001	10.1016/S0002-9343(00)00671-9	Web of Science
11710679	The proteasome - A new target for novel drug therapies	Elliott, PJ; Ross, JS	AM J CLIN PATHOL	2001		Web of Science
12004238	Leukocyte-endothelial interactions: Clinical trials of anti-adhesion therapy	Harlan, JM; Winn, RK	CRIT CARE MED	2002	10.1097/00003246-200205001-00007	Web of Science
12072002	Patients' strategies for coping with psoriasis	Fortune, DG; Richards, HL; Main, CJ; Griffiths, CEM	CLIN EXP DERMATOL	2002	10.1046/j.1365-2230.2002.01055.x	Web of Science
	Non-cancer therapeutic antibodies	Murray, S; Linardou, H	EXPERT OPIN THER PAT	2002		Web of Science
12480795	Omega-3 fatty acids in inflammation and autoimmune diseases	Simopoulos, AP	J AM COLL NUTR	2002	10.1080/07315724.2002.10719248	Web of Science
11841490	Promoter region polymorphism of the CD14 gene (C-1 59T) is not associated with psoriasis vulgaris	Karhukorpi, J; Ikaheimo, I; Karvonen, J; Karttunen, R	EUR J IMMUNOGENET	2002	10.1046/j.0960-7420.2001.00282.x	Web of Science
14670204	Illness perceptions in people with acute bacterial gastroenteritis	Parry, SD; Corbett, S; James, P; Barton, JR; Welfare, MR	J HEALTH PSYCHOL	2003	10.1177/13591053030086004	Web of Science
15659827	Suppression of the nuclear factor-kappa B activation pathway by spice-derived phytochemicals - Reasoning for seasoning	Aggarwal, BB; Shishodia, S	ANN NY ACAD SCI	2004	10.1196/annals.1329.054	Web of Science
14712309	Polymorphisms in the interleukin-20 gene: relationships to plaque-type psoriasis	Kingo, K; Koks, S; Nikopensius, T; Silm, H; Vasar, E	GENES IMMUN	2004	10.1038/sj.gene.6364046	Web of Science
15677401	Posttraumatic stress disorder and physical illness - Results from clinical and epidemiologic studies	Boscarino, JA	ANN NY ACAD SCI	2004	10.1196/annals.1314.011	Web of Science
15825252	Genetic variations in vascular endothelial growth factor and endothelial nitric oxide synthase and their contributions to human disease	Gerritsen, ME	MICROCIRCULATION	2005	10.1080/10739680590896081	Web of Science
15859024	Serum C-reactive protein in elderly men and women: Association with mortality, morbidity and various biochemical values	Evrin, PE; Nilsson, SE; Oberg, T; Malmberg, B	SCAND J CLIN LAB INV	2005	10.1080/00365510510013505	Web of Science
15874906	Is anglotensin-II an endogenous pro-inflammatory molecule?	Das, UN	MED SCI MONITOR	2005		Web of Science
15934912	Lymphocyte trafficking to inflamed skin - molecular mechanisms and implications for therapeutic target molecules	Schon, MP; Ludwig, RJ	EXPERT OPIN THER TAR	2005	10.1517/14728222.9.2.225	Web of Science
15548573	Targeting leukocyte integrins in human diseases	Yonekawa, K; Harlan, JM	J LEUKOCYTE BIOL	2005	10.1189/jlb.0804460	Web of Science
16234275	Efficacy, effectiveness and safety of etanercept in monotherapy for refractory psoriatic arthritis: a 26-week observational study	de Vlam, K; Lories, RJU	RHEUMATOLOGY	2006	10.1093/rheumatology/kei153	Web of Science
16331857	TNF blockade: An inflammatory issue	Aggarwal, BB; Shishodia, S; Takada, T; Jackson-Bernitsas, D; Ahn, KS; Sethi, G; Ichikawa, H	E SCHERING RES FDN W	2006		Web of Science
17032986	Risk of myocardial infarction in patients with psoriasis	Gelfand, JM; Neimann, AL; Shin, DB; Wang, XM; Margolis, DJ; Troxel, AB	JAMA-J AM MED ASSOC	2006	10.1001/jama.296.14.1735	Web of Science
	Complement factor 5a as a therapeutic target	Woodruff, TM; Proctor, LM; Strachan, AJ; Taylor, SM	DRUG FUTURE	2006	10.1358/dof.2006.031.04.980656	Web of Science
17107384	Ptasma homocysteine and folate levels in patients with chronic plaque psoriasis	Malerba, M; Gisondi, P; Radaeli, A; Sala, R; Pinton, PGC; Girolomoni, G	BRIT J DERMATOL	2006	10.1111/j.1365-2133.2006.07503.x	Web of Science
16956369	Therapeutic targeting of molecules involved in leukocyte-endothelial cell interactions	Kaneider, NC; Leger, AJ; Kuliopulos, A	FEBS J	2006	10.1111/j.1742-4658.2006.05441.x	Web of Science
	Psoriasis increases the relative risk of myocardial infarction	[Anonymous]	FUTUR CARDIOL	2006		Web of Science
	The increased risk of myocardial infarction in patients with psoriasis	Gelfand, JM; Neimann, AL; Shin, DB; Wang, X; Margolis, DJ; Troxel, AB	J INVEST DERMATOL	2006		Web of Science
17244829	Psoriasis and risk of myocardial infarction	Malerba, M; Gisondi, P; Radaeli, A; Girolomoni, G	JAMA-J AM MED ASSOC	2007	10.1001/jama.297.4.361-b	Web of Science
17244830	Psoriasis and risk of myocardial infarction	Alevizos, A; Larios, G; Mariolis, A	JAMA-J AM MED ASSOC	2007	10.1001/jama.297.4.361-a	Web of Science
17244831	Psoriasis and risk of myocardial infarction	Ludwig, RJ; Boehncke, WH	JAMA-J AM MED ASSOC	2007	10.1001/jama.297.4.362-a	Web of Science
17482715	Infliximab in the treatment of psoriasis in patients previously treated with etanercept	Haitz, KA; Kalb, RE	J AM ACAD DERMATOL	2007	10.1016/j.jaad.2007.03.035	Web of Science
17627791	Obesity in psoriasis: the metabolic, clinical and therapeutic implications. Report of an interdisciplinary conference and review	Sterry, W; Strober, BE; Menter, A	BRIT J DERMATOL	2007	10.1111/j.1365-2133.2007.08068.x	Web of Science
17765316	Potential of p38-MAPK inhibitors in the treatment of ischaemic heart disease	Clark, JE; Sarafraz, N; Marber, MS	PHARMACOL THERAPEUT	2007	10.1016/j.pharmthera.2007.06.013	Web of Science
18058492	A role for denial in poor adherence to psoriasis treatment	Awadalla, FC; Yentzer, B; Balkrishnan, R; Feldman, SR	J DERMATOL TREAT	2007	10.1080/09546630701731131	Web of Science
	Psoriasis and risk of myocardial infarction - Reply	Gelfand, JM; Kurd, SK; Neimann, AL; Shin, DB; Troxel, AB	JAMA-J AM MED ASSOC	2007	10.1001/jama.297.4.362-b	Web of Science
17663929	PSORIASIS, A SYSTEMIC DISEASE?	Puig-Sanz, L	ACTAS DERMO-SIFILOGR	2007		Web of Science
	Psoriasis, independent risk factor of myocardial infarction	[Anonymous]	PRESSE MED	2007		Web of Science
18405893	Dimethyl fumarate, a small molecule drug for psoriasis, inhibits Nuclear Factor-kappa B and reduces myocardial infarct size in rats	Meili-Butz, S; Niermann, T; Fasler-Kan, E; Barbosa, V; Butz, N; John, D; Brink, M; Buser, PT; Zaugg, CE	EUR J PHARMACOL	2008	10.1016/j.ejphar.2008.02.038	Web of Science
18466790	Psoriasis, metabolic syndrome and its components	Ortonne, JP	ANN DERMATOL VENER	2008		Web of Science
18525354	Psoriasis and metabolic disease: epidemiology and pathophysiology	Azfar, RS; Gelfand, JM	CURR OPIN RHEUMATOL	2008	10.1097/BOR.0b013e3283031c99	Web of Science
18564207	Research in practice: the systemic aspects of psoriasis	Boehncke, WH; Boehncke, S	J DTSCH DERMATOL GES	2008	10.1111/j.1610-0387.2008.06785.x	Web of Science
18616778	Incidence of risk factors for myocardial infarction and other vascular diseases in patients with psoriasis	Kaye, JA; Li, L; Jick, S	BRIT J DERMATOL	2008	10.1111/j.1365-2133.2008.08707.x	Web of Science
18622197	New insights and therapies for teenage psoriasis	Belazarian, L	CURR OPIN PEDIATR	2008	10.1097/MOP.0b013e328305e24b	Web of Science
	Cardiovascular comorbidity and cardiovascular risk factors in patients with chronic inflammatory skin diseases: A case-control study utilising a population-based administrative database	Schmitt, J; Maywald, U; Schmitt, NM; Meurer, M; Kirch, W	EPIDEMIOL BIOSTAT PU	2008		Web of Science
18503600	Effects of etanercept on C-reactive protein levels in psoriasis and psoriatic arthritis	Strober, B; Teller, C; Yamauchi, P; Miller, JL; Hooper, M; Yang, YC; Dann, F	BRIT J DERMATOL	2008	10.1111/j.1365-2133.2008.08628.x	Web of Science
	Interfering with chemokines and chemokine receptors as potential new therapeutic strategies	D'Elios, MM; Del Prete, G; Amedei, A	EXPERT OPIN THER PAT	2008	10.1517/13543776.18.3.309	Web of Science
18700909	Long-term prognosis in patients with psoriasis	Gulliver, W	BRIT J DERMATOL	2008	10.1111/j.1365-2133.2008.08779.x	Web of Science
18456026	Psoriasis and vascular disease: An unsolved mystery	Shelling, ML; Federman, DG; Prodanovich, S; Kirsner, RS	AM J MED	2008	10.1016/j.amjmed.2008.01.025	Web of Science
19075139	Psoriasis Independently Associated With Hyperleptinemia Contributing to Metabolic Syndrome	Chen, YJ; Wu, CY; Shen, JL; Chu, SY; Chen, CK; Chang, YT; Chen, CM	ARCH DERMATOL	2008		Web of Science
18381785	Subclinical atherosclerosis in psoriatic arthritis: A case-control study	Eder, L; Zisman, D; Barzilai, M; Laor, A; Rahat, M; Rozenbaum, M; Bitterman, H; Feld, J; Rimar, D; Rosner, I	J RHEUMATOL	2008		Web of Science
18721667	What are the risks of not intensively treating a chronic inflammatory disease?	Goupille, P	ANN DERMATOL VENER	2008	10.1016/S0151-9638(08)73673-1	Web of Science
18697777	Cardiovascular morbidity in psoriatic arthritis	Gladman, DD; Ang, M; Su, L; Tom, BDM; Schentag, CT; Farewell, VT	ANN RHEUM DIS	2009	10.1136/ard.2008.094839	Web of Science
18725317	Interleukin-23: Immunological roles and clinical implications	Tan, ZY; Bealgey, KW; Fang, Y; Gong, YM; Bao, SS	INT J BIOCHEM CELL B	2009	10.1016/j.biocel.2008.04.027	Web of Science
19016698	Psoriasis: an opportunity to identify cardiovascular risk	Federman, DG; Shelling, M; Prodanovich, S; Gunderson, CG; Kirsner, RS	BRIT J DERMATOL	2009	10.1111/j.1365-2133.2008.08874.x	Web of Science
19210501	Psoriasis and risk of incident myocardial infarction, stroke or transient ischaemic attack: an inception cohort study with a nested case-control analysis	Brauchli, YB; Jick, SS; Miret, M; Meier, CR	BRIT J DERMATOL	2009	10.1111/j.1365-2133.2008.09020.x	Web of Science
19380660	Efficacy and Safety of Combination Acitretin and Pioglitazone Therapy in Patients With Moderate to Severe Chronic Plaque-Type Psoriasis A Randomized, Double-blind, Placebo-Controlled Clinical Trial	Mittal, R; Malhotra, S; Pandhi, P; Kaur, I; Dogra, S	ARCH DERMATOL	2009		Web of Science
19452407	Psoriasis and Atherothrombotic Diseases: Disease-Specific and Non-Disease-Specific Risk Factors	Gisondi, P; Girolomoni, G	SEMIN THROMB HEMOST	2009	10.1055/s-0029-1222610	Web of Science
19471047	Cardiovascular Health for Patients with Psoriasis: A Precis for Front-Line Clinicians	Federman, DG; Shelling, ML; Prodanovich, S; Gunderson, CG; Kirsner, RS	OSTOMY WOUND MANAG	2009		Web of Science
19522710	Prevalence of myocardial infarction in patients with psoriasis in central China	Xiao, J; Chen, LH; Tu, YT; Deng, XH; Tao, J	J EUR ACAD DERMATOL	2009	10.1111/j.1468-3083.2009.03318.x	Web of Science
19710547	Clinical Spectrum and Severity of Psoriasis	Meier, M; Sheth, PB	CURR PROBL DERMATOL	2009		Web of Science
19710548	Impact of Comorbidities on the Management of Psoriasis	Gerdes, S; Mrowietz, U	CURR PROBL DERMATOL	2009		Web of Science
20096157	Cardiometabolic Comorbidities and the Approach to Patients with Psoriasis	Gisondi, P; Girolomoni, G	ACTAS DERMO-SIFILOGR	2009	10.1016/S0001-7310(09)73373-3	Web of Science
20477646	Activation of blood coagulation in autoimmune skin disorders	Cugno, M; Tedeschi, A; Crosti, C; Marzano, AV	EXPERT REV CLIN IMMU	2009	10.1586/ECI.09.40	Web of Science
20064165	Cardiovascular disease and classic cardiovascular risk factors in patients with psoriasis	Kimball, AB; Wu, Y	INT J DERMATOL	2009	10.1111/j.1365-4632.2009.04075.x	Web of Science
18649164	Cardiovascular risk factors in high-need psoriasis patients and its implications for biological therapies	Driessen, RJB; Boezeman, JB; Van De Kerkhof, PCM; De Jong, EMGJ	J DERMATOL TREAT	2009	10.1080/09546630802225702	Web of Science
19060461	Chronic Plaque Psoriasis Is Associated with Increased Arterial Stiffness	Gisondi, P; Fantin, F; Del Giglio, M; Valbusa, F; Marino, F; Zamboni, M; Girolomoni, G	DERMATOLOGY	2009	10.1159/000182256	Web of Science
19958894	Comorbidities in Patients with Psoriasis	Gottlieb, AB; Dann, F	AM J MED	2009	10.1016/j.amjmed.2009.06.021	Web of Science
19852688	Elevated platelet-monocyte complexes in patients with psoriatic arthritis	Pamuk, GE; Pamuk, ON; Orum, H; Arican, O; Turgut, B; Demir, M	PLATELETS	2009	10.3109/09537100903165174	Web of Science
20017227	Illness Perception and Cardiovascular Risk Factors in Patients with Type 2 Diabetes: Cross-sectional Questionnaire Study	Petricek, G; Vrcic-Keglevic, M; Vuletic, G; Cerovecki, V; Ozvacic, Z; Murgic, L	CROAT MED J	2009	10.3325/cmj.2009.50.583	Web of Science
19500102	More than skin deep: atherosclerosis as a systemic manifestation of psoriasis	Alexandroff, AB; Pauriah, M; Camp, RDR; Lang, CC; Struthers, AD; Armstrong, DJ	BRIT J DERMATOL	2009	10.1111/j.1365-2133.2009.09281.x	Web of Science
	More than skin deep: dyslipidemia in skin diseases	Dreiher, J; Cohen, AD	CLIN LIPIDOL	2009	10.2217/CLP.09.50	Web of Science
19273276	Mouse models to study angiogenesis in the context of cardiovascular diseases	Couffinhal, T; Dufourcq, P; Barandon, L; Leroux, L; Duplaa, C	FRONT BIOSCI-LANDMRK	2009	10.2741/3454	Web of Science
19560226	Non-alcoholic fatty liver disease in patients with chronic plaque psoriasis	Gisondi, P; Targher, G; Zoppini, G; Girolomoni, G	J HEPATOL	2009	10.1016/j.jhep.2009.04.020	Web of Science
20031577	Novel Loci, Including Those Related to Crohn Disease, Psoriasis, and Inflammation, Identified in a Genome-Wide Association Study of Fibrinogen in 17 686 Women The Women's Genome Health Study	Danik, JS; Pare, G; Chasman, DI; Zee, RYL; Kwiatkowski, DJ; Parker, A; Miletich, JP; Ridker, PM	CIRC-CARDIOVASC GENE	2009	10.1161/CIRCGENETICS.108.825273	Web of Science
19876783	PI3K isoforms as drug targets in inflammatory diseases: Lessons from pharmacological and genetic strategies	Harris, SJ; Foster, JG; Ward, SG	CURR OPIN INVEST DR	2009		Web of Science
18662800	Potential therapeutic effects of curcumin, the anti-inflammatory agent, against neurodegenerative, cardiovascular, pulmonary, metabolic, autoimmune and neoplastic diseases	Aggarwal, BB; Harikumar, KB	INT J BIOCHEM CELL B	2009	10.1016/j.biocel.2008.06.010	Web of Science
19341429	Psoriasis - a systemic inflammatory disorder: clinic, pathogenesis and therapeutic perspectives	Boehncke, WH; Sterry, W	J DTSCH DERMATOL GES	2009	10.1111/j.1610-0387.2009.07083.x	Web of Science
19380659	Psoriasis and the Risk of Diabetes and Hypertension A Prospective Study of US Female Nurses	Qureshi, AA; Choi, HK; Setty, AR; Curhan, GC	ARCH DERMATOL	2009		Web of Science
19799830	Psoriasis Comorbidities	Guenther, L; Gulliver, W	J CUTAN MED SURG	2009	10.2310/7750.2009.00024	Web of Science
19734972	Psoriasis May Not Be an Independent Predictor for the Use of Cardiovascular and Anti-diabetic Drugs: A 5-year Prevalence Study	Wakkee, M; Meijer, W; Neumann, HAM; Herings, RMC; Nijsten, T	ACTA DERM-VENEREOL	2009	10.2340/00015555-0688	Web of Science
19458634	The Risk of Stroke in Patients with Psoriasis	Gelfand, JM; Dommasch, ED; Shin, DB; Azfar, RS; Kurd, SK; Wang, XM; Troxel, AB	J INVEST DERMATOL	2009	10.1038/jid.2009.112	Web of Science
19643665	The ubiquitin-editing enzyme A20 (TNFAIP3) is a central regulator of immunopathology	Vereecke, L; Beyaert, R; van Loo, G	TRENDS IMMUNOL	2009	10.1016/j.it.2009.05.007	Web of Science
19231638	Trends in incidence of adult-onset psoriasis over three decades: A population-based study	Icen, M; Crowson, CS; McEvoy, MT; Dann, FJ; Gabriel, SE; Kremers, HM	J AM ACAD DERMATOL	2009	10.1016/j.jaad.2008.10.062	Web of Science
19357619	What's new in the management of psoriasis?	Kinney, MA; Feldman, SR	GIORN ITAL DERMAT V	2009		Web of Science
19812600	Psoriasis May Not be an Independent Risk Factor for Acute Ischemic Heart Disease Hospitalizations: Results of a Large Population-Based Dutch Cohort	Wakkee, M; Herings, RMC; Nijsten, T	J INVEST DERMATOL	2009	10.1038/jid.2009.321	Web of Science
20015170	Psoriasis is independently associated with psychiatric morbidity and adverse cardiovascular risk factors, but not with cardiovascular events in a population-based sample	Schmitt, J; Ford, DE	J EUR ACAD DERMATOL	2010	10.1111/j.1468-3083.2009.03537.x	Web of Science
20037179	Patients with severe psoriasis are at increased risk of cardiovascular mortality: cohort study using the General Practice Research Database	Mehta, NN; Azfar, RS; Shin, DB; Neimanns, AL; Troxel, AB; Gelfand, JM	EUR HEART J	2010	10.1093/eurheartj/ehp567	Web of Science
20091657	Effect of cyclosporine on blood pressure	Robert, N; Wong, GWK; Wright, JM	COCHRANE DB SYST REV	2010	10.1002/14651858.CD007893.pub2	Web of Science
20159310	A randomized, double-blind, placebo-controlled, phase I study of MEDI-545, an anti-interferon-alfa monoclonal antibody, in subjects with chronic psoriasis	Bissonnette, R; Papp, K; Maari, C; Yao, YH; Robbie, G; White, WI; Le, CX; White, B	J AM ACAD DERMATOL	2010	10.1016/j.jaad.2009.05.042	Web of Science
20231828	Psoriasis Is Not a Useful Independent Risk Factor for Cardiovascular Disease	Stern, RS	J INVEST DERMATOL	2010	10.1038/jid.2009.446	Web of Science
20367239	Increased Prevalence of the Metabolic Syndrome in Patients with Psoriatic Arthritis	Raychaudhuri, SK; Chatterjee, S; Nguyen, C; Kaur, M; Jialal, I; Raychaudhuri, SP	METAB SYNDR RELAT D	2010	10.1089/met.2009.0124	Web of Science
20415821	Psoriasis and cardiovascular disease	Vena, GA; Vestita, M; Cassano, N	DERMATOL THER	2010	10.1111/j.1529-8019.2010.01308.x	Web of Science
20666273	Psoriasis and cardiovascular diseases	Vizzardi, E; Raddino, R; Teli, M; Gorga, E; Brambilla, G; Dei Cas, L	ACTA CARDIOL	2010	10.2143/AC.65.3.2050351	Web of Science
21234449	Detection of Inflammatory Processes during Various Diseases by the Method of Flow Cytofluorometry	Varfolomeeva, EY; Ivanov, EI; Drobchenko, EA; Semenova, EV; Filatov, MV	B EXP BIOL MED+	2010	10.1007/s10517-010-0976-2	Web of Science
21251450	Metabolic Comorbidities and Psoriasis	Gisondi, P; Ferrazzi, A; Girolomoni, G	ACTA DERMATOVENER CR	2010		Web of Science
	Metabolic Syndrome in Psoriasis	Gisondi, P; Girolomoni, G		2010	10.1007/978-1-60761-181-3_12	Web of Science
	The effect of biologic systemic therapy versus traditional systemic therapy versus phototherapy on the incidence of acute myocardial infarction in patients with moderate to severe psoriasis	Katrina, A; Kimball, AB; Lee, H	J AM ACAD DERMATOL	2010		Web of Science
	Cardiovascular comorbidities in psoriasis	Loo, SKF; Yeung, KH; Ho, KM; Lo, KK	HONG KONG J DERMATOL	2010		Web of Science
20472927	Cardiovascular Disease and Risk Factors in Patients with Psoriasis and Psoriatic Arthritis	Tobin, AM; Veale, DJ; Fitzgerald, O; Rogers, S; Collins, P; O'Shea, D; Kirby, B	J RHEUMATOL	2010	10.3899/jrheum.090822	Web of Science
20443997	Cardiovascular risk factors in patients with plaque psoriasis: a systematic review of epidemiological studies	Prey, S; Paul, C; Bronsard, V; Puzenat, E; Gourraud, PA; Aractingi, S; Aubin, F; Bagot, M; Cribier, B; Joly, P; Jullien, D; Le Maitre, M; Richard-Lallemand, MA; Ortonne, JP	J EUR ACAD DERMATOL	2010	10.1111/j.1468-3083.2009.03564.x	Web of Science
20633008	Cause-specific mortality in patients with severe psoriasis: a population-based cohort study in the UK	Abuabara, K; Azfar, RS; Shin, DB; Neimann, AL; Troxel, AB; Gelfand, JM	BRIT J DERMATOL	2010	10.1111/j.1365-2133.2010.09941.x	Web of Science
20430302	Comorbidities in Psoriasis Patients	Kim, N; Thrash, B; Menter, A	SEMIN CUTAN MED SURG	2010	10.1016/j.sder.2010.01.002	Web of Science
20169297	Co-morbidity and Age-related Prevalence of Psoriasis: Analysis of Health Insurance Data in Germany	Augustin, M; Reich, K; Glaeske, G; Schaefer, I; Radtke, M	ACTA DERM-VENEREOL	2010	10.2340/00015555-0770	Web of Science
21036815	Diagnosis and management of psoriasis and psoriatic arthritis in adults: summary of SIGN guidance	Burden, AD; Boon, MH; Leman, J; Wilson, H; Richmond, R; Ormerod, AD	BRIT MED J	2010	10.1136/bmj.c5623	Web of Science
20443994	Evidence-based recommendations to assess psoriasis severity: systematic literature review and expert opinion of a panel of dermatologists	Paul, C; Gourraud, PA; Bronsard, V; Prey, S; Puzenat, E; Aractingi, S; Aubin, F; Bagot, M; Cribier, B; Joly, P; Jullien, D; Le Maitre, M; Richard-Lallemand, MA; Ortonne, JP	J EUR ACAD DERMATOL	2010	10.1111/j.1468-3083.2009.03561.x	Web of Science
20384692	Exploring the association between cardiovascular and other disease-related risk factors in the psoriasis population: the need for increased understanding across the medical community	Menter, A; Griffiths, CEM; Tebbey, PW; Horn, EJ; Sterry, W	J EUR ACAD DERMATOL	2010	10.1111/j.1468-3083.2010.03656.x	Web of Science
19962785	Incidence of psoriasis in children: A population-based study	Tollefson, MM; Crowson, CS; McEvoy, MT; Kremers, HM	J AM ACAD DERMATOL	2010	10.1016/j.jaad.2009.07.029	Web of Science
20868311	Inflammatory markers, cholesterol and statins: pathophysiological role and clinical importance	Biasucci, LM; Biasillo, G; Stefanelli, A	CLIN CHEM LAB MED	2010	10.1515/CCLM.2010.277	Web of Science
20706605	Lipid Disturbances in Psoriasis: An Update	Pietrzak, A; Michalak-Stoma, A; Chodorowska, G; Szepietowski, JC	MEDIAT INFLAMM	2010	10.1155/2010/535612	Web of Science
20827428	Pathogenic Mechanisms Shared between Psoriasis and Cardiovascular Disease	Ghazizadeh, R; Shimizu, H; Tosa, M; Ghazizadeh, M	INT J MED SCI	2010		Web of Science
20689996	ProCor: An extramural screening on heart rate reduction in patients with chronic stable angina pectoris in Austria	Eslam, RB; Siostrzonek, P; Eber, B; Podczeck-Schweighofer, A; Lang, I	WIEN KLIN WOCHENSCHR	2010	10.1007/s00508-010-1419-9	Web of Science
20231829	Psoriasis and Cardiovascular Risk: Strength in Numbers	Gelfand, JM; Azfar, RS; Mehta, NN	J INVEST DERMATOL	2010	10.1038/jid.2010.12	Web of Science
20415824	Psoriasis and serum lipid abnormalities	Pietrzak, A; Chodorowska, G; Szepietowski, J; Zalewska-Janowska, A; Krasowska, D; Hercogova, J	DERMATOL THER	2010		Web of Science
20415820	Psoriasis and the metabolic syndrome	Alsufyani, MA; Golant, AK; Lebwohl, M	DERMATOL THER	2010	10.1111/j.1529-8019.2010.01307.x	Web of Science
	PSORIASIS AS A MULTISYSTEM INFLAMMATORY DISEASE	Alexandroff, AB; Novitskaya, ES; Armstrong, DJ	ADV MED BIOL	2010		Web of Science
20812162	Psoriasis as an independent risk factor for development of coronary artery disease	Papo, D; Hein, R; Ring, J	DEUT MED WOCHENSCHR	2010	10.1055/s-0030-1263310	Web of Science
20477920	Psoriasis: is the impairment to a patient's life cumulative?	Kimball, AB; Gieler, U; Linder, D; Sampogna, F; Warren, RB; Augustin, M	J EUR ACAD DERMATOL	2010	10.1111/j.1468-3083.2010.03705.x	Web of Science
20664168	Seeing red: flushing out instigators of niacin-associated skin toxicity	Dunbar, RL; Gelfand, JM	J CLIN INVEST	2010	10.1172/JCI44098	Web of Science
21055711	Usefulness of the Framingham Risk Score in Patients With Chronic Psoriasis	Gisondi, P; Farina, S; Giordano, MV; Girolomoni, G	AM J CARDIOL	2010	10.1016/j.amjcard.2010.08.016	Web of Science
21114692	Psoriasis is associated with clinically significant cardiovascular risk: a Danish nationwide cohort study	Ahlehoff, O; Gislason, GH; Charlot, M; Jorgensen, CH; Lindhardsen, J; Olesen, JB; Abildstrom, SZ; Skov, L; Torp-Pedersen, C; Hansen, PR	J INTERN MED	2011	10.1111/j.1365-2796.2010.02310.x	Web of Science
21118188	Medical comorbidity in recurrent versus first-episode depressive patients	Gili, M; Garcia-Toro, M; Vives, M; Armengol, S; Garcia-Campayo, J; Soriano, JB; Roca, M	ACTA PSYCHIAT SCAND	2011	10.1111/j.1600-0447.2010.01646.x	Web of Science
21170539	Systemic therapy of plaque-type psoriasis ameliorates endothelial cell function: results of a prospective longitudinal pilot trial	Boehncke, S; Fichtlscherer, S; Salgo, R; Garbaraviciene, J; Beschmann, H; Diehl, S; Hardt, K; Thaci, D; Boehncke, WH	ARCH DERMATOL RES	2011	10.1007/s00403-010-1108-6	Web of Science
21216492	Increased risk of acute myocardial infarction in patients with psoriasis: A 5-year population-based study in Taiwan	Lin, HW; Wang, KH; Lin, HC; Lin, HC	J AM ACAD DERMATOL	2011	10.1016/j.jaad.2010.01.050	Web of Science
21332467	Cardiovascular safety of ustekinumab in patients with moderate to severe psoriasis: results of integrated analyses of data from phase II and III clinical studies	Reich, K; Langley, RG; Lebwohl, M; Szapary, P; Guzzo, C; Yeilding, N; Li, S; Hsu, MC; Griffiths, CEM	BRIT J DERMATOL	2011	10.1111/j.1365-2133.2011.10257.x	Web of Science
21362070	Prognosis following first-time myocardial infarction in patients with psoriasis: a Danish nationwide cohort study	Ahlehoff, O; Gislason, GH; Lindhardsen, J; Olesen, JB; Charlot, M; Skov, L; Torp-Pedersen, C; Hansen, PR	J INTERN MED	2011	10.1111/j.1365-2796.2011.02368.x	Web of Science
21410760	The 'psoriatic march': a concept of how severe psoriasis may drive cardiovascular comorbidity	Boehncke, WH; Boehncke, S; Tobin, AM; Kirby, B	EXP DERMATOL	2011	10.1111/j.1600-0625.2011.01261.x	Web of Science
21701147	Patients with Psoriasis Have a Higher Prevalence of Parental Cardiovascular Disease	Gisondi, P; Vedove, CD; Girolomoni, G	DERMATOLOGY	2011	10.1159/000328397	Web of Science
21737374	Cardiovascular and metabolic risk profile in German patients with moderate and severe psoriasis: a case control study	Warnecke, C; Manousaridis, I; Herr, R; Terris, DD; Goebeler, M; Goerdt, S; Peitsch, WK	EUR J DERMATOL	2011	10.1684/ejd.2011.1467	Web of Science
21749853	No Increased Risk of Myocardial Infarction Among Patients With Ulcerative Colitis or Crohn's Disease	Osterman, MT; Yang, YX; Brensinger, C; Forde, KA; Lichtenstein, GR; Lewis, JD	CLIN GASTROENTEROL H	2011	10.1016/j.cgh.2011.06.032	Web of Science
21777216	The effect of systemic psoriasis therapies on the incidence of myocardial infarction: a cohort study	Abuabara, K; Lee, H; Kimball, AB	BRIT J DERMATOL	2011	10.1111/j.1365-2133.2011.10525.x	Web of Science
21787906	Attributable Risk Estimate of Severe Psoriasis on Major Cardiovascular Events	Mehta, NN; Yu, YD; Pinnelas, R; Krishnamoorthy, P; Shin, DB; Troxel, AB; Gelfand, JM	AM J MED	2011	10.1016/j.amjmed.2011.03.028	Web of Science
21855836	Systematic Review and Meta-Analysis of Methotrexate Use and Risk of Cardiovascular Disease	Micha, R; Imamura, F; von Ballmoos, MW; Solomon, DH; Hernan, MA; Ridker, PM; Mozaffarian, D	AM J CARDIOL	2011	10.1016/j.amjcard.2011.06.054	Web of Science
21862748	Association Between Biologic Therapies for Chronic Plaque Psoriasis and Cardiovascular Events A Meta-analysis of Randomized Controlled Trials	Ryan, C; Leonardi, CL; Krueger, JG; Kimball, AB; Strober, BE; Gordon, KB; Langley, RG; de Lemos, JA; Daoud, Y; Blankenship, D; Kazi, S; Kaplan, DH; Friedewald, VE; Menter, A	JAMA-J AM MED ASSOC	2011	10.1001/jama.2011.1211	Web of Science
	The effect of tumor necrosis factor-alfa inhibitors on the risk of myocardial infarction in patients with psoriasis	Wu, J; Shen, AYJ; Fisher, A; Poon, KY; Burchette, R	J AM ACAD DERMATOL	2011		Web of Science
	The Risk of Myocardial Infarction in Patients with Psoriasis: Results from a Large Population-Based Cohort Study	Yu, YD; Mehta, NN; Male, S; Krishnamoorthy, P; Haynes, K; Seminara, N; Shin, D; Troxel, AB; Schwartz, JS; Gelfand, JM	CIRCULATION	2011		Web of Science
20819085	A prospective case-controlled cohort study of endothelial function in patients with moderate to severe psoriasis	Martyn-Simmons, CL; Ranawaka, RR; Chowienczyk, P; Crook, MA; Marber, MS; Smith, CH; Barker, JNWN	BRIT J DERMATOL	2011	10.1111/j.1365-2133.2010.10031.x	Web of Science
21600738	Angiogenesis and oxidative stress: Common mechanisms linking psoriasis with atherosclerosis	Armstrong, AW; Voyles, SV; Armstrong, EJ; Fuller, EN; Rutledge, JC	J DERMATOL SCI	2011	10.1016/j.jdermsci.2011.04.007	Web of Science
20659122	Atherosclerosis as a systemic feature of psoriasis	Alexandroff, AB; Pauriah, M; Lang, CC; Struthers, AD; Armstrong, DJ	CLIN EXP DERMATOL	2011	10.1111/j.1365-2230.2010.03893.x	Web of Science
21660442	Changes in the sex hormone profile of male patients with moderate-to-severe plaque-type psoriasis under systemic therapy: results of a prospective longitudinal pilot study	Boehncke, S; Salgo, R; Garbaraviciene, J; Beschmann, H; Ackermann, H; Boehncke, WH; Ochsendorf, FR	ARCH DERMATOL RES	2011	10.1007/s00403-011-1157-5	Web of Science
21233693	Clinical Improvement in Psoriasis With Treatment of Associated Hyperlipidemia	Ghazizadeh, R; Tosa, M; Ghazizadeh, M	AM J MED SCI	2011	10.1097/MAJ.0b013e3181ff8eeb	Web of Science
	DERMATOLOGICAL DAYS IN PARIS PARIS, FROM 7TH TO 11TH DECEMBER 2010 NEWS - PSORIASIS	Boulinguez, S	ANN DERMATOL VENER	2011		Web of Science
21241371	Effective continuous systemic therapy of severe plaque-type psoriasis is accompanied by amelioration of biomarkers of cardiovascular risk: results of a prospective longitudinal observational study	Boehncke, S; Salgo, R; Garbaraviciene, J; Beschmann, H; Hardt, K; Diehl, S; Fichtlscherer, S; Thaci, D; Boehncke, WH	J EUR ACAD DERMATOL	2011	10.1111/j.1468-3083.2010.03947.x	Web of Science
21968278	Gastric bypass surgery: Improving psoriasis through a GLP-1-dependent mechanism?	Faurschou, A; Zachariae, C; Skov, L; Vilsboll, T; Knop, FK	MED HYPOTHESES	2011	10.1016/j.mehy.2011.09.011	Web of Science
21744074	Glucagon-like peptide-1 (GLP-1) and the regulation of human invariant natural killer T cells: lessons from obesity, diabetes and psoriasis	Hogan, AE; Tobin, AM; Ahern, T; Corrigan, MA; Gaoatswe, G; Jackson, R; O'Reilly, V; Lynch, L; Doherty, DG; Moynagh, PN; Kirby, B; O'Connell, J; O'Shea, D	DIABETOLOGIA	2011	10.1007/s00125-011-2232-3	Web of Science
21497265	Guide for therapeutic education program in psoriasis	Balica, S; Bernier, C; Mazereeuw-Hautier, J; Chiaverini, C; Bulai-Livideanu, C; Lahfa, M; Kalampokas, A; Beylot-Barry, M; Goujon-Henry, C; Mohand, DS; Misery, L; Stalder, JF; Paul, C	ANN DERMATOL VENER	2011	10.1016/j.annder.2010.12.008	Web of Science
21459943	High Prevalence of Subclinical Left Ventricular Dysfunction in Patients with Psoriatic Arthritis	Shang, Q; Tam, LS; Yip, GWK; Sanderson, JE; Zhang, Q; Li, EKM; Yu, CM	J RHEUMATOL	2011	10.3899/jrheum.101136	Web of Science
21664719	Increased risk of infectious disease requiring hospitalization among patients with psoriasis: A population-based cohort	Wakkee, M; de Vries, E; van den Haak, P; Nijsten, T	J AM ACAD DERMATOL	2011	10.1016/j.jaad.2010.08.036	Web of Science
	Metabolic characteristics in Chilean patients with psoriasis	Farias, MM; Romero, W; de la Cruz, C	BRIT J DERMATOL	2011		Web of Science
21108670	Pregnancy outcomes in women with moderate-to-severe psoriasis	Cohen-Barak, E; Nachum, Z; Rozenman, D; Ziv, M	J EUR ACAD DERMATOL	2011	10.1111/j.1468-3083.2010.03917.x	Web of Science
21406063	Proteases as therapeutics	Craik, CS; Page, MJ; Madison, EL	BIOCHEM J	2011	10.1042/BJ20100965	Web of Science
	Psoriasis and cardiovascular risk	Descamps, V	SANG THROMB VAISS	2011	10.1684/stv.2011.0604	Web of Science
21494241	Psoriasis and Cardiovascular Risk: Strength in Numbers, Part II	Gelfand, JM; Mehta, NN; Langan, SM	J INVEST DERMATOL	2011	10.1038/jid.2011.32	Web of Science
22047936	Psoriasis and CardiovascularDisease	Ahlehoff, O	DAN MED BULL	2011		Web of Science
21479272	Psoriasis and Hypertension Severity: Results from a Case-Control Study	Armstrong, AW; Lin, SW; Chambers, CJ; Sockolov, ME; Chin, DL	PLOS ONE	2011	10.1371/journal.pone.0018227	Web of Science
21472501	Psoriasis and Vascular Disease-Risk Factors and Outcomes: A Systematic Review of the Literature	Patel, RV; Shelling, ML; Prodanovich, S; Federman, DG; Kirsner, RS	J GEN INTERN MED	2011	10.1007/s11606-011-1698-5	Web of Science
21397983	Quality of life in cutaneous lupus erythematosus	Klein, R; Moghadam-Kia, S; Taylor, L; Coley, C; Okawa, J; LoMonico, J; Chren, MM; Werth, VP	J AM ACAD DERMATOL	2011	10.1016/j.jaad.2010.02.008	Web of Science
21777217	Smoking and pathogenesis of psoriasis: a review of oxidative, inflammatory and genetic mechanisms	Armstrong, AW; Armstrong, EJ; Fuller, EN; Sockolov, ME; Voyles, SV	BRIT J DERMATOL	2011	10.1111/j.1365-2133.2011.10526.x	Web of Science
21856557	Soluble biomarkers in psoriasis	Enerback, C	EUR J DERMATOL	2011	10.1684/ejd.2011.1482	Web of Science
21576552	Systemic and Vascular Inflammation in Patients With Moderate to Severe Psoriasis as Measured by [18F]-Fluorodeoxyglucose Positron Emission Tomography-Computed Tomography (FDG-PET/CT)	Mehta, NN; Yu, YD; Saboury, B; Foroughi, N; Krishnamoorthy, P; Raper, A; Baer, A; Antigua, J; Van Voorhees, AS; Torigian, DA; Alavi, A; Gelfand, JM	ARCH DERMATOL	2011	10.1001/archdermatol.2011.119	Web of Science
21073449	Validity of The Health Improvement Network (THIN) for the study of psoriasis	Seminara, NM; Abuabara, K; Shin, DB; Langan, SM; Kimmel, SE; Margolis, D; Troxel, AB; Gelfand, JM	BRIT J DERMATOL	2011	10.1111/j.1365-2133.2010.10134.x	Web of Science
21248765	Very Severe Psoriasis Is Associated with Increased Noncardiovascular Mortality but Not with Increased Cardiovascular Risk	Stern, RS; Huibregtse, A	J INVEST DERMATOL	2011	10.1038/jid.2010.399	Web of Science
21966952	Association of systemic psoriasis therapies and incidence of myocardial infarction: reply from authors	Abuabara, K; Lee, H; Kimball, AB	BRIT J DERMATOL	2012	10.1111/j.1365-2133.2011.10668.x	Web of Science
21973034	Association of systemic psoriasis therapies and incidence of myocardial infarction	Wu, JJ; Channual, JC; Dann, F	BRIT J DERMATOL	2012	10.1111/j.1365-2133.2011.10666.x	Web of Science
22151390	Leptin, adiponectin, visfatin and retinol-binding protein-4-mediators of comorbidities in patients with psoriasis?	Gerdes, S; Osadtschy, S; Rostami-Yazdi, M; Buhles, N; Weichenthal, M; Mrowietz, U	EXP DERMATOL	2012	10.1111/j.1600-0625.2011.01402.x	Web of Science
22175820	Psoriasis and risk of nonfatal cardiovascular disease in US women: a cohort study	Li, WQ; Han, JL; Manson, JE; Rimm, EB; Rexrode, KM; Curhan, GC; Qureshi, AA	BRIT J DERMATOL	2012	10.1111/j.1365-2133.2011.10774.x	Web of Science
22221950	Coronary Artery Disease in Patients With Psoriasis Referred for Coronary Angiography	Armstrong, AW; Harskamp, CT; Ledo, L; Rogers, JH; Armstrong, EJ	AM J CARDIOL	2012	10.1016/j.amjcard.2011.11.025	Web of Science
22356630	The concept of psoriasis as a systemic inflammation: implications for disease management	Reich, K	J EUR ACAD DERMATOL	2012	10.1111/j.1468-3083.2011.04410.x	Web of Science
22356631	Implementing treatment goals for successful long-term management of psoriasis	Mrowietz, U	J EUR ACAD DERMATOL	2012	10.1111/j.1468-3083.2011.04411.x	Web of Science
22373901	Comorbidities and psoriasis. Impact on clinical practice	Gerdes, S; Mrowietz, U	HAUTARZT	2012	10.1007/s00105-011-2230-x	Web of Science
22395580	An Update on the Long-Term Safety Experience of Ustekinumab: Results From the Psoriasis Clinical Development Program With up to Four Years of Follow-Up	Reich, K; Papp, KA; Griffiths, CEM; Szapary, PO; Yeilding, N; Wasfi, Y; Ott, E; Hsu, MC; Lebwohl, M; Gordon, KB	J DRUGS DERMATOL	2012		Web of Science
22572815	Chronic Skin-Specific Inflammation Promotes Vascular Inflammation and Thrombosis	Wang, YM; Gao, HY; Loyd, CM; Fu, W; Diaconu, D; Liu, SJ; Cooper, KD; McCormick, TS; Simon, DI; Ward, NL	J INVEST DERMATOL	2012	10.1038/jid.2012.112	Web of Science
22649206	Psoriasis alters HDL composition and cholesterol efflux capacity	Holzer, M; Wolf, P; Curcic, S; Birner-Gruenberger, R; Weger, W; Inzinger, M; El-Gamal, D; Wadsack, C; Heinemann, A; Marsche, G	J LIPID RES	2012	10.1194/jlr.M027367	Web of Science
22897416	Association of psoriasis with stroke and myocardial infarction: meta-analysis of cohort studies	Xu, T; Zhang, YH	BRIT J DERMATOL	2012	10.1111/bjd.12002	Web of Science
22911151	Association Between Tumor Necrosis Factor Inhibitor Therapy and Myocardial Infarction Risk in Patients With Psoriasis	Wu, JJ; Poon, KYT; Channual, JC; Shen, AYJ	ARCH DERMATOL	2012	10.1001/archdermatol.2012.2502	Web of Science
23006590	Prognosis after percutaneous coronary intervention in patients with psoriasis: a cohort study using Danish nationwide registries	Ahlehoff, O; Lindhardsen, J; Gislason, GH; Olesen, JB; Charlot, M; Skov, L; Torp-Pedersen, C; Hansen, PR	BMC CARDIOVASC DISOR	2012	10.1186/1471-2261-12-79	Web of Science
23134986	PSOLAR: Design, Utility, and Preliminary Results of a Prospective, International, Disease-Based Registry of Patients With Psoriasis Who are Receiving, or are Candidates for, Conventional Systemic Treatments or Biologic Agents	Papp, KA; Strober, B; Augustin, M; Calabro, S; Londhe, A; Chevrier, M	J DRUGS DERMATOL	2012		Web of Science
23157913	Cardiovascular Risk and Psoriasis: the Role of Biologic Therapy	Puig, L	ACTAS DERMO-SIFILOGR	2012	10.1016/j.ad.2012.02.003	Web of Science
	The effect of TNF-inhibitor therapy on myocardial infarction risk in those with psoriasis only, psoriatic arthritis only, and both psoriasis and psoriatic arthritis	Wu, J; Shen, A; Poon, KY	J AM ACAD DERMATOL	2012		Web of Science
	A Review of the Epidemiology of Cardiovascular Comorbidities in Psoriasis	Lee, S; Wu, JJ	CURR DERMATOL REP	2012	10.1007/s13671-011-0005-3	Web of Science
22079041	Are patients with psoriasis being screened for cardiovascular risk factors? A study of screening practices and awareness among primary care physicians and cardiologists	Parsi, KK; Brezinski, EA; Lin, TC; Li, CS; Armstrong, AW	J AM ACAD DERMATOL	2012	10.1016/j.jaad.2011.09.006	Web of Science
	Arterial hypertension in patients with psoriasis	Sikora-Grabka, E; Adamczak, M; Wiecek, A	ARTER HYPERTENS	2012		Web of Science
22161801	Association between systemic antipsoriatic drugs and cardiovascular risk in patients with psoriasis with or without psoriatic arthritis: A nationwide cohort study	Chen, YJ; Chang, YT; Shen, JL; Chen, TT; Wang, CB; Chen, CM; Wu, CY	ARTHRITIS RHEUM-US	2012	10.1002/art.34335	Web of Science
22294632	Cardiovascular and metabolic risks in psoriasis and psoriatic arthritis: pragmatic clinical management based on available evidence	Johnsson, H; McInnes, IB; Sattar, N	ANN RHEUM DIS	2012	10.1136/annrheumdis-2011-200567	Web of Science
22562431	Cardiovascular Mortality in Psoriasis and Psoriatic Arthritis: Epidemiology, Pathomechanisms, Therapeutic Implications, and Perspectives	Boehncke, WH; Boehncke, S	CURR RHEUMATOL REP	2012	10.1007/s11926-012-0260-8	Web of Science
22191676	Common European Mitochondrial Haplogroups in the Risk for Psoriasis and Psoriatic Arthritis	Coto-Segura, P; Santos-Juanes, J; Gomez, J; Alvarez, V; Diaz, M; Alonso, B; Corao, AI; Coto, E	GENET TEST MOL BIOMA	2012	10.1089/gtmb.2011.0266	Web of Science
23083753	Comorbidities in Patients with Spondyloarthritis	van der Horst-Bruinsma, IE; Nurmohamed, MT; Landewe, RBM	RHEUM DIS CLIN N AM	2012	10.1016/j.rdc.2012.08.010	Web of Science
21856040	Dermatologist preferences for first-line therapy of moderate to severe psoriasis in healthy adult patients	Wan, J; Abuabara, K; Troxel, AB; Shin, DB; Van Voorhees, AS; Bebo, BF; Krueger, GG; Duffin, KC; Gelfand, JM	J AM ACAD DERMATOL	2012	10.1016/j.jaad.2011.03.012	Web of Science
22339785	Disease severity and therapy as predictors of cardiovascular risk in psoriasis: a population-based cohort study	Maradit-Kremers, H; Icen, M; Ernste, FC; Dierkhising, RA; McEvoy, MT	J EUR ACAD DERMATOL	2012	10.1111/j.1468-3083.2011.04071.x	Web of Science
	Evaluation of therapeutic effect of niacin and garlic combination on lipid profile and oxidants / antioxidants in psoriatic patients	Alobaidi, AHA	WORLD FAM MED	2012		Web of Science
22584065	Global transcriptional analysis of psoriatic skin and blood confirms known disease-associated pathways and highlights novel genomic hot spots for differentially expressed genes	Coda, AB; Icen, M; Smith, JR; Sinha, AA	GENOMICS	2012	10.1016/j.ygeno.2012.05.004	Web of Science
22327256	Going beyond Associative Studies of Psoriasis and Cardiovascular Disease	Stern, RS; Nijsten, T	J INVEST DERMATOL	2012	10.1038/jid.2011.452	Web of Science
22710320	Increased Risk of Diabetes Mellitus and Likelihood of Receiving Diabetes Mellitus Treatment in Patients With Psoriasis	Azfar, RS; Seminara, NM; Shin, DB; Troxel, AB; Margolis, DJ; Gelfand, JM	ARCH DERMATOL	2012	10.1001/archdermatol.2012.1401	Web of Science
21545540	Influence of severity of the cutaneous manifestations and age on the prevalence of several cardiovascular risk factors in patients with psoriasis	Rosa, DJF; Machado, RF; Matias, FAT; Cedrim, SD; Noronha, FL; Gaburri, D; Gamonal, A	J EUR ACAD DERMATOL	2012	10.1111/j.1468-3083.2011.04076.x	Web of Science
	Integrated approach to comorbidity in patients with psoriasis	Dauden, E; Castaneda, S; Suarez, C; Garcia-Campayo, J; Blasco, AJ; Aguilar, MD; Ferrandiz, C; Puig, L; Sanchez-Carazo, JL	ACTAS DERMO-SIFILOGR	2012		Web of Science
22246418	Managing cardiovascular risk in patients with chronic inflammatory diseases	Haraoui, B; Liu, PP; Papp, KA	CLIN RHEUMATOL	2012	10.1007/s10067-011-1921-0	Web of Science
22751586	Metabolic Syndrome in Patients with Psoriatic Disease	Gelfand, JM; Yeung, H	J RHEUMATOL	2012	10.3899/jrheum.120237	Web of Science
22586165	Obesity and the risk of psoriatic arthritis: a population-based study	Love, TJ; Zhu, YY; Zhang, YQ; Wall-Burns, L; Ogdie, A; Gelfand, JM; Choi, HK	ANN RHEUM DIS	2012	10.1136/annrheumdis-2012-201299	Web of Science
22168779	Pemetrexed-induced pityriasis lichenoides-like dermatitis	Sabatiello, M; Willemaers, V; Lesuisse, M; Pierard, GE	J EUR ACAD DERMATOL	2012	10.1111/j.1468-3083.2011.04027.x	Web of Science
22113483	Prevalence of Metabolic Syndrome in Patients with Psoriasis: A Population-Based Study in the United Kingdom	Langan, SM; Seminara, NM; Shin, DB; Troxel, AB; Kimmel, SE; Mehta, NN; Margolis, DJ; Gelfand, JM	J INVEST DERMATOL	2012	10.1038/jid.2011.365	Web of Science
22481582	Psoriasis and cardiovascular comorbidities with emphasis in Asia	Chu, TW; Tsai, TF	GIORN ITAL DERMAT V	2012		Web of Science
	Psoriasis and cardiovascular disease: epidemiology, mechanisms, and clinical implications	Pearson, KC; Armstrong, AW	PSORIASIS-TARGETS TH	2012	10.2147/PTT.S24015	Web of Science
22481581	Psoriasis and cardiovascular disorders	Ryan, C; Menter, A	GIORN ITAL DERMAT V	2012		Web of Science
21742411	Psoriasis and cardiovascular risk factors: A case-control study on inpatients comparing psoriasis to dermatitis	Shapiro, J; Cohen, AD; Weitzman, D; Tal, R; David, M	J AM ACAD DERMATOL	2012	10.1016/j.jaad.2010.11.046	Web of Science
22035413	Psoriasis and metabolic syndrome	Takahashi, H; Iizuka, H	J DERMATOL	2012	10.1111/j.1346-8138.2011.01408.x	Web of Science
21840930	Psoriasis and risk of atrial fibrillation and ischaemic stroke: a Danish Nationwide Cohort Study	Ahlehoff, O; Gislason, GH; Jorgensen, CH; Lindhardsen, J; Charlot, M; Olesen, JB; Abildstrom, SZ; Skov, L; Torp-Pedersen, C; Hansen, PR	EUR HEART J	2012	10.1093/eurheartj/ehr285	Web of Science
22488682	Psoriasis Following Bariatric Surgery: Clinical Evolution and Impact on Quality of Life on 10 patients	Farias, MM; Achurra, P; Boza, C; Vega, A; de la Cruz, C	OBES SURG	2012	10.1007/s11695-012-0646-8	Web of Science
22210176	Psoriasis increased the risk of diabetes: a meta-analysis	Cheng, J; Kuai, DY; Zhang, L; Yang, XQ; Qiu, B	ARCH DERMATOL RES	2012	10.1007/s00403-011-1200-6	Web of Science
23058814	Psoriasis is associated with increased intima-media thickness-The Study of Health in Pomerania (SHIP)	Troitzsch, P; Markus, MRP; Dorr, M; Felix, SB; Junger, M; Schminke, U; Schmidt, CO; Volzke, H; Baumeister, SE; Arnold, A	ATHEROSCLEROSIS	2012	10.1016/j.atherosclerosis.2012.09.026	Web of Science
22136910	Psoriasis: A systemic disease	Bens, G; Maccari, F; Esteve, E	PRESSE MED	2012	10.1016/j.lpm.2011.09.026	Web of Science
	Psoriasis: epidemiology, natural history, and differential diagnosis	Basko-Plluska, JL; Petronic-Rosic, V	PSORIASIS-TARGETS TH	2012	10.2147/PTT.S24009	Web of Science
22708578	Risk of subsequent ischemic and hemorrhagic stroke in patients hospitalized for immune-mediated diseases: a nationwide follow-up study from Sweden	Zoller, B; Li, XJ; Sundquist, J; Sundquist, K	BMC NEUROL	2012	10.1186/1471-2377-12-41	Web of Science
22907225	Role of disease severity, illness perceptions, and mood on quality of life in muscle disease	Rose, MR; Sadjadi, R; Weinman, J; Akhtar, T; Pandya, S; Kissel, JT; Jackson, CE	MUSCLE NERVE	2012	10.1002/mus.23320	Web of Science
23208415	The association between psoriasis and obesity: a systematic review and meta-analysis of observational studies	Armstrong, AW; Harskamp, CT; Armstrong, EJ	NUTR DIABETES	2012	10.1038/nutd.2012.26	Web of Science
22018756	Underdiagnosis and undertreatment of cardiovascular risk factors in patients with moderate to severe psoriasis	Kimball, AB; Szapary, P; Mrowietz, U; Reich, K; Langley, RG; You, Y; Hsu, MC; Yeilding, N; Rader, DJ; Mehta, NN	J AM ACAD DERMATOL	2012	10.1016/j.jaad.2011.06.035	Web of Science
	Ustekinumab and Cardiovascular Safety	Ruiz-Carrascosa, JC	ACTAS DERMO-SIFILOGR	2012	10.1016/S0001-7310(12)70006-6	Web of Science
22404103	Re-evaluation of the risk for major adverse cardiovascular events in patients treated with anti-IL-12/23 biological agents for chronic plaque psoriasis: a meta-analysis of randomized controlled trials	Tzellos, T; Kyrgidis, A; Zouboulis, CC	J EUR ACAD DERMATOL	2013	10.1111/j.1468-3083.2012.04500.x	Web of Science
22963528	Cardiovascular disease event rates in patients with severe psoriasis treated with systemic anti-inflammatory drugs: a Danish real-world cohort study	Ahlehoff, O; Skov, L; Gislason, G; Lindhardsen, J; Kristensen, SL; Iversen, L; Lasthein, S; Gniadecki, R; Dam, TN; Torp-Pedersen, C; Hansen, PR	J INTERN MED	2013	10.1111/j.1365-2796.2012.02593.x	Web of Science
23204039	Effects of the Tumor Necrosis Factor-alpha Antagonist Adalimumab on Arterial Inflammation Assessed by Positron Emission Tomography in Patients With Psoriasis Results of a Randomized Controlled Trial	Bissonnette, R; Tardif, JC; Harel, F; Pressacco, J; Bolduc, C; Guertin, MC	CIRC-CARDIOVASC IMAG	2013	10.1161/CIRCIMAGING.112.975730	Web of Science
23278607	Risk and predictors of cardiovascular disease in psoriasis: a population-based study	Maradit-Kremers, H; Dierkhising, RA; Crowson, CS; Icen, M; Ernste, FC; McEvoy, MT	INT J DERMATOL	2013	10.1111/j.1365-4632.2011.05430.x	Web of Science
23329076	Risk of Cardiovascular Disorders in Psoriasis Patients Current and Future	Tablazon, ILD; Al-Dabagh, A; Davis, SA; Feldman, SR	AM J CLIN DERMATOL	2013	10.1007/s40257-012-0005-5	Web of Science
23528816	Incidence of Cardiovascular Disease in Individuals with Psoriasis: A Systematic Review and Meta-Analysis	Samarasekera, EJ; Neilson, JM; Warren, RB; Parnham, J; Smith, CH	J INVEST DERMATOL	2013	10.1038/jid.2013.149	Web of Science
23557749	Psoriasis and Major Adverse Cardiovascular Events: A Systematic Review and Meta-Analysis of Observational Studies	Armstrong, EJ; Harskamp, CT; Armstrong, AW	J AM HEART ASSOC	2013	10.1161/JAHA.113.000062	Web of Science
23677316	Do TNF Inhibitors Reduce the Risk of Myocardial Infarction in Psoriasis Patients?	Armstrong, AW	JAMA-J AM MED ASSOC	2013	10.1001/jama.2013.4695	Web of Science
23768295	Association of ethnicity, tumor necrosis factor inhibitor therapy, and myocardial infarction risk in patients with psoriasis	Wu, JJ; Poon, KYT	J AM ACAD DERMATOL	2013	10.1016/j.jaad.2013.02.019	Web of Science
23845148	Psoriasis, cardiovascular events, cancer risk and alcohol use: evidence-based recommendations based on systematic review and expert opinion	Richard, MA; Barnetche, T; Horreau, C; Brenaut, E; Pouplard, C; Aractingi, S; Aubin, F; Cribier, B; Joly, P; Jullien, D; Le Maitre, M; Misery, L; Ortonne, JP; Paul, C	J EUR ACAD DERMATOL	2013	10.1111/jdv.12162	Web of Science
23845149	Cardiovascular morbidity and mortality in psoriasis and psoriatic arthritis: a systematic literature review	Horreau, C; Pouplard, C; Brenaut, E; Barnetche, T; Misery, L; Cribier, B; Jullien, D; Aractingi, S; Aubin, F; Joly, P; Le Maitre, M; Ortonne, JP; Paul, C; Richard, MA	J EUR ACAD DERMATOL	2013	10.1111/jdv.12163	Web of Science
23925466	Psoriasis Severity and the Prevalence of Major Medical Comorbidity A Population-Based Study	Yeung, H; Takeshita, J; Mehta, NN; Kimmel, SE; Ogdie, A; Margolis, DJ; Shin, DB; Attor, R; Troxel, AB; Gelfand, JM	JAMA DERMATOL	2013	10.1001/jamadermatol.2013.5015	Web of Science
23974690	Comorbidities in psoriasis	Aurangabadkar, SJ	INDIAN J DERMATOL VE	2013	10.4103/0378-6323.115506	Web of Science
23986163	Association Between the Type and Length of Tumor Necrosis Factor Inhibitor Therapy and Myocardial Infarction Risk in Patients With Psoriasis	Wu, JJ; Poon, KYT; Bebchuk, JD	J DRUGS DERMATOL	2013		Web of Science
23986210	The Quality of Primary Health Care for Chronically Ill Patients - a Cross-Sectional Study	Kurpas, D; Church, J; Mroczek, B; Hans-Wytrychowska, A; Nitsch-Osuch, A; Kassolik, K; Andrzejewski, W; Steciwko, A	ADV CLIN EXP MED	2013		Web of Science
24026609	Tumor Necrosis Factor Inhibitors and Myocardial Infarction in Psoriasis	Wu, JSJ	JAMA-J AM MED ASSOC	2013	10.1001/jama.2013.276749	Web of Science
24026612	Tumor Necrosis Factor Inhibitors and Myocardial Infarction in Psoriasis Reply	Armstrong, AW	JAMA-J AM MED ASSOC	2013	10.1001/jama.2013.276767	Web of Science
24034374	Association of gender, tumor necrosis factor inhibitor therapy, and myocardial infarction risk in patients with psoriasis	Wu, JJ; Poon, KYT	J AM ACAD DERMATOL	2013	10.1016/j.jaad.2013.04.035	Web of Science
24138976	Risk of Myocardial Infarction in Canadian Patients with Psoriasis: A Retrospective Cohort Study	Levesque, A; Lachaine, J; Bissonnette, R	J CUTAN MED SURG	2013	10.2310/7750.2013.13052	Web of Science
24192101	Psoriasis and Cardiovascular Disease	Torres, T; Sales, R; Vasconcelos, C; Selores, M	ACTA MEDICA PORT	2013		Web of Science
24278773	Cardiovascular Risk in Psoriasis: A Population-Based Analysis with Assessment of the Framingham Risk Score	Myasoedova, E; Veetil, BMA; Matteson, EL; Kremers, HM; McEvoy, MT; Crowson, CS	SCIENTIFICA	2013	10.1155/2013/371569	Web of Science
24433181	Endothelial cells are highly heterogeneous at the level of cytokine-induced insulin resistance	Woth, K; Prein, C; Steinhorst, K; Diehl, S; Boehncke, WH; Buerger, C	EXP DERMATOL	2013	10.1111/exd.12235	Web of Science
24474126	Peroxisome proliferator-activated receptor agonists (PPARs): a promising prospect in the treatment of psoriasis and psoriatic arthritis	Lima, ED; Lima, MMDD; Marques, CDL; Duarte, ALBP; Pita, ID; Pita, MGD	AN BRAS DERMATOL	2013	10.1590/abd1806-4841.20132653	Web of Science
	Association between the type and length of tumor necrosis factor (TNF) inhibitor therapy and myocardial infarction (MI) risk in psoriasis	Wu, JJ; Poon, KT; Bebchuk, JD	J Drugs Dermatol	2013		Web of Science
	Relative Risk of Myocardial Infarction for Canadian Patients with Psoriasis Treated Systemically as Compared to Patients Treated with Phototherapy	Levesque, A; Bissonnette, R; Prefontaine, S; Lapierre, ME; Lachaine, J	PHARMACOEPIDEM DR S	2013		Web of Science
22359072	A Cutting Edge Overview: Psoriatic Disease	Raychaudhuri, SP	CLIN REV ALLERG IMMU	2013	10.1007/s12016-012-8309-z	Web of Science
23669329	A Review of the Clinical Variants and the Management of Psoriasis	Ladizinski, B; Lee, KC; Wilmer, E; Alavi, A; Mistry, N; Sibbald, RG	ADV SKIN WOUND CARE	2013	10.1097/01.ASW.0000429778.10020.67	Web of Science
	Association Between Tumor Necrosis Factor Inhibitor Therapy and Myocardial Infarction Risk in Patients With Psoriasis (vol 148, pg 1244, 2012)	Wu	JAMA DERMATOL	2013		Web of Science
23078616	Can treatment of the skin rescue the heart?	Stahle, M	J INTERN MED	2013	10.1111/joim.12008	Web of Science
23347301	Cardiovascular aspects of psoriasis: an updated review	Pietrzak, A; Bartosinska, J; Chodorowska, G; Szepietowski, JC; Paluszkiewicz, P; Schwartz, RA	INT J DERMATOL	2013	10.1111/j.1365-4632.2012.05584.x	Web of Science
23908540	Cardiovascular Comorbidities of Psoriasis and Psoriatic Arthritis: A Report from the GRAPPA 2012 Annual Meeting	Armstrong, AW; Gelfand, JM; Boehncke, WH; Armstrong, EJ	J RHEUMATOL	2013	10.3899/jrheum.130457	Web of Science
22512330	Cardiovascular risk factors in subjects with psoriasis: a cross-sectional general population study	Jensen, P; Thyssen, JP; Zachariae, C; Hansen, PR; Linneberg, A; Skov, L	INT J DERMATOL	2013	10.1111/j.1365-4632.2011.05408.x	Web of Science
23877549	Cardiovascular risk in systemic inflammatory diseases	Marsico, F; Parente, A; Paolillo, S; Casaretti, L; Lo Iudice, F; Pirozzi, E; Conte, S; Iardino, E; Gambardella, F; Della Ratta, GL; Cirillo, A; Vitagliano, A; Filardi, PP	G ITAL CARDIOL	2013	10.1714/1308.14460	Web of Science
23937622	Childhood-onset psoriasis: association with future cardiovascular and metabolic comorbidities	Mahe, E; Maccari, F; Beauchet, A; Lahfa, M; Barthelemy, H; Reguiai, Z; Beneton, N; Esteve, E; Chaby, G; Ruer-Mulard, M; Steiner, HG; Pauwels, C; Avenel-Audran, M; Goujon-Henry, C; Descamps, V; Begon, E; Sigal, ML	BRIT J DERMATOL	2013	10.1111/bjd.12441	Web of Science
23134338	Clinical practice guideline for an integrated approach to comorbidity in patients with psoriasis	Dauden, E; Castaneda, S; Suarez, C; Garcia-Campayo, J; Blasco, AJ; Aguilar, MD; Ferrandiz, C; Puig, L; Sanchez-Carazo, JL	J EUR ACAD DERMATOL	2013	10.1111/jdv.12024	Web of Science
23134418	Co-morbidities in psoriasis: a hospital-based case-control study	Tseng, HW; Lin, HS; Lam, HC	J EUR ACAD DERMATOL	2013	10.1111/jdv.12028	Web of Science
23788095	Coronary artery disease seen from the angle of psoriasis	Beckowski, M; Szwed, H	KARDIOL POL	2013	10.5603/KP.2013.0101	Web of Science
	Early left ventricular systolic and diastolic dysfunction demonstrated by myocardial performance index and tissue Doppler imaging in psoriasis patients: Early deterioration of cardiac functions in psoriasis	Yuksel, S; Yuksel, EP; Gulel, O; Demircan, S; Senturk, N; Aydin, F; Turanli, AY; Yilmaz, O; Sahin, M	EXP CLIN CARDIOL	2013		Web of Science
23153368	Electrocardiographic P-wave characteristics in patients with psoriasis vulgaris	Bacaksiz, A; Erdogan, E; Tasal, A; Vatankulu, MA; Kul, S; Sevgili, E; Ertas, G; Dizman, D; Onsun, N; Uysal, O	UPSALA J MED SCI	2013	10.3109/03009734.2012.744372	Web of Science
23582163	Examining the Risk of Cardiovascular Disease in Patients with Psoriasis: A Critical Review	Papp, K; Poulin, Y; Vieira, A	J CUTAN MED SURG	2013	10.2310/7750.2012.11126	Web of Science
24115947	Interleukin-18 and IL-18 binding protein	Dinarello, CA; Novick, D; Kim, S; Kaplanski, G	FRONT IMMUNOL	2013	10.3389/fimmu.2013.00289	Web of Science
23534350	Is there a relationship between disease duration and P-wave dispersion in patients with psoriasis?	Sen, BB; Rifaioglu, EN; Ekiz, O; Buyukkaya, E; Sen, N	UPSALA J MED SCI	2013	10.3109/03009734.2013.785614	Web of Science
23301632	Long-term safety of ustekinumab in patients with moderate-to-severe psoriasis: final results from 5 years of follow-up	Papp, KA; Griffiths, CEM; Gordon, K; Lebwohl, M; Szapary, PO; Wasfi, Y; Chan, D; Hsu, MC; Ho, V; Ghislain, PD; Strober, B; Reich, K	BRIT J DERMATOL	2013	10.1111/bjd.12214	Web of Science
23602173	Major cardiovascular events associated with anti-IL 12/23 agents: A tale of two meta-analyses	Dommasch, ED; Troxel, AB; Gelfand, JM	J AM ACAD DERMATOL	2013	10.1016/j.jaad.2013.01.011	Web of Science
22418840	Might psoriasis be a risk factor for obstructive sleep apnea syndrome?	Karaca, S; Fidan, F; Erkan, F; Nural, S; Pinarci, T; Gunay, E; Unlu, M	SLEEP BREATH	2013	10.1007/s11325-012-0686-2	Web of Science
24005141	Moderate-to-vigorous physical activity in individuals with psoriasis: associations with body surface area and subjective disease severity	Wilson, PB	GIORN ITAL DERMAT V	2013		Web of Science
22846688	Patient-reported reasons for the discontinuation of commonly used treatments for moderate to severe psoriasis	Yeung, H; Wan, J; Van Voorhees, AS; Duffin, KC; Krueger, GG; Kalb, RE; Weisman, JD; Sperber, BR; Brod, BA; Schleicher, SM; Bebo, BF; Shin, DB; Troxel, AB; Gelfand, JM	J AM ACAD DERMATOL	2013	10.1016/j.jaad.2012.06.035	Web of Science
23003220	Prevalence and extent of subclinical atherosclerosis in patients with psoriasis	Yiu, KH; Yeung, CK; Zhao, CT; Chan, JC; Siu, CW; Tam, S; Wong, CS; Yan, GH; Yue, WS; Khong, PL; Chan, HH; Tse, HF	J INTERN MED	2013	10.1111/joim.12002	Web of Science
22731956	Psoriasis and cardiovascular risk. Assessment by different cardiovascular risk scores	Fernandez-Torres, R; Pita-Fernandez, S; Fonseca, E	J EUR ACAD DERMATOL	2013	10.1111/j.1468-3083.2012.04618.x	Web of Science
23491525	Psoriasis and New-Onset Diabetes A Danish nationwide cohort study	Khalid, U; Hansen, PR; Gislason, GH; Lindhardsen, J; Kristensen, SL; Winther, SA; Skov, L; Torp-Pedersen, C; Ahlehoff, O	DIABETES CARE	2013	10.2337/dc12-2330	Web of Science
23931969	Psoriasis and risk of cardiovascular disease: A meta-analysis of cohort studies	Gu, WJ; Weng, CL; Zhao, YT; Liu, QH; Yin, RX	INT J CARDIOL	2013	10.1016/j.ijcard.2013.07.127	Web of Science
	Psoriasis and Risk of Cardiovascular Diseases: Study of the Coronary Flow Reserve in Young Patients Affected by Severe Psoriasis	Piaserico, S; Stan, R; Tona, F; Famoso, G; Peserico, A	CLIN DRUG INVEST	2013		Web of Science
23407990	Psoriasis and the Risk of Diabetes Mellitus A Systematic Review and Meta-analysis	Armstrong, AW; Harskamp, CT; Armstrong, EJ	JAMA DERMATOL	2013	10.1001/2013.jamadermatol.406	Web of Science
24409658	Psoriasis is Associated with Increased Framingham Ten-Year Risk Score for Coronary Heart Disease in Tunisians	Allal-El Asmi, M; Mebazaa, A; Zidi, W; Zayani, Y; Feki, M; Mokni, M; Ben Osman, A; Kaabachi, N	CLIN LAB	2013	10.7754/Clin.Lab.2013.121009	Web of Science
23492918	Psoriasis Is Not Associated with Atherosclerosis and Incident Cardiovascular Events: The Rotterdam Study	Dowlatshahi, EA; Kavousi, M; Nijsten, T; Ikram, MA; Hofman, A; Franco, OH; Wakkee, M	J INVEST DERMATOL	2013	10.1038/jid.2013.131	Web of Science
23772556	Psoriasis, psoriatic arthritis and type 2 diabetes mellitus: a systematic review and meta-analysis	Coto-Segura, P; Eiris-Salvado, N; Gonzalez-Lara, L; Queiro-Silva, R; Martinez-Camblor, P; Maldonado-Seral, C; Garcia-Garcia, B; Palacios-Garcia, L; Gomez-Bernal, S; Santos-Juanes, J; Coto, E	BRIT J DERMATOL	2013	10.1111/bjd.12473	Web of Science
24129480	Risk of moderate to advanced kidney disease in patients with psoriasis: population based cohort study	Wan, J; Wang, SW; Haynes, K; Denburg, MR; Shin, DB; Gelfand, JM	BMJ-BRIT MED J	2013	10.1136/bmj.f5961	Web of Science
23490084	Role of psoriasis as independent predictor of cardiovascular disease: A meta-regression analysis	Gaeta, M; Castelvecchio, S; Ricci, C; Pigatto, P; Pellissero, G; Cappato, R	INT J CARDIOL	2013	10.1016/j.ijcard.2013.01.197	Web of Science
22620285	Sleep apnea as a comorbidity in obese psoriasis patients: a cross-sectional study. Do psoriasis characteristics and metabolic parameters play a role?	Papadavid, E; Vlami, K; Dalamaga, M; Giatrakou, S; Theodoropoulos, K; Gyftopoulos, S; Stavrianeas, N; Papiris, S; Rigopoulos, D	J EUR ACAD DERMATOL	2013	10.1111/j.1468-3083.2012.04580.x	Web of Science
	The Association Between Psoriasis and Cardiovascular Diseases	Kalkan, G; Karadag, AS	EUR J GEN MED	2013	10.29333/ejgm/82298	Web of Science
23106411	The association between psoriasis and dyslipidaemia: a systematic review	Ma, C; Harskamp, CT; Armstrong, EJ; Armstrong, AW	BRIT J DERMATOL	2013	10.1111/bjd.12101	Web of Science
23249828	The association between psoriasis and hypertension: a systematic reviewandmeta-analysis of observational studies	Armstrong, AW; Harskamp, CT; Armstrong, EJ	J HYPERTENS	2013	10.1097/HJH.0b013e32835bcce1	Web of Science
22736087	The burden of carotid artery plaques is higher in patients with psoriatic arthritis compared with those with psoriasis alone	Eder, L; Jayakar, J; Shanmugarajah, S; Thavaneswaran, A; Pereira, D; Chandran, V; Rosen, CF; Gladman, DD	ANN RHEUM DIS	2013	10.1136/annrheumdis-2012-201497	Web of Science
24247071	The Prevalence of Systemic Diseases Associated with Dermatoses and Stroke in the United States: A Cross-Sectional Study	Kupetsky, EA; Rincon, F	DERMATOLOGY	2013	10.1159/000354912	Web of Science
24118377	Methylentetrahydrofolatereductase (rs1801133) polymorphism and psoriasis: contribution to oxidative stress, lipid peroxidation and correlation with vascular adhesion protein 1, preliminary report	Asefi, M; Vaisi-Raygani, A; Khodarahmi, R; Nemati, H; Rahimi, Z; Vaisi-Raygani, H; Tavilani, H; Pourmotabbed, T	J EUR ACAD DERMATOL	2014	10.1111/jdv.12262	Web of Science
24281789	Effect of Treating Psoriasis on Cardiovascular Co-Morbidities: Focus on TNF Inhibitors	Famenini, S; Sako, EY; Wu, JJ	AM J CLIN DERMATOL	2014	10.1007/s40257-013-0052-6	Web of Science
24525359	Psoriasis: The visible killer	Torres, T; Bettencourt, N	REV PORT CARDIOL	2014	10.1016/j.repc.2013.06.017	Web of Science
24648709	Myocardial Infarction in a Patient Treated with Anti-Interleukin-12 Biological Agent for Chronic Plaque Psoriasis	Stinco, G; Buligan, C; Bergamo, S; Morgante, O; Iacono, MA; Patrone, P	ANN DERMATOL	2014	10.5021/ad.2014.26.1.137	Web of Science
24804827	Interleukin-18 as a Therapeutic Target in Acute Myocardial Infarction and Heart Failure	O'Brien, LC; Mezzaroma, E; Van Tassell, BW; Marchetti, C; Carbone, S; Abbate, A; Toldo, S	MOL MED	2014	10.2119/molmed.2014.00034	Web of Science
24848273	Complement C3 as a marker of cardiometabolic risk in psoriasis	Torres, T; Bettencourt, N; Mendonca, D; Vasconcelos, C; Silva, BM; Selores, M	ARCH DERMATOL RES	2014	10.1007/s00403-014-1467-5	Web of Science
24882857	GRAPPA 2013 Basic/Translational/Clinical Science Update: Comorbidity Monitoring	Boehncke, WH	J RHEUMATOL	2014	10.3899/jrheum.140175	Web of Science
24903077	Psoriasis and risk of heart failure: a nationwide cohort study	Khalid, U; Ahlehoff, O; Gislason, GH; Kristensen, SL; Skov, L; Torp-Pedersen, C; Hansen, PR	EUR J HEART FAIL	2014	10.1002/ejhf.113	Web of Science
25023174	The Therapeutic Potential of I-Domain Integrins	Brennan, M; Cox, D	ADV EXP MED BIOL	2014	10.1007/978-94-017-9153-3_11	Web of Science
25116971	Tumor Necrosis Factor Inhibitor Therapy and Myocardial Infarction Risk in Patients With Psoriasis, Psoriatic Arthritis, or Both	Wu, JJ; Poon, KYT	J DRUGS DERMATOL	2014		Web of Science
25556438	An in silico Appraisal to Identify High Affinity Anti-Apoptotic Synthetic Tetrapeptide Inhibitors Targeting the Mammalian Caspase 3 Enzyme	Kelotra, S; Jain, M; Kelotra, A; Jain, I; Bandaru, S; Nayarisseri, A; Bidwai, A	ASIAN PAC J CANCER P	2014	10.7314/APJCP.2014.15.23.10137	Web of Science
	Psoriasis and the risk of myocardial infarction: a population-based cohort study	Parisi, R; Rutter, MK; Lunt, M; Young, HS; Symmons, DPM; Griffiths, CEM; Ashcroft, DM	BRIT J DERMATOL	2014		Web of Science
	Psoriasis and the Risk of Myocardial Infarction: A Population-Based Cohort Study Using the Clinical Practice Research Datalink	Parisi, R; Rutter, MK; Lunt, M; Young, HS; Symmons, DPM; Griffiths, CEM; Ashcroft, DM	PHARMACOEPIDEM DR S	2014		Web of Science
	Myocardial infarction associated with a transiently positive lupus-anticoagulant antibody in patient taking adalimumab for psoriasis	Sadlier, M; Tobin, AM; Connolly, M; Fitzgerald, R	J AM ACAD DERMATOL	2014		Web of Science
25149424	Accumulating Evidence for the Association and Shared Pathogenic Mechanisms Between Psoriasis and Cardiovascular-related Comorbidities	Shlyankevich, J; Mehta, NN; Krueger, JG; Strober, B; Gudjonsson, JE; Qureshi, AA; Tebbey, PW; Kimball, AB	AM J MED	2014	10.1016/j.amjmed.2014.08.008	Web of Science
23636854	Aortic Arterial Stiffness is a Moderate Predictor of Cardiovascular Disease in Patients With Psoriasis Vulgaris	Balta, I; Balta, S; Demirkol, S; Celik, T; Ekiz, O; Cakar, M; Sarlak, H; Ozoguz, P; Iyisoy, A	ANGIOLOGY	2014	10.1177/0003319713485805	Web of Science
25607559	Assessment of Cardiovascular Risk in Patients With Moderate to Severe Plaque Psoriasis	Fernandez-Llaca, H; de la Cueva, P; Luelmo, J; Armario-Hita, JC; Samaniego, ML; Garcia-Calvo, C	J DRUGS DERMATOL	2014		Web of Science
25219512	Assessment of left ventricular dyssynchrony in patients with psoriasis	Sen, BB; Rifaioglu, EN; Ekiz, O; Buyukkaya, E; Kurt, M; Karakas, MF; Buyukkaya, S; Bilen, P; Akcay, AB; Sen, N	INT J DERMATOL	2014	10.1111/ijd.12192	Web of Science
24161194	Cardiovascular Risk and Psoriasis: Beyond the Traditional Risk Factors	Coumbe, AG; Pritzker, MR; Duprez, DA	AM J MED	2014	10.1016/j.amjmed.2013.08.013	Web of Science
24942203	Comorbidities and health-related quality of life in Spanish patients with moderate to severe psoriasis: A cross-sectional study (Arizona study)	Sanchez-Carazo, JL; Lopez-Estebaranz, JL; Guisado, C	J DERMATOL	2014	10.1111/1346-8138.12465	Web of Science
25362717	Comprehensive Treatment of Psoriatic Arthritis: Managing Comorbidities and Extraarticular Manifestations	Ogdie, A; Schwartzman, S; Eder, L; Maharaj, AB; Zisman, D; Raychaudhuri, SP; Reddy, SM; Husni, E	J RHEUMATOL	2014	10.3899/jrheum.140882	Web of Science
24895177	Development of an adherence-enhancing intervention in topical treatment termed the topical treatment optimization program (TTOP)	Reich, K; Mrowietz, U; Karakasili, E; Zschocke, I	ARCH DERMATOL RES	2014	10.1007/s00403-014-1475-5	Web of Science
24420963	Does Treatment of Psoriasis Reduce the Risk of Cardiovascular Disease?	Churton, S; Brown, L; Shin, TM; Korman, NJ	DRUGS	2014	10.1007/s40265-013-0173-5	Web of Science
23565631	Effects of Biologic Agents and Other Disease-Modifying Antirheumatic Drugs on Cardiovascular Outcomes in Psoriasis and Psoriatic Arthritis: A Systematic Review	Armstrong, AW; Brezinski, EA; Follansbee, MR; Armstrong, EJ	CURR PHARM DESIGN	2014	10.2174/138161282004140213123505	Web of Science
24584739	Endothelial Cell-, Platelet-, and Monocyte/Macrophage-Derived Microparticles are Elevated in Psoriasis Beyond Cardiometabolic Risk Factors	Takeshita, J; Mohler, ER; Krishnamoorthy, P; Moore, J; Rogers, WT; Zhang, LF; Gelfand, JM; Mehta, NN	J AM HEART ASSOC	2014	10.1161/JAHA.113.000507	Web of Science
24158189	Epicardial Fat Thickness Is Independently Associated with Psoriasis	Akyildiz, ZL; Seremet, S; Emren, V; Ozcelik, S; Gediz, B; Tastan, A; Nazli, C	DERMATOLOGY	2014	10.1159/000354726	Web of Science
24610625	Erectile dysfunction in patients with psoriasis: potential impact of the metabolic syndrome	Tasliyurt, T; Bilir, Y; Sahin, S; Seckin, HY; Kaya, SU; Sivgin, H; Demir, AK; Erdemir, F	EUR REV MED PHARMACO	2014		Web of Science
23279264	Evaluation of risk factors for body weight increment in psoriatic patients on infliximab: a multicentre, cross-sectional study	Mahe, E; Reguiai, Z; Barthelemy, H; Quiles-Tsimaratos, N; Chaby, G; Girard, C; Esteve, E; Maccari, F; Descamps, V; Schmutz, JL; Begon, E; Bravard, P; Maillard, H; Boye, T; Beauchet, A; Sigal, ML	J EUR ACAD DERMATOL	2014	10.1111/jdv.12066	Web of Science
24719535	Evaluation of subclinical atherosclerosis in Egyptian psoriatic patients	Elsheikh, RG; Amin, TE; El-Ashmawy, AA; Abdalla, SIA	J SAUDI HEART ASSOC	2014	10.1016/j.jsha.2013.12.001	Web of Science
24504802	Hypercholesterolemia and Risk of Incident Psoriasis and Psoriatic Arthritis in US Women	Wu, SW; Li, WQ; Han, JL; Sun, Q; Qureshi, AA	ARTHRITIS RHEUMATOL	2014	10.1002/art.38227	Web of Science
24999591	IL-17 Induces Inflammation-Associated Gene Products in Blood Monocytes, and Treatment with Ixekizumab Reduces Their Expression in Psoriasis Patient Blood	Wang, CQF; Suarez-Farinas, M; Nograles, KE; Mimoso, CA; Shrom, D; Dow, ER; Heffernan, MP; Hoffman, RW; Krueger, JG	J INVEST DERMATOL	2014	10.1038/jid.2014.268	Web of Science
22160246	Improvement in psoriasis after treatment with the glucagon-like peptide-1 receptor agonist liraglutide	Faurschou, A; Knop, FK; Thyssen, JP; Zachariae, C; Skov, L; Vilsboll, T	ACTA DIABETOL	2014	10.1007/s00592-011-0359-9	Web of Science
24904002	Increased prevalence of psoriasis in patients with coronary artery disease: results from a case-control study	Picard, D; Benichou, J; Sin, C; Abasq, C; Houivet, E; Koning, R; Cribier, A; Veber, B; Dujardin, F; Eltchaninoff, H; Joly, P	BRIT J DERMATOL	2014	10.1111/bjd.13155	Web of Science
24411084	Increased risk of diabetes mellitus in relation to the severity of psoriasis, concomitant medication, and comorbidity: A nationwide population-based cohort study	Lee, MS; Lin, RY; Lai, MS	J AM ACAD DERMATOL	2014	10.1016/j.jaad.2013.11.023	Web of Science
25463081	Increased subclinical atherosclerosis in patients with chronic plaque psoriasis	Evensen, K; Slevolden, E; Skagen, K; Ronning, OM; Brunborg, C; Krogstad, AL; Russell, D	ATHEROSCLEROSIS	2014	10.1016/j.atherosclerosis.2014.10.008	Web of Science
24708441	Initiation of TNF inhibitor therapy and change in physiologic measures in psoriasis	Wu, JJ; Liu, L; Asgari, MM; Curtis, JR; Harrold, L; Salman, C; Herrinton, LJ	J EUR ACAD DERMATOL	2014	10.1111/jdv.12296	Web of Science
24320841	Left ventricular systolic asynchrony: an important sign for cardiac involvement in plaque-type psoriasis	Orem, C; Kazaz, Z; Yayli, S; Cevik, OC; Kiris, A; Ozturk, M; Arslan, B; Orem, A	INT J DERMATOL	2014	10.1111/ijd.12276	Web of Science
24147939	Neutrophil to lymphocyte ratio as a measure of systemic inflammation in psoriasis	Sen, BB; Rifaioglu, EN; Ekiz, O; Inan, MU; Sen, T; Sen, N	CUTAN OCUL TOXICOL	2014	10.3109/15569527.2013.834498	Web of Science
24447343	Neutrophil-to-Lymphocyte Ratio May Predict Subclinical Atherosclerosis in Patients with Psoriasis	Yurtdas, M; Yaylali, YT; Kaya, Y; Ozdemir, M; Ozkan, I; Aladag, N	ECHOCARDIOGR-J CARD	2014	10.1111/echo.12511	Web of Science
25201476	Prevalence and characteristics of metabolic syndrome in South-East Asian psoriatic patients: A case-control study	Kokpol, C; Aekplakorn, W; Rajatanavin, N	J DERMATOL	2014	10.1111/1346-8138.12614	Web of Science
23565636	Psoriasis and Atherosclerosis: Is There a Need For Novel Biomarkers Assessing Cardiovascular Risk?	Sunbul, M; Agirbasli, M	CURR PHARM DESIGN	2014	10.2174/138161282004140213124141	Web of Science
23909936	Psoriasis and dyslipidemia: a population-based study analyzing the National Health and Nutrition Examination Survey (NHANES)	Ma, C; Schupp, CW; Armstrong, EJ; Armstrong, AW	J EUR ACAD DERMATOL	2014	10.1111/jdv.12232	Web of Science
23879194	Psoriasis and the Framingham risk score in a Danish hospital cohort	Gyldenlove, M; Jensen, P; Linneberg, A; Thyssen, JP; Zachariae, C; Hansen, PR; Skov, L	INT J DERMATOL	2014	10.1111/ijd.12196	Web of Science
24745923	Psoriasis and Vascular Risk: An Update	Katsiki, N; Anagnostis, P; Athyros, VG; Karagiannis, A; Mikhailidis, DP	CURR PHARM DESIGN	2014	10.2174/1381612820666140417105323	Web of Science
24752135	Psoriasis beyond the skin: a review of the literature on cardiometabolic and psychological co-morbidities of psoriasis	Puig, L; Kirby, B; Mallbris, L; Strohal, R	EUR J DERMATOL	2014	10.1684/ejd.2014.2299	Web of Science
25161652	Relationships between adipose tissue and psoriasis, with or without arthritis	Toussirot, E; Aubin, F; Dumoulin, G	FRONT IMMUNOL	2014	10.3389/fimmu.2014.00368	Web of Science
24401219	Subclinical cardiovascular disease in plaque psoriasis: Association or causal link?	Shaharyar, S; Warraich, H; McEvoy, JW; Oni, E; Ali, SS; Karim, A; Jamal, O; Blaha, MJ; Blumenthal, RS; Fialkow, J; Cury, R; Budoff, MJ; Agatston, AA; Nasir, K	ATHEROSCLEROSIS	2014	10.1016/j.atherosclerosis.2013.10.023	Web of Science
24656729	Systemic treatment and narrowband ultraviolet B differentially affect cardiovascular risk markers in psoriasis	Sigurdardottir, G; Ekman, AK; Stahle, M; Bivik, C; Enerback, C	J AM ACAD DERMATOL	2014	10.1016/j.jaad.2013.12.044	Web of Science
23887287	The Framingham Risk Score underestimates the extent of subclinical atherosclerosis in patients with psoriatic disease	Eder, L; Chandran, V; Gladman, DD	ANN RHEUM DIS	2014	10.1136/annrheumdis-2013-203433	Web of Science
25268598	The Role of TNF Inhibitors in Psoriatic Disease	Mandell, BF; Sobell, JM	SEMIN CUTAN MED SURG	2014		Web of Science
24777570	Treatment of Psoriasis: Focus on Clinic-Based Management with Infliximab Foreword	Gottlieb, AB	AM J CLIN DERMATOL	2014	10.1007/s40257-013-0058-0	Web of Science
24979540	Understanding Therapeutic Pathways and Comorbidities in Psoriasis	Gordon, KB; Strober, BE	SEMIN CUTAN MED SURG	2014		Web of Science
24809879	Update on the Immunological Mechanism of Action Behind Phototherapy	Tartar, D; Bhutani, T; Huynh, M; Berger, T; Koo, J	J DRUGS DERMATOL	2014		Web of Science
25040560	'Upgrading' psoriasis responsibly	Boehncke, S; Boehncke, WH	EXP DERMATOL	2014	10.1111/exd.12494	Web of Science
24509438	Vitamin D insufficiency is associated with higher carotid intima-media thickness in psoriatic patients	Orgaz-Molina, J; Magro-Checa, C; Rosales-Alexander, JL; Arrabal-Polo, MA; Castellote-Caballero, L; Buendia-Eisman, A; Raya-Alvarez, E; Arias-Santiago, S	EUR J DERMATOL	2014	10.1684/ejd.2013.2241	Web of Science
24735175	Increased serum level of N-terminal Pro-B-type natriuretic peptide as a possible biomarker of cardiovascular risk in psoriatic patients	Pietrzak, A; Bartosinska, J; Blaszczyk, R; Chodorowska, G; Brzozowski, W; Hercogova, J; Donica, H; Lotti, T	J EUR ACAD DERMATOL	2015	10.1111/jdv.12528	Web of Science
25102892	Risk of myocardial infarction in psoriasis patients: a retrospective cohort study	Wu, JJ; Choi, YM; Bebchuk, JD	J DERMATOL TREAT	2015	10.3109/09546634.2014.952609	Web of Science
25303139	Cardiovascular outcomes and systemic anti-inflammatory drugs in patients with severe psoriasis: 5-year follow-up of a Danish nationwide cohort	Ahlehoff, O; Skov, L; Gislason, G; Gniadecki, R; Iversen, L; Bryld, LE; Lasthein, S; Lindhardsen, J; Kristensen, SL; Torp-Pedersen, C; Hansen, PR	J EUR ACAD DERMATOL	2015	10.1111/jdv.12768	Web of Science
25304822	Psoriasis and Ischemic Coronary Artery Disease	Mahiques-Santos, L; Soriano-Navarro, CJ; Perez-Pastor, G; Tomas-Cabedo, G; Pitarch-Bort, G; Valcuende-Cavero, F	ACTAS DERMO-SIFILOGR	2015	10.1016/j.adengl.2014.12.014	Web of Science
25351522	Risk of major cardiovascular events in patients with psoriatic arthritis, psoriasis and rheumatoid arthritis: a population-based cohort study	Ogdie, A; Yu, YD; Haynes, K; Love, TJ; Maliha, S; Jiang, YH; Troxel, AB; Hennessy, S; Kimmel, SE; Margolis, DJ; Choi, H; Mehta, NN; Gelfand, JM	ANN RHEUM DIS	2015	10.1136/annrheumdis-2014-205675	Web of Science
25362972	Metabolic syndrome in Spanish patients with psoriasis needing systemic therapy: Prevalence and association with cardiovascular disease in PSO-RISK, a cross-sectional study	Belinchon, I; Vanaclocha, F; de la Cueva-Dobao, P; Coto-Segura, P; Labandeira, J; Herranz, P; Taberner, R; Julia, B; Cea-Calvo, L; Puig, L	J DERMATOL TREAT	2015	10.3109/09546634.2014.983039	Web of Science
25412782	Psoriasis Is a Systemic Disease with Multiple Cardiovascular and Metabolic Comorbidities	Ryan, C; Kirby, B	DERMATOL CLIN	2015	10.1016/j.det.2014.09.004	Web of Science
25599394	Psoriasis and Cardiometabolic Traits: Modest Association but Distinct Genetic Architectures	Koch, M; Baurecht, H; Ried, JS; Rodriguez, E; Schlesinger, S; Volks, N; Gieger, C; Ruckert, IM; Heinrich, L; Willenbore, C; Smith, C; Peters, A; Thorand, B; Koenig, W; Lamina, C; Jansen, H; Kronenberg, F; Seissler, J; Thiery, J; Rathmann, W; Schunkert, H; Erdmann, J; Barker, J; Nair, RP; Tsoi, LC; Elder, JT; Mrowietz, U; Weichenthal, M; Mucha, S; Schreiber, S; Franke, A; Schmitt, J; Lieb, W; Weid…	J INVEST DERMATOL	2015	10.1038/jid.2015.8	Web of Science
25742120	Psoriasis and the Risk of Major Cardiovascular Events: Cohort Study Using the Clinical Practice Research Datalink	Parisi, R; Rutter, MK; Lunt, M; Young, HS; Symmons, DPM; Griffiths, CEM; Ashcroft, DM	J INVEST DERMATOL	2015	10.1038/jid.2015.87	Web of Science
25862150	Risk of incident chronic kidney disease and end-stage renal disease in patients with psoriasis: A nationwide population-based cohort study	Chi, CC; Wang, J; Chen, YF; Wang, SH; Chen, FL; Tung, TH	J DERMATOL SCI	2015	10.1016/j.jdermsci.2015.03.012	Web of Science
26223654	Chronic Psoriatic Skin Inflammation Leads to Increased Monocyte Adhesion and Aggregation	Golden, JB; Groft, SG; Squeri, MV; Debanne, SM; Ward, NL; McCormick, TS; Cooper, KD	J IMMUNOL	2015	10.4049/jimmunol.1402307	Web of Science
26624961	Identifying and Managing Complications and Comorbidities in Patients With Psoriasis	Duffin, KC; Leonardi, CL	SEMIN CUTAN MED SURG	2015	10.12788/j.sder.2015.0135	Web of Science
26633680	Patient Preferences for Biologicals in Psoriasis: Top Priority of Safety for Cardiovascular Patients	Schaarschmidt, ML; Kromer, C; Herr, R; Schmieder, A; Sonntag, D; Goerdt, S; Peitsch, WK	PLOS ONE	2015	10.1371/journal.pone.0144335	Web of Science
26675482	Chronic, not acute, skin-specific inflammation promotes thrombosis in psoriasis murine models	Golden, JB; Wang, YM; Fritz, Y; Diaconu, D; Zhang, XF; Debanne, SM; Simon, DI; McCormick, TS; Ward, NL	J TRANSL MED	2015	10.1186/s12967-015-0738-z	Web of Science
28635878	Helicobacter pylori infection and extragastroduodenal diseases	Maev, IV; Andreev, DN; Kucheryavyi, YA	TERAPEVT ARKH	2015	10.17116/terarkh2015878103-110	Web of Science
	Cardiovascular Morbidity and Mortality of Cutaneous Psoriasis (PsC) and Psoriatic Arthritis (PsA) are well Documented, with Increased Risks of Myocardial Infarction, Ischemic Heart Disease, and the Metabolic Syndrome in these Patients	Chung, Y; Eder, L; Chandran, V; Gladman, D	J RHEUMATOL	2015		Web of Science
	LOW MYOCARDIAL INFARCTION AND STROKE INCIDENCE IN HISPANIC PATIENTS WITH PSORIASIS	Nieves, J; Sulia, C; Figueroa, L; Crespo, M; Escobales, N; Altieri, PI; Banchs, HL	J INVEST MED	2015		Web of Science
25353352	Anti-TNF- therapy improves insulin sensitivity in non-diabetic patients with psoriasis: a 6-month prospective study	Pina, T; Armesto, S; Lopez-Mejias, R; Genre, F; Ubilla, B; Gonzalez-Lopez, MA; Gonzalez-Vela, MC; Corrales, A; Blanco, R; Garcia-Unzueta, MT; Hernandez, JL; Llorca, J; Gonzalez-Gay, MA	J EUR ACAD DERMATOL	2015	10.1111/jdv.12814	Web of Science
26148129	Association between adult atopic dermatitis, cardiovascular disease, and increased heart attacks in three population-based studies	Silverberg, JI	ALLERGY	2015	10.1111/all.12685	Web of Science
26125750	Association between G-217A polymorphism in the AGT gene and essential hypertension: a meta-analysis	Yao, R; Du, YY; Zhang, YZ; Chen, QH; Zhao, LS; Li, L	GENET MOL RES	2015	10.4238/2015.May.25.4	Web of Science
25733172	Atrial conduction abnormalities in patients with psoriasis vulgaris	Tasal, A; Guvenc, TS; Kul, S; Bacaksiz, A; Erdogan, E; Sonmez, O; Sevgili, E; Dizman, D; Onsun, N; Ay, NK	KARDIOL POL	2015	10.5603/KP.a2015.0028	Web of Science
	Benefits of using thoracic echocardiography in the evaluation of patients with psoriasis	Esanu, IM; Paraschiv, CM; Taranu, T; Toader, MP	E-HEALTH BIOENG CONF	2015		Web of Science
25322196	Effect of Psoriasis Severity on Hypertension Control A Population-Based Study in the United Kingdom	Takeshita, J; Wang, SW; Shin, DB; Mehta, NN; Kimmel, SE; Margolis, DJ; Troxel, AB; Gelfand, JM	JAMA DERMATOL	2015	10.1001/jamadermatol.2014.2094	Web of Science
25346093	Efficacy of a fixed combination of calcipotriol/betamethasone dipropionate topical gel in adult patients with mild to moderate psoriasis: blinded interim analysis of a phase IV, multicenter, randomized, controlled, prospective study	Reich, K; Zschocke, I; Bachelez, H; de Jong, EMGJ; Gisondi, P; Puig, L; Warren, RB; Mrowietz, U	J EUR ACAD DERMATOL	2015	10.1111/jdv.12774	Web of Science
25059341	Elevated odds of metabolic syndrome in psoriasis: a population-based study of age and sex differences	Danielsen, K; Wilsgaard, T; Olsen, AO; Eggen, AE; Olsen, K; Cassano, PA; Furberg, AS	BRIT J DERMATOL	2015	10.1111/bjd.13288	Web of Science
25623927	Elevated prevalence of Type D (distressed) personality in moderate to severe psoriasis is associated with mood status and quality of life impairment: a comparative pilot study	Molina-Leyva, A; Caparros-DelMoral, I; Ruiz-Carrascosa, JC; Naranjo-Sintes, R; Jimenez-Moleon, JJ	J EUR ACAD DERMATOL	2015	10.1111/jdv.12960	Web of Science
26476225	Etiology and Pathogenesis of Psoriasis	Boehncke, WH	RHEUM DIS CLIN N AM	2015	10.1016/j.rdc.2015.07.013	Web of Science
	Evaluation of serum asymmetric dimethylarginine levels in patients with psoriasis vulgaris	Bilgic, R; Yildiz, H; Abuaf, OK; Ipcioglu, OM; Dogan, B	Turkderm-Turk Arch D	2015	10.4274/turkderm.01709	Web of Science
25595327	Expert Recommendations on Treating Psoriasis in Special Circumstances	Carrascosa, JM; Belinchon, I; de-la -Cuevas, P; Lzu, R; Luelmo, J; Ruiz-Villaverde, R	ACTAS DERMO-SIFILOGR	2015	10.1016/j.ad.2014.11.005	Web of Science
26132494	Frequency and characteristics of circulating CD4(+) CD28(null) T cells in patients with psoriasis	Lima, XT; Cintra, ML; Piaza, AC; Mamoni, RL; Oliveira, RT; Magalhaes, RF; Blotta, MH	BRIT J DERMATOL	2015	10.1111/bjd.13993	Web of Science
25639859	Illness perception in association with psychological functioning in patients with discoid lupus erythematosus	Chen, P; Broadbent, E; Coomarasamy, C; Jarrett, P	BRIT J DERMATOL	2015	10.1111/bjd.13709	Web of Science
26280258	Impact of antipsoriatic therapy on endothelial function	Cohen-Barak, E; Sah, M; Kerner, M; Rozenman, D; Ziv, M	BRIT J DERMATOL	2015	10.1111/bjd.14076	Web of Science
25648959	Impact of fumaric acid esters on cardiovascular risk factors and depression in psoriasis: a prospective pilot study	Schmieder, A; Poppe, M; Hametner, C; Meyer-Schraml, H; Schaarschmidt, ML; Findeisen, P; Benoit, S; Bauer, B; Schmid, S; Goebeler, M; Goerdt, S; Ludwig-Peitsch, WK	ARCH DERMATOL RES	2015	10.1007/s00403-015-1541-7	Web of Science
	Impact of Psoriasis Therapy on Comorbid Conditions	Gordon, KB	SEMIN CUTAN MED SURG	2015	10.12788/j.sder.2015.0155	Web of Science
24827532	Increased burden of inflammation over time is associated with the extent of atherosclerotic plaques in patients with psoriatic arthritis	Eder, L; Thavaneswaran, A; Chandran, V; Cook, R; Gladman, DD	ANN RHEUM DIS	2015	10.1136/annrheumdis-2014-205267	Web of Science
25511692	Increased risk of glomerulonephritis and chronic kidney disease in relation to the severity of psoriasis, concomitant medication, and comorbidity: a nationwide population-based cohort study	Chiu, HY; Huang, HL; Li, CH; Yin, YJ; Chen, HA; Hsu, ST; Lin, SJ; Tsai, TF; Ho, SY	BRIT J DERMATOL	2015	10.1111/bjd.13599	Web of Science
26190241	Increased utilization of emergency department and inpatient care by patients with hidradenitis suppurativa	Khalsa, A; Liu, GD; Kirby, JS	J AM ACAD DERMATOL	2015	10.1016/j.jaad.2015.06.053	Web of Science
25920693	Is enhanced platelet activation the missing link leading to increased cardiovascular risk in psoriasis?	Chandrashekar, L; Rajappa, M; Revathy, G; Sundar, I; Munisamy, M; Ananthanarayanan, PH; Thappa, DM; Basu, D	CLIN CHIM ACTA	2015	10.1016/j.cca.2015.04.023	Web of Science
25464252	Ischemic cardiovascular involvement in psoriasis: A systematic review	Mosca, S; Gargiulo, P; Balato, N; Di Costanzo, L; Parente, A; Paolillo, S; Ayala, F; Trimarco, B; Crea, F; Perrone-Filardi, P	INT J CARDIOL	2015	10.1016/j.ijcard.2014.10.092	Web of Science
25689811	No Association Between TNF Inhibitor and Methotrexate Therapy Versus Methotrexate in Changes in Hemoglobin A1C and Fasting Glucose Among Psoriasis, Psoriatic Arthritis, and Rheumatoid Arthritis Patients	Wu, JJ; Rowan, CG; Bebchuk, JD; Anthony, MS	J DRUGS DERMATOL	2015		Web of Science
26025581	Psoriasis	Boehncke, WH; Schon, MP	LANCET	2015	10.1016/S0140-6736(14)61909-7	Web of Science
26476250	Psoriasis and Cardiovascular Disease	Shahwan, KT; Kimball, AB	MED CLIN N AM	2015	10.1016/j.mcna.2015.08.001	Web of Science
26324483	Psoriasis and cardiovascular risk assessment in primary care	Barraclough, C; Clark, S	BRIT J GEN PRACT	2015	10.3399/bjgp15X686701	Web of Science
	Psoriasis and cardiovascular risk: Immune-mediated crosstalk between metabolic, vascular and autoimmune inflammation	Frers, RAK; Bisoendial, RJ; Montoya, SF; Kerzkerg, E; Castilla, R; Tak, PP; Milei, J; Capani, F	IJC METAB ENDOCR	2015	10.1016/j.ijcme.2015.01.005	Web of Science
25363889	Psoriasis and obesity in French children: a case-control, multicentre study	Mahe, E; Beauchet, A; Bodemer, C; Phan, A; Bursztejn, AC; Boralevi, F; Souillet, AL; Chiaverini, C; Bourrat, E; Miquel, J; Vabres, P; Barbarot, S; Bessis, D; Eschard, C; Hadj-Rabia, S	BRIT J DERMATOL	2015	10.1111/bjd.13507	Web of Science
25828669	Psoriasis and risk of atrial fibrillation	Zhang, ZW; Li, GP; Liu, T	INT J CARDIOL	2015	10.1016/j.ijcard.2015.03.149	Web of Science
25791800	Psoriasis and risk of diabetes-associated microvascular and macrovascular complications	Armstrong, AW; Guerin, A; Sundaram, M; Wu, EQ; Faust, ES; Ionescu-Ittu, R; Mulani, P	J AM ACAD DERMATOL	2015	10.1016/j.jaad.2015.02.1095	Web of Science
25412781	Psoriasis and the Life Cycle of Persistent Life Effects	Garshick, MK; Kimball, AB	DERMATOL CLIN	2015	10.1016/j.det.2014.09.003	Web of Science
26214380	Psoriasis in the US Medicare Population: Prevalence, Treatment, and Factors Associated with Biologic Use	Takeshita, J; Gelfand, JM; Li, PX; Pinto, L; Yu, XY; Rao, P; Viswanathan, HN; Doshi, JA	J INVEST DERMATOL	2015	10.1038/jid.2015.296	Web of Science
26449753	Severity of Psoriasis Associates With Aortic Vascular Inflammation Detected by FDG PET/CT and Neutrophil Activation in a Prospective Observational Study	Naik, HB; Natarajan, B; Stansky, E; Ahlman, MA; Teague, H; Salahuddin, T; Ng, QM; Joshi, AA; Krishnamoorthy, P; Dave, J; Rose, SM; Doveikis, J; Playford, MP; Prussick, RB; Ehrlich, A; Kaplan, MJ; Lockshin, BN; Gelfand, JM; Mehta, NN	ARTERIOSCL THROM VAS	2015	10.1161/ATVBAHA.115.306460	Web of Science
25807844	Subclinical systemic and vascular inflammation detected by F-18-fluorodeoxyglucose positron emission tomography/computed tomography in patients with mild psoriasis	Youn, SW; Kang, SY; Kim, SA; Park, GY; Lee, WW	J DERMATOL	2015	10.1111/1346-8138.12859	Web of Science
25412787	Ten Years On The Impact of Biologics on the Practice of Dermatology	Leonardi, CL; Romiti, R; Tebbey, PW	DERMATOL CLIN	2015	10.1016/j.det.2014.09.009	Web of Science
25561362	The effects of tumour necrosis factor inhibitors, methotrexate, non-steroidal anti-inflammatory drugs and corticosteroids on cardiovascular events in rheumatoid arthritis, psoriasis and psoriatic arthritis: a systematic review and meta-analysis	Roubille, C; Richer, V; Starnino, T; McCourt, C; McFarlane, A; Fleming, P; Siu, S; Kraft, J; Lynde, C; Pope, J; Gulliver, W; Keeling, S; Dutz, J; Bessette, L; Bissonnette, R; Haraoui, B	ANN RHEUM DIS	2015	10.1136/annrheumdis-2014-206624	Web of Science
26440534	The Heartbreak of Psoriasis A Review of Cardiovascular Risk in Patients With Psoriasis	Benson, MM; Frishman, WH	CARDIOL REV	2015	10.1097/CRD.0000000000000048	Web of Science
	Treat-to-target and Improving Outcomes in Psoriasis: A Report from the GRAPPA 2014 Annual Meeting	Takeshita, J; Armstrong, AW; Mease, PJ; Gelfand, JM	J RHEUMATOL	2015	10.3899/jrheum.150128	Web of Science
25935351	Tumour necrosis factor-alpha inhibitor therapy in chronic physical illness: A systematic review and meta-analysis of the effect on depression and anxiety	Abbott, R; Whear, R; Nikolaou, V; Bethel, A; Coon, JT; Stein, K; Dickens, C	J PSYCHOSOM RES	2015	10.1016/j.jpsychores.2015.04.008	Web of Science
	Effects of Methotrexate on the Risk of Myocardial Infarction among Canadian Patients with Psoriasis and Psoriatic Arthritis	Cyr, MC; Bissonnette, R; Lachaine, J	PHARMACOEPIDEM DR S	2015		Web of Science
24283931	Cardiometabolic profile, clinical features, quality of life and treatment outcomes in patients with moderate-to-severe psoriasis and psoriatic arthritis	Puig, L; Strohal, R; Husni, ME; Tsai, TF; Noppakun, N; Szumski, A; Yang, SY; Robertson, D; Boggs, R; Koenig, AS	J DERMATOL TREAT	2015	10.3109/09546634.2013.860209	Web of Science
26280176	Impact of Depression on Risk of Myocardial Infarction, Stroke and Cardiovascular Death in Patients with Psoriasis: A Danish Nationwide Study	Egeberg, A; Khalid, U; Hilmar Gislason, G; Mallbris, L; Skov, L; Riis Hansen, P	ACTA DERM-VENEREOL	2016	10.2340/00015555-2218	Web of Science
26316538	Psoriasis as an Independent Risk Factor for Cardiovascular Disease: An Epidemiologic Analysis Using a National Database	Lai, YC; Yew, YW	J CUTAN MED SURG	2016	10.1177/1203475415602842	Web of Science
26421371	Psoriasis and the Risk of Depression in the US Population National Health and Nutrition Examination Survey 2009-2012	Cohen, BE; Martires, KJ; Ho, RS	JAMA DERMATOL	2016	10.1001/jamadermatol.2015.3605	Web of Science
26885728	Risk of Major Adverse Cardiovascular Events and All-Cause Mortality in Patients With Hidradenitis Suppurativa	Egeberg, A; Gislason, GH; Hansen, PR	JAMA DERMATOL	2016	10.1001/jamadermatol.2015.6264	Web of Science
27207347	Do Biologics Protect Patients With Psoriasis From Myocardial Infarction? A Retrospective Cohort	Gulliver, WP; Randell, S; Gulliver, S; Connors, S; Bachelez, H; MacDonald, D; Gladney, N; Morrissey, A; Fleming, P	J CUTAN MED SURG	2016	10.1177/1203475416650430	Web of Science
27300248	The Effect of TNF Inhibitors on Cardiovascular Events in Psoriasis and Psoriatic Arthritis: an Updated Meta-Analysis	Yang, ZS; Lin, NN; Li, L; Li, Y	CLIN REV ALLERG IMMU	2016	10.1007/s12016-016-8560-9	Web of Science
27376696	Self-reported depression in psoriasis is associated with subclinical vascular diseases	Aberra, TM; Joshi, AA; Lerman, JB; Rodante, JA; Dahiya, AK; Teague, HL; Ng, Q; Silverman, JI; Sorokin, AV; Salahuddin, T; Lockshin, BN; Ahlman, MA; Playford, MP; Chen, MY; Gelfand, JM; Mehta, NN	ATHEROSCLEROSIS	2016	10.1016/j.atherosclerosis.2016.05.043	Web of Science
27402717	Psoriasis Patients Treated With Biologics and Methotrexate Have a Reduced Rate of Myocardial Infarction: A Collaborative Analysis Using International Cohorts	Gulliver, WP; Young, HM; Bachelez, H; Randell, S; Gulliver, S; Al-Mutairi, N	J CUTAN MED SURG	2016	10.1177/1203475416658004	Web of Science
27458624	Cardiovascular risk in patients with psoriatic arthritis	Korotaeva, TV; Novikova, DS; Loginova, EY	TERAPEVT ARKH	2016	10.17116/terarkh2016885102-106	Web of Science
27459457	Epidemiological Assessments of Skin Outcomes in the Nurses' Health Studies	Li, WQ; Cho, EY; Weinstock, MA; Mashfiq, H; Qureshi, AA	AM J PUBLIC HEALTH	2016	10.2105/AJPH.2016.303315	Web of Science
27659680	Cardiovascular Disease Outcomes Associated with Three Major Inflammatory Dermatologic Diseases: A Propensity-Matched Case Control Study	Marshall, VD; Moustafa, F; Hawkins, SD; Balkrishnan, R; Feldman, SR	DERMATOLOGY THER	2016	10.1007/s13555-016-0144-3	Web of Science
	The impact of depression on the risk of myocardial infarction, stroke, and cardiovascular death in patients with psoriasis: a Danish nationwide study	Egeberg, A; Khalid, U; Gislason, G; Mallbris, L; Skov, L; Hansen, PR	Acta Derm Venereol	2016		Web of Science
	Ustekinumab and the Comparative Risk for Acute Myocardial Infarction in Patients with Psoriasis and Psoriatic Arthritis	Xie, FL; Chen, L; Yun, HF; Curtis, JR	ARTHRITIS RHEUMATOL	2016		Web of Science
26671313	A multileveled approach in psoriasis assessment and follow-up: A proposal for a tailored guide for the dermatological practice	DeCoster, E; de Medeiros, AA; Bostoen, J; Stockman, A; van Geel, N; Lapeere, H; Lambert, J	J DERMATOL TREAT	2016	10.3109/09546634.2015.1117566	Web of Science
26104012	Assessment of subclinical left ventricular dysfunction in patients with psoriasis by speckle tracking echocardiography: A Speckle Tracking Study	Bulbul Sen, B; Ekiz, O; Rifaioglu, EN; Buyukkaya, E; Karakas, MF; Buyukkaya, S; Bilen, P; Akcay, AB; Kurt, M; Sen, N	INT J DERMATOL	2016	10.1111/ijd.12703	Web of Science
27385305	Association Between Changes in Coronary Artery Disease Progression and Treatment With Biologic Agents for Severe Psoriasis	Hjuler, KF; Bottcher, M; Vestergaard, C; Botker, HE; Iversen, L; Kragballe, K	JAMA DERMATOL	2016	10.1001/jamadermatol.2016.1984	Web of Science
26910469	Association between Psoriasis Vulgaris and Coronary Heart Disease in a Hospital-Based Population in Japan	Shiba, M; Kato, T; Funasako, M; Nakane, E; Miyamoto, S; Izumi, T; Haruna, T; Inoko, M	PLOS ONE	2016	10.1371/journal.pone.0149316	Web of Science
27291834	Atopic dermatitis is not independently associated with nonfatal myocardial infarction or stroke among US women	Drucker, AM; Li, WQ; Cho, E; Li, T; Sun, Q; Camargo, CA; Qureshi, AA	ALLERGY	2016	10.1111/all.12957	Web of Science
27881939	Can pregnancy-associated plasma protein-A be a marker for the assessment of atherosclerosis risk in patients with chronic plaque psoriasis?	Polat, M; Bugdayci, G; Sahin, A; Kaya, H; Sezer, T; Ozturk, S	POSTEP DERM ALERGOL	2016	10.5114/ada.2016.62839	Web of Science
27183846	Cardiovascular risk in patients with alopecia areata (AA): A propensity-matched retrospective analysis	Huang, KP; Joyce, CJ; Topaz, M; Guo, Y; Mostaghimi, A	J AM ACAD DERMATOL	2016	10.1016/j.jaad.2016.02.1234	Web of Science
26917565	Cerebrovascular Disease in Rheumatic Diseases A Systematic Review and Meta-Analysis	Wiseman, SJ; Ralston, SH; Wardlaw, JM	STROKE	2016	10.1161/STROKEAHA.115.012052	Web of Science
26490451	Communicating Cardiovascular Disease Risk to People with Psoriasis: What Techniques do Practitioners Use?	Keyworth, C; Nelson, PA; Chew-Graham, CA; Kane, K; Pearce, CJ; Griffiths, CEM; Chisholm, A; Cordingley, L	INT J BEHAV MED	2016	10.1007/s12529-015-9517-8	Web of Science
25398375	Comorbidities in patients with gout prior to and following diagnosis: case-control study	Kuo, CF; Grainge, MJ; Mallen, C; Zhang, WY; Doherty, M	ANN RHEUM DIS	2016	10.1136/annrheumdis-2014-206410	Web of Science
27556410	Comparison of Coronary Artery Calcium Scores Between Patients With Psoriasis and Type 2 Diabetes	Mansouri, B; Kivelevitch, D; Natarajan, B; Joshi, AA; Ryan, C; Benjegerdes, K; Schussler, JM; Rader, DJ; Reilly, MP; Menter, A; Mehta, NN	JAMA DERMATOL	2016	10.1001/jamadermatol.2016.2907	Web of Science
26745869	Concomitant Sleep Disorders Significantly Increase the Risk of Cardiovascular Disease in Patients with Psoriasis	Chiu, HY; Hsieh, CF; Chiang, YT; Tsai, YW; Huang, WF; Li, CY; Wang, TS; Tsai, TF	PLOS ONE	2016	10.1371/journal.pone.0146462	Web of Science
26767505	Dipeptidyl peptidase-4 inhibition and narrow-band ultraviolet-B light in psoriasis (DINUP): study protocol for a randomised controlled trial	Lynch, M; Ahern, TB; Timoney, I; Sweeney, C; Kelly, G; Hughes, R; Tobin, AM; O'Shea, D; Kirby, B	TRIALS	2016	10.1186/s13063-016-1157-z	Web of Science
27498960	Effects of tofacitinib on cardiovascular risk factors and cardiovascular outcomes based on phase III and long-term extension data in patients with plaque psoriasis	Wu, JJ; Strober, BE; Hansen, PR; Ahlehoff, O; Egeberg, A; Qureshi, AA; Robertson, D; Valdez, H; Tan, HM; Wolk, R	J AM ACAD DERMATOL	2016	10.1016/j.jaad.2016.06.012	Web of Science
27283226	Family history predicts major adverse cardiovascular events (MACE) in young adults with psoriasis	Egeberg, A; Bruun, LE; Mallbris, L; Gislason, GH; Skov, L; Wu, JJ; Hansen, PR	J AM ACAD DERMATOL	2016	10.1016/j.jaad.2016.02.1227	Web of Science
27139431	Frequency of fragmented QRS in patient with psoriasis vulgaris without cardiovascular disease	Bas, Y; Altunkas, F; Seckin, HY; Takci, Z; Arisoy, A; Karayakali, M; Karaman, K; Demir, O	ARCH DERMATOL RES	2016	10.1007/s00403-016-1653-8	Web of Science
27836869	Hospital-diagnosed atopic dermatitis and long-term risk of myocardial infarction: a population-based follow-up study	Riis, JL; Vestergaard, C; Hjuler, KF; Iversen, L; Jakobsen, L; Deleuran, MS; Olsen, M	BMJ OPEN	2016	10.1136/bmjopen-2016-011870	Web of Science
26596991	IL-17 Blockade in Psoriasis: Friend or Foe in Cardiovascular Risk?	Torres, T; Raposo, I; Selores, M	AM J CLIN DERMATOL	2016	10.1007/s40257-015-0166-0	Web of Science
27957253	Increased levels of circulating platelet-derived microparticles in psoriasis: Possible implications for the associated cardiovascular risk	Papadavid, E; Diamanti, K; Spathis, A; Varoudi, M; Andreadou, I; Gravanis, K; Theodoropoulos, K; Karakitsos, P; Lekakis, J; Rigopoulos, D; Ikonomidis, I	WORLD J CARDIOL	2016	10.4330/wjc.v8.i11.667	Web of Science
29648709	INHIBITORS OF LEUKOTRIENES SYNTHESIS: NOVEL AGENTS AND THEIR IMPLEMENTATION	Cegielska-Perun, K; Marczuk, E; Bujalska-Zadrozny, M	ACTA POL PHARM	2016		Web of Science
27455859	Insights on methotrexate in psoriatic disease	Greb, JE; Goldminz, AM; Gottlieb, AB	CLIN IMMUNOL	2016	10.1016/j.clim.2016.07.008	Web of Science
27942589	Interleukin 6 regulates psoriasiform inflammation-associated thrombosis	Wang, YM; Golden, JB; Fritz, Y; Zhang, XF; Diaconu, D; Camhi, MI; Gao, HY; Dawes, SM; Xing, XY; Ganesh, SK; Gudjonsson, JE; Simon, DI; McCormick, TS; Ward, NL	JCI INSIGHT	2016	10.1172/jci.insight.89384	Web of Science
27497509	Kidney Disease and Psoriasis. A New Comorbidity?	Gonzalez-Parra, E; Dauden, E; Carrascosa, JM; Olveira, A; Botella, R; Bonanad, C; Rivera, R	ACTAS DERMO-SIFILOGR	2016	10.1016/j.ad.2016.05.009	Web of Science
26842812	MACEs Not Associated With the Use of Biologic Therapy for Psoriasis in Real-World Clinical Practice: A Canadian Multicenter Retrospective Study	Kim, WB; Qiang, J; Yeung, J	J CUTAN MED SURG	2016	10.1177/1203475416631329	Web of Science
27192114	Management of cardiovascular disease in patients with psoriasis	Egeberg, A; Skov, L	EXPERT OPIN PHARMACO	2016	10.1080/14656566.2016.1190336	Web of Science
26293235	Management of Cardiovascular Risk in Patients with Chronic Inflammatory Diseases: Current Evidence and Future Perspectives	Lindhardsen, J; Kristensen, SL; Ahlehoff, O	AM J CARDIOVASC DRUG	2016	10.1007/s40256-015-0141-4	Web of Science
26969480	Metabolic comorbidities and hypertension in psoriasis patients in France. Comparisons with French national databases	Phan, C; Sigal, ML; Lhafa, M; Barthelemy, H; Maccari, F; Esteve, E; Reguiai, Z; Perrot, JL; Chaby, G; Maillard, H; Begon, E; Alexandre, M; Toussaint, P; Bastien-Jacquin, M; Bravard, P; Sauque, E; de Quatrebarbes, J; Pfister, P; Beauchet, A; Mahe, E	ANN DERMATOL VENER	2016	10.1016/j.annder.2015.06.024	Web of Science
25845841	Myocardial function and effects of biologic therapy in patients with severe psoriasis: a prospective echocardiographic study	Ahlehoff, O; Hansen, PR; Gislason, GH; Frydland, M; Bryld, LE; Elming, H; Jemec, GBE	J EUR ACAD DERMATOL	2016	10.1111/jdv.13152	Web of Science
26548897	Novel systemic therapies for the treatment of psoriasis	Tan, KW; Griffiths, CEM	EXPERT OPIN PHARMACO	2016	10.1517/14656566.2016.1109636	Web of Science
26820371	Patent foramen ovale and paradoxical thromboembolism. Which treatment is the most appropriate?	Masetti, F; Borra, P; Maviglia, S	INT J CARDIOL	2016	10.1016/j.ijcard.2016.01.130	Web of Science
27485152	Prevalence of cardiovascular-related comorbidity in ankylosing spondylitis, psoriatic arthritis and psoriasis in primary care: a matched retrospective cohort study	Ahmed, N; Prior, JA; Chen, Y; Hayward, R; Mallen, CD; Hider, SL	CLIN RHEUMATOL	2016	10.1007/s10067-016-3362-2	Web of Science
27627099	Psoriasis and cardiovascular disorders	Frieder, J; Ryan, C	GIORN ITAL DERMAT V	2016		Web of Science
	Psoriasis and Comorbidities	Egeberg, A	DAN MED J	2016		Web of Science
26981209	Psoriasis, non-alcoholic fatty liver disease, and cardiovascular disease: Three different diseases on a unique background	Ganzetti, G; Campanati, A; Molinelli, E; Offidani, A	WORLD J CARDIOL	2016	10.4330/wjc.v8.i2.120	Web of Science
27061381	Relationship Between the Serum Total Bilirubin and Inflammation in Patients With Psoriasis Vulgaris	Zhou, ZX; Chen, JK; Hong, YY; Zhou, R; Zhou, DM; Sun, LY; Qin, WL; Wang, TC	J CLIN LAB ANAL	2016	10.1002/jcla.21936	Web of Science
27798703	Risk of Atrial Fibrillation or Flutter Associated with Periodontitis: A Nationwide, Population-Based, Cohort Study	Chen, DY; Lin, CH; Chen, YM; Chen, HH	PLOS ONE	2016	10.1371/journal.pone.0165601	Web of Science
27015109	Risk of Cerebrovascular Accidents and Ischemic Heart Disease in Cutaneous Lupus Erythematosus: A Population-Based Cohort Study	Singh, AG; Crowson, CS; Singh, S; Davis, MDP; Maradit-Kremers, H; Matteson, EL; Chowdhary, VR	ARTHRIT CARE RES	2016	10.1002/acr.22892	Web of Science
26971689	Risk of myocardial infarction, ischemic stroke, and cardiovascular death in patients with atopic dermatitis	Andersen, YMF; Egeberg, A; Gislason, GH; Hansen, PR; Skov, L; Thyssen, JP	J ALLERGY CLIN IMMUN	2016	10.1016/j.jaci.2016.01.015	Web of Science
26521982	Risks of hypertension associated with cyclosporine, nonsteroidal anti-inflammatory drugs, and systemic glucocorticoids in patients with psoriasis: a nationwide population-based nested case-control study in Taiwan	Lee, MS; Chang, CH; Lin, RY; Lai, MS	PHARMACOEPIDEM DR S	2016	10.1002/pds.3890	Web of Science
27393182	Subclinical cardiovascular disease and it's improvement after long-term TNF- inhibitor therapy in severe psoriatic patients	Heredi, E; Vegh, J; Pogacsas, L; Gaspar, K; Varga, J; Kincse, G; Zeher, M; Szegedi, A; Gaal, J	J EUR ACAD DERMATOL	2016	10.1111/jdv.13649	Web of Science
27585683	The Association of HLA-class I Genes and the Extent of Atherosclerotic Plaques in Patients with Psoriatic Disease	Eder, L; Abji, F; Rosen, CF; Chandran, V; Cook, RJ; Gladman, DD	J RHEUMATOL	2016	10.3899/jrheum.151469	Web of Science
27236353	Treatment with tumor necrosis factor inhibitors restores coronary microvascular function in young patients with severe psoriasis	Piaserico, S; Osto, E; Famoso, G; Zanetti, I; Gregori, D; Poretto, A; Iliceto, S; Peserico, A; Tona, F	ATHEROSCLEROSIS	2016	10.1016/j.atherosclerosis.2016.05.036	Web of Science
27448600	Visualization of atherosclerosis as detected by coronary artery calcium and carotid intima-media thickness reveals significant atherosclerosis in a cross-sectional study of psoriasis patients in a tertiary care center	Santilli, S; Kast, DR; Grozdev, I; Cao, L; Feig, RL; Golden, JB; Debanne, SM; Gilkeson, RC; Orringer, CE; McCormick, TS; Ward, NL; Cooper, KD; Korman, NJ	J TRANSL MED	2016	10.1186/s12967-016-0947-0	Web of Science
27111228	Risk of Cardiovascular Morbidity in Patients With Psoriatic Arthritis: A Meta-Analysis of Observational Studies	Polachek, A; Touma, Z; Anderson, M; Eder, L	ARTHRIT CARE RES	2017	10.1002/acr.22926	Web of Science
27518205	Impact of biologic therapies on risk of major adverse cardiovascular events in patients with psoriasis: systematic review and meta-analysis of randomized controlled trials	Rungapiromnan, W; Yiu, ZZN; Warren, RB; Griffiths, CEM; Ashcroft, DM	BRIT J DERMATOL	2017	10.1111/bjd.14964	Web of Science
27894789	Cardiovascular event risk assessment in psoriasis patients treated with tumor necrosis factor-alpha inhibitors versus methotrexate	Wu, JJ; Guerin, A; Sundaram, M; Dea, K; Cloutier, M; Mulani, P	J AM ACAD DERMATOL	2017	10.1016/j.jaad.2016.07.042	Web of Science
28213804	Psoriasis and cardiovascular events: updating the evidence	Raaby, L; Ahlehoff, O; de Thurah, A	ARCH DERMATOL RES	2017	10.1007/s00403-016-1712-1	Web of Science
28249219	Psoriasis-like inflammation leads to renal dysfunction via upregulation of NADPH oxidases and inducible nitric oxide synthase	Al-Harbi, NO; Nadeem, A; Ansari, MA; Al-Harbi, MM; Alotaibi, MR; AlSaad, AMS; Ahmad, SF	INT IMMUNOPHARMACOL	2017	10.1016/j.intimp.2017.02.018	Web of Science
28350413	Risk of Myocardial Infarction in Patients with Psoriasis and Psoriatic Arthritis: A Nationwide Cohort Study	Egeberg, A; Thyssen, JP; Jensen, P; Gislason, GH; Skov, L	ACTA DERM-VENEREOL	2017	10.2340/00015555-2657	Web of Science
28483812	Coronary Plaque Characterization in Psoriasis Reveals High-Risk Features That Improve After Treatment in a Prospective Observational Study	Lerman, JB; Joshi, AA; Chaturvedi, A; Aberra, TM; Dey, AK; Rodante, JA; Salahuddin, T; Chung, JH; Rana, A; Teague, HL; Wu, JJ; Playford, MP; Lockshin, BA; Chen, MY; Sandfort, V; Bluemke, DA; Mehta, NN	CIRCULATION	2017	10.1161/CIRCULATIONAHA.116.026859	Web of Science
28610662	Clinical, Diagnostic, and Therapeutic Implications in Psoriasis Associated With Cardiovascular Disease	Bonanad, C; Gonzalez-Parra, E; Rivera, R; Carrascosa, JM; Dauden, E; Olveira, A; Botella-Estrada, R	ACTAS DERMO-SIFILOGR	2017	10.1016/j.adengl.2017.08.021	Web of Science
28658137	Cardiovascular disease in immune-mediated inflammatory diseases: A cross-sectional analysis of 6 cohorts	Fernandez-Gutierrez, B; Perrotti, PP; Gisbert, JP; Domenech, E; Fernandez-Nebro, A; Canete, JD; Ferrandiz, C; Tornero, J; Garcia-Sanchez, V; Panes, J; Fonseca, E; Blanco, F; Rodriguez-Moreno, J; Carreira, P; Julia, A; Marsal, S; Rodriguez-Rodriguez, L	MEDICINE	2017	10.1097/MD.0000000000007308	Web of Science
28662815	Cardiovascular Risk Factors and Carotid Intima-Media Thickness in a Colombian Population With Psoriasis	Argote, A; Mora-Hernandez, O; Aponte, LM; Barrera-Chaparro, DI; Munoz-Ruiz, LM; Giraldo-Mordecay, L; Camargo, D	ACTAS DERMO-SIFILOGR	2017	10.1016/j.ad.2017.04.015	Web of Science
28958138	CLUSTERIN SERUM LEVEL: HOW DOES IT AFFECT PSORIATIC PATIENTS?	Buquicchio, R; Foti, C; Loconsole, F; Polimeno, L; Ventura, MT	J BIOL REG HOMEOS AG	2017		Web of Science
29036254	Evaluation of Risk of Major Adverse Cardiovascular Events With Biologic Therapy in Patients With Psoriasis	Bissonnette, R; Kerdel, F; Naldi, L; Papp, K; Galindo, C; Langholff, W; Tang, KL; Szapary, P; Fakharzadeh, S; Srivastava, B; Goyal, K; Gottlieb, AB	J DRUGS DERMATOL	2017		Web of Science
29065479	Psoriasis and Cardiovascular Comorbidities: Focusing on Severe Vascular Events, Cardiovascular Risk Factors and Implications for Treatment	Hu, SCS; Lan, CCE	INT J MOL SCI	2017	10.3390/ijms18102211	Web of Science
	Impact of psoriasis on myocardial infarction in a hospital-based population in Japan	Shiba, M; Kato, TK; Funasako, MF; Sasaki, KS; Nakane, EN; Miyamoto, SM; Izumi, TI; Haruna, TH; Ueyama, KU; Inoko, MI	EUR HEART J	2017		Web of Science
	Psoriasis Does Not Increase the Mortality in Acute Myocardial Infarction Patients: A Nationwide Analysis	Desai, R; Patel, U; Bhuva, R; Kumar, G	CIRCULATION	2017		Web of Science
28719618	An update on psoriasis and metabolic syndrome: A meta-analysis of observational studies	Singh, S; Young, P; Armstrong, AW	PLOS ONE	2017	10.1371/journal.pone.0181039	Web of Science
28530466	Angiotensin type 1 receptor A1166C polymorphism and systemic lupus erythematosus: correlation with cellular immunity and oxidative stress markers	Baniamerian, H; Bahrehmand, F; Vaisi-Raygani, A; Rahimi, Z; Pourmotabbed, T	LUPUS	2017	10.1177/0961203317711008	Web of Science
28965102	Association between eczema and major cardiovascular outcomes in population-based studies: a systematic review protocol	Ascott, A; Yu, AM; Schmidt, M; Abuabara, K; Smeeth, L; Langan, SM	BMJ OPEN	2017	10.1136/bmjopen-2017-017979	Web of Science
28617976	Atopic dermatitis and risk of hypertension, type 2 diabetes, myocardial infarction and stroke in a cross-sectional analysis from the Canadian Partnership for Tomorrow Project	Drucker, AM; Qureshi, AA; Dummer, TJB; Parker, L; Li, WQ	BRIT J DERMATOL	2017	10.1111/bjd.15727	Web of Science
28844116	Cardiometabolic Disorders in Psoriatic Disease	Sobchak, C; Eder, L	CURR RHEUMATOL REP	2017	10.1007/s11926-017-0692-2	Web of Science
28601812	Cardiovascular and type 2 diabetes morbidity and all-cause mortality among diverse chronic inflammatory disorders	Dregan, A; Chowienczyk, P; Molokhia, M	HEART	2017	10.1136/heartjnl-2017-311214	Web of Science
	Comorbidities in psoriasis: The recognition of psoriasis as a systemic disease and current management	Kalkan, G	Turkderm-Turk Arch D	2017	10.4274/turkderm.09476	Web of Science
27426230	Co-morbidity in psoriasis: mechanisms and implications for treatment	Lonnberg, AS; Skov, L	EXPERT REV CLIN IMMU	2017	10.1080/1744666X.2016.1213631	Web of Science
27568386	Disease Duration and Inflammation in Psoriasis	Yayla, C; Yayla, KG; Unal, S; Acar, B; Ertem, AG; Akboga, MK; Kirbas, O	ANGIOLOGY	2017	10.1177/0003319716665045	Web of Science
28735613	Does Treatment of Psoriasis Reduce Cardiovascular Comorbidities?	Lebwohl, M	J INVEST DERMATOL	2017	10.1016/j.jid.2017.06.001	Web of Science
28573499	Effectiveness of Lipid-Lowering Statin Therapy in Patients With and Without Psoriasis	Ports, WC; Fayyad, R; DeMicco, DA; Laskey, R; Wolk, R	CLIN DRUG INVEST	2017	10.1007/s40261-017-0533-0	Web of Science
29086088	Emerging Associations Between Neutrophils, Atherosclerosis, and Psoriasis	Sanda, GE; Belur, AD; Teague, HL; Mehta, NN	CURR ATHEROSCLER REP	2017	10.1007/s11883-017-0692-8	Web of Science
28109691	Erectile Dysfunction in Male Adults With Atopic Dermatitis and Psoriasis	Egeberg, A; Hansen, PR; Gislason, GH; Skov, L; Thyssen, JP	J SEX MED	2017	10.1016/j.jsxm.2016.12.233	Web of Science
28160009	Familial aggregation of rheumatoid arthritis and co-aggregation of autoimmune diseases in affected families: a nationwide population-based study	Kuo, CF; Grainge, MJ; Valdes, AM; See, LC; Yu, KH; Shaw, SWS; Luo, SF; Zhang, WY; Doherty, M	RHEUMATOLOGY	2017	10.1093/rheumatology/kew500	Web of Science
28119993	Gallstone Risk in Adult Patients with Atopic Dermatitis and Psoriasis: Possible Effect of Overweight and Obesity	Egeberg, A; Andersen, YMF; Gislason, GH; Skov, L; Thyssen, JP	ACTA DERM-VENEREOL	2017	10.2340/00015555-2622	Web of Science
28776552	Homocysteine: A Potential Common Route for Cardiovascular Risk and DNA Methylation in Psoriasis	Wang, WM; Jin, HZ	CHINESE MED J-PEKING	2017	10.4103/0366-6999.211895	Web of Science
29062018	IFN-gamma and TNF-alpha synergism may provide a link between psoriasis and inflammatory atherogenesis	Mehta, NN; Teague, HL; Swindell, WR; Baumer, Y; Ward, NL; Xing, XY; Baugous, B; Johnston, A; Joshi, AA; Silverman, J; Barnes, DH; Wolterink, L; Nair, RP; Stuart, PE; Playford, M; Voorhees, JJ; Sarkar, MK; Elder, JT; Gallagher, K; Ganesh, SK; Gudjonsson, JE	SCI REP-UK	2017	10.1038/s41598-017-14365-1	Web of Science
28512338	Impact of metabolic status on the incidence of psoriasis: a Korean nationwide cohort study	Kim, ES; Han, K; Kim, MK; Park, YM; Baek, KH; Moon, SD; Han, JH; Song, KH; Kwon, HS	SCI REP-UK	2017	10.1038/s41598-017-01983-y	Web of Science
28620798	Inflammatory skin march in atopic dermatitis and psoriasis	Furue, M; Kadono, T	INFLAMM RES	2017	10.1007/s00011-017-1065-z	Web of Science
27696392	Interleukin-17 as a factor linking the pathogenesis of psoriasis with metabolic disorders	Owczarczyk-Saczonek, A; Placek, W	INT J DERMATOL	2017	10.1111/ijd.13420	Web of Science
28815476	Long-Term Safety and Effectiveness of Adalimumab for Moderate to Severe Psoriasis: Results from 7-Year Interim Analysis of the ESPRIT Registry	Menter, A; Thaci, D; Wu, JJ; Abramovits, W; Kerdel, F; Arikan, D; Guo, DL; Ganguli, A; Bereswill, M; Camez, A; Valdecantos, WC	DERMATOLOGY THER	2017	10.1007/s13555-017-0198-x	Web of Science
28899951	Lowering Interleukin-12 Activity Improves Myocardial and Vascular Function Compared With Tumor Necrosis Factor-a Antagonism or Cyclosporine in Psoriasis	Ikonomidis, I; Papadavid, E; Makavos, G; Andreadou, I; Varoudi, M; Gravanis, K; Theodoropoulos, K; Pavlidis, G; Triantafyllidi, H; Moutsatsou, P; Panagiotou, C; Parissis, J; Iliodromitis, E; Lekakis, J; Rigopoulos, D	CIRC-CARDIOVASC IMAG	2017	10.1161/CIRCIMAGING.117.006283	Web of Science
27864954	Prevalence of comorbidity and associated risk factors in adults with atopic dermatitis	Egeberg, A; Andersen, YMF; Gislason, GH; Skov, L; Thyssen, JP	ALLERGY	2017	10.1111/all.13085	Web of Science
28464401	Prevalence of coronary artery calcification in Japanese patients with psoriasis: A close correlation with bilateral diagonal earlobe creases	Honma, M; Shibuya, T; Iwasaki, T; Iinuma, S; Takahashi, N; Kishibe, M; Minami-Hori, M; Ishida-Yamamoto, A	J DERMATOL	2017	10.1111/1346-8138.13895	Web of Science
	PSORIASIS- A CLINICAL STUDY IN THANJAVUR MEDICAL COLLEGE	Sindhuja, R; Vinnarasan, M; Balaji, G; Pavithra, P; Senthil, G; Chandran, BS	J EVOL MED DENT SCI-	2017	10.14260/jemds/2017/872	Web of Science
28947858	Psoriasis and Cardiovascular Risk-Do Promising New Biomarkers Have Clinical Impact?	Kaur, S; Kingo, K; Zilmer, M	MEDIAT INFLAMM	2017	10.1155/2017/7279818	Web of Science
28258057	Psoriasis as a human model of disease to study inflammatory atherogenesis	Harrington, CL; Dey, AK; Yunus, R; Joshi, AA; Mehta, NN	AM J PHYSIOL-HEART C	2017	10.1152/ajpheart.00774.2016	Web of Science
28233460	Psoriasis for the primary care practitioner	Young, M; Aldredge, L; Parker, P	J AM ASSOC NURSE PRA	2017	10.1002/2327-6924.12443	Web of Science
28623046	Real-world burden of comorbidities in US patients with psoriasis	Shah, K; Mellars, L; Changolkar, A; Feldman, SR	J AM ACAD DERMATOL	2017	10.1016/j.jaad.2017.03.037	Web of Science
29435363	Real-world burden of comorbidities in US patients with psoriatic arthritis	Shah, K; Paris, M; Mellars, L; Changolkar, A; Mease, PJ	RMD OPEN	2017	10.1136/rmdopen-2017-000588	Web of Science
27986396	Relative versus absolute risk of comorbidities in patients with psoriasis	Saleem, MD; Kesty, C; Feldman, SR	J AM ACAD DERMATOL	2017	10.1016/j.jaad.2016.11.037	Web of Science
28481671	Review of US registries for psoriasis	Amin, M; No, DJ; Wu, JJ	J DERMATOL TREAT	2017	10.1080/09546634.2017.1328549	Web of Science
	Significance of selected inflammatory factors in metabolic disorders in association with psoriasis	Kiluk, P; Baran, A; Flisiak, I	PRZ DERMATOL	2017	10.5114/dr.2017.66222	Web of Science
28127620	Socioeconomic Inequalities and Severity of Plaque Psoriasis at a First Consultation in Dermatology Centers	Mahe, E; Beauchet, A; Reguiai, Z; Maccari, F; Ruer-Mulard, M; Chaby, G; Le Guyadec, T; Esteve, E; Goujon-Henry, C; Parier, J; Barthelemy, H; Begon, E; Steiner, HG; Beneton, N; Boye, T; Mery-Bossard, L; Schmutz, JL; Bravard, P; Sigal, ML	ACTA DERM-VENEREOL	2017	10.2340/00015555-2625	Web of Science
28821884	The atopic dermatitis blood signature is characterized by increases in inflammatory and cardiovascular risk proteins	Brunner, PM; Suarez-Farinas, M; He, H; Malik, K; Wen, HC; Gonzalez, J; Chan, TCC; Estrada, Y; Zheng, XZ; Khattri, S; Dattola, N; Krueger, JG; Guttman-Yassky, E	SCI REP-UK	2017	10.1038/s41598-017-09207-z	Web of Science
29091929	The cathelicidin protein CRAMP is a potential atherosclerosis self-antigen in ApoE(-/-) mice	Mihailovic, PM; Lio, WM; Yano, J; Zhao, XN; Zhou, JC; Chyu, KY; Shah, PK; Cercek, B; Dimayuga, PC	PLOS ONE	2017	10.1371/journal.pone.0187432	Web of Science
28223788	The level of emotion control, anxiety, and self-efficacy in the elderly in Bialystok, Poland	Cybulski, M; Cybulski, L; Krajewska-Kulak, E; Cwalina, U	CLIN INTERV AGING	2017	10.2147/CIA.S128717	Web of Science
29038899	The Use of Primary Prevention Statin Therapy in Those Predisposed to Atherosclerosis	Garshick, M; Underberg, JA	CURR ATHEROSCLER REP	2017	10.1007/s11883-017-0685-7	Web of Science
28286061	TNF-alpha Antagonist and Vascular Inflammation in Patients with Psoriasis Vulgaris: A Randomized Placebo-Controlled Study	Bissonnette, R; Harel, F; Krueger, JG; Guertin, MC; Chabot-Blanchet, M; Gonzalez, J; Maari, C; Delorme, I; Lynde, CW; Tardif, JC	J INVEST DERMATOL	2017	10.1016/j.jid.2017.02.977	Web of Science
29045207	Tofacitinib for Psoriatic Arthritis in Patients with an Inadequate Response to TNF Inhibitors	Gladman, D; Rigby, W; Azevedo, VF; Behrens, F; Blanco, R; Kaszuba, A; Kudlacz, E; Wang, CS; Menon, S; Hendrikx, T; Kanik, KS	NEW ENGL J MED	2017	10.1056/NEJMoa1615977	Web of Science
	Update on Comorbidities in Psoriasis	Andersson, AM; Skov, L; Thyssen, JP; Egeberg, A	CURR DERMATOL REP	2017	10.1007/s13671-017-0171-z	Web of Science
28826925	The relationship between duration of psoriasis, vascular inflammation, and cardiovascular events	Egeberg, A; Skov, L; Joshi, AA; Mallbris, L; Gislason, GH; Wu, JJ; Rodante, J; Lerman, JB; Ahlman, MA; Gelfand, JM; Mehta, NN	J AM ACAD DERMATOL	2017	10.1016/j.jaad.2017.06.028	Web of Science
27881030	The effect of tumor necrosis factor inhibitor therapy on the incidence of myocardial infarction in patients with psoriasis: a retrospective study	Shaaban, D; Al-Mutairi, N	J DERMATOL TREAT	2018	10.1080/09546634.2016.1254145	Web of Science
28527093	Income disparities in healthcare use remain after controlling for healthcare need: evidence from Swedish register data on psoriasis and psoriatic arthritis	Lofvendahl, S; Joud, A; Petersson, IF; Theander, E; Svensson, A; Carlsson, KS	EUR J HEALTH ECON	2018	10.1007/s10198-017-0895-5	Web of Science
28927890	Reduction of Inflammatory and Cardiovascular Proteins in the Blood of Patients with Psoriasis: Differential Responses between Tofacitinib and Etanercept after 4 Weeks of Treatment	Kim, J; Tomalin, L; Lee, J; Fitz, LJ; Berstein, G; Correa-da Rosa, J; Garcet, S; Lowes, MA; Valdez, H; Wolk, R; Suarez-Farinas, M; Krueger, JG	J INVEST DERMATOL	2018	10.1016/j.jid.2017.08.040	Web of Science
29196385	Characteristic and Outcome of Psoriatic Arthritis Patients with Hyperuricemia	AlJohani, R; Polachek, A; Ye, JY; Chandran, V; Gladman, DD	J RHEUMATOL	2018	10.3899/jrheum.170384	Web of Science
29397035	Psoriasis and cardiovascular disease risk factors: the HUNT Study, Norway	Snekvik, I; Nilsen, TIL; Romundstad, PR; Saunes, M	J EUR ACAD DERMATOL	2018	10.1111/jdv.14835	Web of Science
29454476	Frequency of Electrocardiographic Abnormalities in Patients With Psoriasis	Hansen, PR; Juhl, CR; Isaksen, JL; Jemec, GB; Ellervik, C; Kanters, JK	AM J CARDIOL	2018	10.1016/j.amjcard.2017.12.045	Web of Science
29499292	The risk of cardiovascular events in psoriasis patients treated with tumor necrosis factor-alpha inhibitors versus phototherapy: An observational cohort study	Wu, JJ; Sundaram, M; Cloutier, M; Gauthier-Loiselle, M; Guerin, A; Singh, R; Ganguli, A	J AM ACAD DERMATOL	2018	10.1016/j.jaad.2018.02.050	Web of Science
29625133	Commentary: Does biologic treatment of psoriasis lower the risk of cardiovascular events and mortality? A critical question that we are only just beginning to answer	Gelfand, JM	J AM ACAD DERMATOL	2018	10.1016/j.jaad.2018.03.046	Web of Science
29683293	Psoriasis as a cardiovascular risk factor: updates and algorithmic approach	Cozzani, E; Rosa, GM; Burlando, M; Parodi, A	GIORN ITAL DERMAT V	2018	10.23736/S0392-0488.18.06040-6	Web of Science
29718018	Do Psoriasis Patients Engage In Vigorous Physical Activity?	Amin, M; Lee, EB; Bhutani, T; Wu, JJ	CUTIS	2018		Web of Science
29719939	Psoriasis and risk of myocardial infarction before and during an era with biological therapy: a population-based follow-up study	Leisner, MZ; Riis, JL; Gniadecki, R; Iversen, L; Olsen, M	J EUR ACAD DERMATOL	2018	10.1111/jdv.15021	Web of Science
29807889	Psoriasis and Inflammation More Than Skin Deep	Daghem, M; Newby, D	CIRC-CARDIOVASC IMAG	2018	10.1161/CIRCIMAGING.118.007849	Web of Science
29950900	Young patients with risk factors prevalent in the elderly - differences in comorbidity depending on severity of psoriasis: a nationwide cross-sectional study in Swedish health registers	Hajiebrahimi, M; Linder, M; Hagg, D; Berglind, IA; McElligott, S; Valgardsson, VS; Villacorta, R; Sundstorm, A	CLIN EPIDEMIOL	2018	10.2147/CLEP.S164918	Web of Science
29976222	Assessing patients' acceptance of their medication to reveal unmet needs: results from a large multi-diseases study using a patient online community	Lambert, J; Chekroun, M; Gilet, H; Acquadro, C; Arnould, B	HEALTH QUAL LIFE OUT	2018	10.1186/s12955-018-0962-3	Web of Science
30099394	Evaluation of capillary pathologies by nailfold capillaroscopy in patients with psoriasis vulgaris: study protocol for a prospective, controlled exploratory study	Fink, C; Kilian, S; Bertlich, I; Hoxha, E; Bardehle, F; Enk, A; Haenssle, HA	BMJ OPEN	2018	10.1136/bmjopen-2018-021595	Web of Science
30133617	Metabolic syndrome and psoriasis: a study in 97 patients	Ferdinando, LB; Fukumoto, PK; Sanches, S; Fabricio, LHZ; Skare, TL	REV ASSOC MED BRAS	2018	10.1590/1806-9282.64.04.368	Web of Science
30390727	Potential Cardio-protective Effects of Psoriasis Medications	Liu, B; Schwartz, RA	ACTA DERMATOVENER CR	2018		Web of Science
29593741	An ELISA Assay for Quantifying Monomeric C-Reactive Protein in Plasma	Zhang, L; Li, HY; Li, W; Shen, ZY; Wang, YD; Ji, SR; Wu, Y	FRONT IMMUNOL	2018	10.3389/fimmu.2018.00511	Web of Science
29573294	Anti-inflammatory therapy with tumour necrosis factor inhibitors is associated with reduced risk of major adverse cardiovascular events in psoriasis	Wu, JJ; Joshi, AA; Reddy, SP; Batech, M; Egeberg, A; Ahlehoff, O; Mehta, NN	J EUR ACAD DERMATOL	2018	10.1111/jdv.14951	Web of Science
29088580	Association of Tumor Necrosis Factor Inhibitor Treatment With Reduced Indices of Subclinical Atherosclerosis in Patients With Psoriatic Disease	Eder, L; Joshi, AA; Dey, AK; Cook, R; Siegel, EL; Gladman, DD; Mehta, NN	ARTHRITIS RHEUMATOL	2018	10.1002/art.40366	Web of Science
29656791	Cardiovascular risk factors predicting cardiac events are different in patients with rheumatoid arthritis, psoriatic arthritis, and psoriasis	Cooksey, R; Brophy, S; Kennedy, J; Gutierrez, FF; Pickles, T; Davies, R; Piguet, V; Choy, E	SEMIN ARTHRITIS RHEU	2018	10.1016/j.semarthrit.2018.03.005	Web of Science
29102489	Cause-specific mortality in adults with atopic dermatitis	Thyssen, JP; Skov, L; Egeberg, A	J AM ACAD DERMATOL	2018	10.1016/j.jaad.2017.10.032	Web of Science
	Common and Not-So-Common Comorbidities of Psoriasis	Menter, MA; Armstrong, AW; Gordon, KB; Wu, JJ	SEMIN CUTAN MED SURG	2018	10.12788/j.sder.2018.01l	Web of Science
29185062	Early Recognition and Treatment Heralds Optimal Outcomes: the Benefits of Combined Rheumatology-Dermatology Clinics and Integrative Care of Psoriasis and Psoriatic Arthritis Patients	Soleymani, T; Reddy, SM; Cohen, JM; Neimann, AL	CURR RHEUMATOL REP	2018	10.1007/s11926-017-0706-0	Web of Science
29776990	Effect of 2 Psoriasis Treatments on Vascular Inflammation and Novel Inflammatory Cardiovascular Biomarkers A Randomized Placebo-Controlled Trial	Mehta, NN; Shin, DB; Joshi, AA; Dey, AK; Armstrong, AW; Duffin, KC; Fuxench, ZC; Harrington, CL; Hubbard, RA; Kalb, RE; Menter, A; Rader, DJ; Reilly, MP; Simpson, EL; Takeshita, J; Torigian, DA; Werner, TJ; Troxel, AB; Tyring, SK; Vanderbeek, SB; Van Voorhees, AS; Playford, MP; Ahlman, MA; Alavi, A; Gelfand, JM	CIRC-CARDIOVASC IMAG	2018	10.1161/CIRCIMAGING.117.007394	Web of Science
	Effects of Biologic Therapy on Cardiovascular Disease in Psoriasis	Henning, M; Tekin, HG; Skov, L; Egeberg, A	CURR DERMATOL REP	2018	10.1007/s13671-018-0210-4	Web of Science
29054972	Endothelial function is impaired in the cutaneous microcirculation of adults with psoriasis through reductions in nitric oxide-dependent vasodilation	Alba, BK; Greaney, JL; Ferguson, SB; Alexander, LM	AM J PHYSIOL-HEART C	2018	10.1152/ajpheart.00446.2017	Web of Science
29361272	HIV-Associated Psoriasis	Queiros, N; Torres, T	ACTAS DERMO-SIFILOGR	2018	10.1016/j.ad.2017.09.014	Web of Science
29477740	Interleukin 17, inflammation, and cardiovascular risk in patients with psoriasis	Lockshin, B; Balagula, Y; Merola, JF	J AM ACAD DERMATOL	2018	10.1016/j.jaad.2018.02.040	Web of Science
29564871	Long-term treatment of psoriatic patients with adalimumab reduces disease severity and maintains a favorable lipid pattern and a low Atherogenic Index	Zangrilli, A; Bavetta, M; Scaramella, M; Bianchi, L	GIORN ITAL DERMAT V	2018	10.23736/S0392-0488.17.05813-8	Web of Science
30057390	Mild to moderate psoriasis is associated with oxidative stress, subclinical atherosclerosis, and endothelial dysfunction	Haberka, M; Banska-Kisiel, K; Bergler-Czop, B; Biedron, M; Brzezinska-Wcislo, L; Okopien, B; Gasior, Z	POL ARCH INTERN MED	2018	10.20452/pamw.4301	Web of Science
29910818	Potential immunological Links Between Psoriasis and Cardiovascular Disease	Sajja, AP; Joshi, AA; Teague, HL; Dey, AK; Mehta, NN	FRONT IMMUNOL	2018	10.3389/fimmu.2018.01234	Web of Science
28951241	Protection from Psoriasis-Related Thrombosis after Inhibition of IL-23 or IL-17A	Li, YM; Golden, JB; Camhi, MI; Zhang, XF; Fritz, Y; Diaconu, D; Ivanco, TL; Simon, DI; Kikly, K; McCormick, TS; Wang, YM; Ward, NL	J INVEST DERMATOL	2018	10.1016/j.jid.2017.09.021	Web of Science
29212353	Psoriasis and Cardiovascular Risk: Correlation Between Psoriasis and Cardiovascular Functional Indices	Dattilo, G; Imbalzano, E; Casale, M; Guarneri, C; Borgia, F; Mondello, S; Lagana, P; Romano, P; Oreto, G; Cannavo, S	ANGIOLOGY	2018	10.1177/0003319717699329	Web of Science
30064923	Psoriasis and the risk of acute coronary syndrome in the elderly	Morici, N; Ferri, LA; Alicandro, G; Tortorella, G; Tondi, S; Vitrella, G; Bongioanni, S; Ferrario, M; Naldi, L; La Vecchia, C; Colombo, D; De Servi, S; Savonitto, S	INT J CARDIOL	2018	10.1016/j.ijcard.2018.07.134	Web of Science
30328149	Psoriasis is associated with a greater risk for cardiovascular procedure and surgery in patients with hypertension: A nationwide cohort study	Chiu, HY; Chang, WL; Shiu, MN; Huang, WF; Tsai, TF	J DERMATOL	2018	10.1111/1346-8138.14654	Web of Science
30150978	Psoriasis, Cardiovascular events, and Biologics: Lights and Shadows	Caiazzo, G; Fabbrocini, G; Di Caprio, R; Raimondo, A; Scala, E; Balato, N; Balato, A	FRONT IMMUNOL	2018	10.3389/fimmu.2018.01668	Web of Science
30544450	Relationship of atopic dermatitis with stroke and myocardial infarction A meta-analysis	Yuan, M; Cao, WF; Xie, XF; Zhou, HY; Wu, XM	MEDICINE	2018	10.1097/MD.0000000000013512	Web of Science
	Report of Dermatological Congress of Paris (JDP) 12-16 December 2017 Paris Atopic dermatitis and inflammatory diseases	Velter, C; Lenormand, C; Kluger, N	ANN DERMATOL VENER	2018		Web of Science
30133998	Secukinumab reduces plasma oxidative stress in psoriasis: A case-based experience	Becatti, M; Urban, ML; Taurisano, G; Mannucci, A; Barygina, V; Pescitelli, L; Prignano, F; Silvestri, E; Taddei, N; Lotti, T; Fiorillo, C; Emmi, G	DERMATOL THER	2018	10.1111/dth.12675	Web of Science
28266782	Systemic immune mechanisms in atopic dermatitis and psoriasis with implications for treatment	Guttman-Yassky, E; Krueger, JG; Lebwohl, MG	EXP DERMATOL	2018	10.1111/exd.13336	Web of Science
29675020	Systemic Inflammation and Cardiovascular Comorbidity in Psoriasis Patients: Causes and Consequences	Boehncke, WH	FRONT IMMUNOL	2018	10.3389/fimmu.2018.00579	Web of Science
29327063	Systemic Inflammation and Evidence of a Cardio-splenic Axis in Patients with Psoriasis	Hjuler, KF; Gormsen, LC; Vendelbo, MH; Egeberg, A; Nielsen, J; Iversen, L	ACTA DERM-VENEREOL	2018	10.2340/00015555-2873	Web of Science
29210061	The association with cardiovascular disease and type 2 diabetes in adults with atopic dermatitis: a systematic review and meta-analysis	Thyssen, JP; Halling-Overgaard, AS; Andersen, YMF; Gislason, G; Skov, L; Egeberg, A	BRIT J DERMATOL	2018	10.1111/bjd.16215	Web of Science
30005095	The Importance of Early Treatment in Psoriasis and Management of Disease Progression	Kerdel, F; Don, F	J DRUGS DERMATOL	2018		Web of Science
28646609	Validation of psoriasis severity classification based on use of topical or systemic treatment	Egeberg, A; Gyldenlove, M; Zachariae, C; Skov, L	J EUR ACAD DERMATOL	2018	10.1111/jdv.14427	Web of Science
29055628	Visceral Adiposity in Psoriasis is Associated With Vascular Inflammation by F-18-Fluorodeoxyglucose Positron-Emission Tomography/Computed Tomography Beyond Cardiometabolic Disease Risk Factors in an Observational Cohort Study	Rivers, JP; Powell-Wiley, TM; Dey, AK; Rodante, JA; Chung, JH; Joshi, AA; Natarajan, B; Sajja, AP; Chaturvedi, A; Rana, A; Harrington, CL; Teague, HL; Lockshin, BN; Ahlman, MA; Yao, JH; Playford, MP; Gelfand, JM; Mehta, NN	JACC-CARDIOVASC IMAG	2018	10.1016/j.jcmg.2017.08.014	Web of Science
29149819	Cardiovascular Risk in Psoriasis: Current State of the Art	Dattilo, G; Borgia, F; Guarneri, C; Casale, M; Bitto, R; Morabito, C; Signorelli, S; Katsiki, N; Cannavo, SP	CURR VASC PHARMACOL	2019	10.2174/1570161115666171116163816	Web of Science
29787813	Vascular involvement in axial spondyloarthropathies	Prati, C; Demougeot, C; Guillot, X; Sondag, M; Verhoeven, F; Wendling, D	JOINT BONE SPINE	2019	10.1016/j.jbspin.2018.05.003	Web of Science
29799667	Subsequent Cardiovascular Events Among Patients With Rheumatoid Arthritis, Psoriatic Arthritis, or Psoriasis: Patterns of Disease-Modifying Antirheumatic Drug Treatment	Sparks, JA; Lesperance, T; Accortt, NA; Solomon, DH	ARTHRIT CARE RES	2019	10.1002/acr.23609	Web of Science
30304544	Angiotensin-converting enzyme insertion/deletion (rs106180) and angiotensin type 1 receptor A<bold>(1166)</bold>C (rs106165) genotypes and psoriasis: Correlation with cellular immunity, lipid profile, and oxidative stress markers	Tanhapour, M; Falahi, B; Vaisi-Raygani, A; Bahrehmand, F; Kiani, A; Rahimi, Z; Vaisi-Raygani, AA; Shakiba, E; Pourmotabbed, T	J CELL BIOCHEM	2019	10.1002/jcb.27569	Web of Science
30457023	Psoriasis and cardiovascular disease: the elusive link	Manolis, AA; Manolis, TA; Melita, H; Manolis, AS	INT REV IMMUNOL	2019	10.1080/08830185.2018.1539084	Web of Science
30583988	Risk of myocardial infarction in patients with psoriasis: A cross-sectional patient-population study in a Japanese hospital	Shiba, M; Kato, T; Izumi, T; Miyamoto, S; Nakane, E; Haruna, T; Inoko, M	J CARDIOL	2019	10.1016/j.jjcc.2018.10.008	Web of Science
30638928	Psoriasis and metabolic and cardiovascular comorbidities in children: A systematic review	Badaoui, A; Tounian, P; Mahe, E	ARCH PEDIATRIE	2019	10.1016/j.arcped.2018.12.005	Web of Science
30721933	Coronary artery plaque characteristics and treatment with biologic therapy in severe psoriasis: results from a prospective observational study	Elnabawi, YA; Dey, AK; Goyal, A; Groenendyk, JW; Chung, JH; Belur, AD; Rodante, J; Harrington, CL; Teague, HL; Baumer, Y; Keel, A; Playford, MP; Sandfort, V; Chen, MY; Lockshin, B; Gelfand, JM; Bluemke, DA; Mehta, NN	CARDIOVASC RES	2019	10.1093/cvr/cvz009	Web of Science
30758908	Efficacy and safety of secukinumab in a psoriatic patient affected by comorbid metabolic disorders	Babino, G; Fulgione, E; Giorgio, CM; Agozzino, M; Alfano, R; Argenziano, G	DERMATOL THER	2019	10.1111/dth.12858	Web of Science
30847414	Neutrophil Subsets, Platelets, and Vascular Disease in Psoriasis	Teague, HL; Varghese, NJ; Tsoi, LC; Dey, AK; Garshick, MS; Silverman, JI; Baumer, Y; Harrington, CL; Stempinski, E; Elnabawi, YA; Dagur, PK; Cui, KR; Tunc, I; Seifuddin, F; Joshi, AA; Stansky, E; Purmalek, MM; Rodante, JA; Keel, A; Aridi, TZ; Carmona-Rivera, C; Sanda, GE; Chen, MY; Pirooznia, M; McCoy, JP; Gelfand, JM; Zhao, KJ; Gudjonsson, JE; Playford, MP; Kaplan, MJ; Berger, JS; Mehta, NN	JACC-BASIC TRANSL SC	2019	10.1016/j.jacbts.2018.10.008	Web of Science
30916734	Association of Ustekinumab vs TNF Inhibitor Therapy With Risk of Atrial Fibrillation and Cardiovascular Events in Patients With Psoriasis or Psoriatic Arthritis	Lee, MP; Desai, RJ; Jin, YZ; Brill, G; Ogdie, A; Kim, SC	JAMA DERMATOL	2019	10.1001/jamadermatol.2019.0001	Web of Science
31275060	Biomarkers of Inflammation in Obesity-Psoriatic Patients	Rodriguez-Cerdeira, C; Cordeiro-Rodriguez, M; Carnero-Gregorio, M; Lopez-Barcenas, A; Martinez-Herrera, E; Fabbrocini, G; Sinani, A; Arenas-Guzman, R; Gonzalez-Cespon, JL	MEDIAT INFLAMM	2019	10.1155/2019/7353420	Web of Science
31308681	Urinary orosomucoid: a new marker of cardiovascular risk in psoriatic patients?	Nemeth, B; Peter, I; Boncz, I; Jagicza, A; Kiss, I; Csergo, A; Koszegi, T; Kustan, P; Horvath, IG; Ajtay, Z	THER CLIN RISK MANAG	2019	10.2147/TCRM.S197633	Web of Science
31432567	Increased risk of atherosclerotic cardiovascular disease among patients with psoriasis in Korea: A 15-year nationwide population-based cohort study	Jung, KJ; Kim, TG; Lee, JW; Lee, M; Oh, J; Lee, SE; Chang, HJ; Jee, SH; Lee, MG	J DERMATOL	2019	10.1111/1346-8138.15052	Web of Science
31616219	Evaluation of plasma levels of tissue factor and tissue factor pathway inhibitor in patients with psoriasis	Domagala, A; Wojtowicz-Prus, E; Dubis, J; Witkiewicz, W; Czarnecka, A	POSTEP DERM ALERGOL	2019	10.5114/ada.2019.87447	Web of Science
31770302	Down syndrome, severe psoriasis, and increased risk for cardiovascular events	Sismour, B; D'Acunto, K	JAAPA-J AM ACAD PHYS	2019	10.1097/01.JAA.0000604860.71819.c1	Web of Science
31692533	Activation of stem cell up-regulation/mobilization: a cardiovascular risk in both mice and humans with implications for liver disease, psoriasis and SLE	Gemery, JM; Forauer, AR; Hoffer, EK	VASC HEALTH RISK MAN	2019	10.2147/VHRM.S207161	Web of Science
31148858	Advanced Glycation End Products, a Potential Link between Psoriasis and Cardiovascular Disease: A Case-control Study	Ergun, T; Yazici, V; Yavuz, D; Seckin-Gencosmanoglu, D; Ozen, G; Salman, A; Direskeneli, H; Inanc, N	INDIAN J DERMATOL	2019	10.4103/ijd.IJD_396_18	Web of Science
31294625	Anticytokine Immune Therapy and Atherothrombotic Cardiovascular Risk	Ait-Oufella, H; Libby, P; Tedgui, A	ARTERIOSCL THROM VAS	2019	10.1161/ATVBAHA.119.311998	Web of Science
30168849	Assessment of endothelial function during the loading phase of infliximab in psoriasis: a potential predictor of its drug survival	Nakao, M; Nakamura, K; Fukasawa, T; Shida, R; Ito, A; Ichimura, Y; Takahashi, T; Mitsui, A; Yoshizaki, A; Shibata, S; Kamata, M; Araki, M; Watanabe, R; Sato, S; Asano, Y	INT J DERMATOL	2019	10.1111/ijd.14200	Web of Science
30317664	Association between psoriasis, psoriatic arthritis and gout: a nationwide population-based study	Hu, SS; Lin, CL; Tu, HP	J EUR ACAD DERMATOL	2019	10.1111/jdv.15290	Web of Science
31365032	Association of Biologic Therapy With Coronary Inflammation in Patients With Psoriasis as Assessed by Perivascular Fat Attenuation Index	Elnabawi, YA; Oikonomou, EK; Dey, AK; Mancio, J; Rodante, JA; Aksentijevich, M; Choi, H; Keel, A; Erb-Alvarez, J; Teague, HL; Joshi, AA; Playford, MP; Lockshin, B; Choi, AD; Gelfand, JM; Chen, MY; Bluemke, DA; Shirodaria, C; Antoniades, C; Mehta, NN	JAMA CARDIOL	2019	10.1001/jamacardio.2019.2589	Web of Science
	Association of Leptin, Resistin, and High-Molecular-Weight Adiponectin Levels with Psoriasis Area and Severity Index Scores, Obesity, and Insulin Resistance in Psoriasis Patients	Acar, EM; Ilter, N; Elbeg, S	DERMATOL SIN	2019	10.4103/ds.ds_9_18	Web of Science
30576754	Atopic eczema and major cardiovascular outcomes: A systematic review and meta-analysis of population-based studies	Ascott, A; Mulick, A; Yu, AM; Prieto-Merino, D; Schmidt, M; Abuabara, K; Smeeth, L; Roberts, A; Langan, SM	J ALLERGY CLIN IMMUN	2019	10.1016/j.jaci.2018.11.030	Web of Science
30466686	Biologics and Psoriasis The Beat Goes On	Kim, HJ; Lebwohl, MG	DERMATOL CLIN	2019	10.1016/j.det.2018.07.004	Web of Science
30896778	Comorbidities Associated with Severity of Atopic Dermatitis in Young Adult Males: A National Cohort Study	Kok, WL; Yew, YW; Thng, TGS	ACTA DERM-VENEREOL	2019	10.2340/00015555-3175	Web of Science
31808384	Epicardial Fat: A New Therapeutic Target in Psoriasis	Kamath, P; Benesh, G; Romanelli, P; Iacobellis, G	CURR PHARM DESIGN	2019	10.2174/1381612825666191206091105	Web of Science
30977931	Increased incidence of ischaemic heart disease and cerebrovascular disease in psoriasis patients with depression: a nationwide retrospective cohort study	Hu, SS; Yuan, SS; Chen, GS; Tu, HP	J EUR ACAD DERMATOL	2019	10.1111/jdv.15616	Web of Science
30528501	Increased risk for incident thyroid diseases in people with psoriatic disease: A cohort study	Wang, SH; Wang, J; Lin, YS; Tung, TH; Chi, CC	J AM ACAD DERMATOL	2019	10.1016/j.jaad.2018.11.049	Web of Science
31476732	Long-term prognostic value of coronary flow reserve in psoriasis patients	Piaserico, S; Osto, E; Famoso, G; Montisci, R; De Michieli, L; Zanetti, I; Iliceto, S; Tona, F	ATHEROSCLEROSIS	2019	10.1016/j.atherosclerosis.2019.08.009	Web of Science
30841462	MicroRNA expression, targeting, release dynamics and early-warning biomarkers in acute cardiotoxicity induced by triptolide in rats	Wang, SR; Chen, XM; Ling, S; Ni, RZ; Guo, HN; Xu, JW	BIOMED PHARMACOTHER	2019	10.1016/j.biopha.2018.12.109	Web of Science
30898836	Prevalence and characteristics of psoriasis in Denmark: findings from the Danish skin cohort	Egeberg, A; Andersen, YMF; Thyssen, JP	BMJ OPEN	2019	10.1136/bmjopen-2018-028116	Web of Science
31483020	Psoriasis and Cardiovascular Disease: Lesion Beyond the Skin	Bacchiega, BC	ARQ BRAS CARDIOL	2019	10.5935/abc.20190153	Web of Science
31648690	Psoriasis: Past, Present, and Future	Billi, AC; Gudjonsson, JE; Voorhees, JJ	J INVEST DERMATOL	2019	10.1016/j.jid.2019.08.437	Web of Science
31039227	Risk for Appendicitis, Cholecystitis, or Diverticulitis in Patients With Psoriasis	Lee, EB; Amin, M; Duan, LW; Egeberg, A; Wu, JJ	CUTIS	2019		Web of Science
	Risk of cardiovascular diseases in psoriasis - the current state of knowledge	Wojcik-Maciejewicz, A; Sawinska, E; Reich, A	PRZ DERMATOL	2019	10.5114/dr.2019.89997	Web of Science
30202906	Risk of type 2 diabetes an cardiovascular disease in an incident cohort of people with psoriatic arthritis: a population-based cohort study	Charlton, R; Green, A; Shaddick, G; Snowball, J; Nightingale, A; Tillett, W; Smith, C; McHugh, N; Barton, A; Bojke, L; Brooke, M; Brown, S; Coates, L; Davies, C; Dures, E; Fernandez, C; Fitzgerald, O; Harris, H; Helliwell, P; James, J; Madhok, V; Packham, J; Parkinson, A; Spackman, E	RHEUMATOLOGY	2019	10.1093/rheumatology/key286	Web of Science
30632483	Subclinical atherosclerosis and cardiovascular markers in patients with lichen planus: A case-control study	Nasiri, S; Sadeghzadeh-Bazargan, A; Robati, RM; Haghighatkhah, H; Younespour, S	INDIAN J DERMATOL VE	2019	10.4103/ijdvl.IJDVL_1080_16	Web of Science
31764836	The association between biologic agents and the risk of cardiovascular events in patients with psoriasis and psoriatic arthritis A protocol for a systematic review and meta-analysis	Ma, J; Liang, N; Chen, JL; Bai, YP	MEDICINE	2019	10.1097/MD.0000000000018063	Web of Science
31336500	The association between psoriasis and diabetes mellitus: A systematic review and meta-analysis	Mamizadeh, M; Tardeh, Z; Azami, M	DIABETES METAB SYND	2019	10.1016/j.dsx.2019.01.009	Web of Science
31520623	Epicardial Adipose Tissue Inflammation Can Cause the Distinctive Pattern of Cardiovascular Disorders Seen in Psoriasis	Packer, M	AM J MED	2020	10.1016/j.amjmed.2019.08.027	Web of Science
31633837	Risk of major cardiovascular events in patients with psoriasis receiving biologic therapies: a prospective cohort study	Rungapiromnan, W; Mason, KJ; Lunt, M; McElhone, K; Burden, AD; Rutter, MK; Warren, RB; Griffiths, CEM; Ashcroft, DM; Barker, J; Benham, M; Browne, F; Evans, I; Hussain, S; Kirby, B; Lawson, L; McPherson, T; Murphy, R; Owen, C; Ormerod, A; Pearson, E; Reynolds, N; Richards, J; Smith, C	J EUR ACAD DERMATOL	2020	10.1111/jdv.16018	Web of Science
31837960	Chronic inflammation, cardiometabolic diseases and effects of treatment: Psoriasis as a human model	Aksentijevich, M; Lateef, SS; Anzenberg, P; Dey, AK; Mehta, NN	TRENDS CARDIOVAS MED	2020	10.1016/j.tcm.2019.11.001	Web of Science
31936662	Psoriasis and Psoriatic Arthritis Cardiovascular Disease Endotypes Identified by Red Blood Cell Distribution Width and Mean Platelet Volume	Conic, RRZ; Damiani, G; Schrom, KP; Ramser, AE; Zheng, CL; Xu, R; McCormick, TS; Cooper, KD	J CLIN MED	2020	10.3390/jcm9010186	Web of Science
32013194	The Roles of Lipoprotein in Psoriasis	Shih, CM; Chen, CC; Chu, CK; Wang, KH; Huang, CY; Lee, AW	INT J MOL SCI	2020	10.3390/ijms21030859	Web of Science
32196833	Risankizumab as a promising therapeutic approach in obese patients	Ruiz-Villaverde, R; Ayen-Rodriguez, A; Llamas-Molina, JM; Ruiz-Carrascosa, JC	DERMATOL THER	2020	10.1111/dth.13323	Web of Science
32199449	Catastrophic stroke burden in a patient with uncontrolled psoriasis and psoriatic arthritis: a case report	Fan, JM; Solomon, DA; Lopez, GY; Hofmann, JW; Colorado, RA; Kim, AS; Meisel, K; Halabi, C	BMC NEUROL	2020	10.1186/s12883-020-01681-9	Web of Science
32222448	The risk of myocardial infarction, stroke, and revascularization among patients with psoriasis treated with apremilast compared with biologics and disease-modifying antirheumatic drugs: A cohort study in the US MarketScan database	Persson, R; Hagberg, KW; Qian, YR; Vasilakis-Scaramozza, C; Jick, S	J AM ACAD DERMATOL	2020	10.1016/j.jaad.2020.03.043	Web of Science
32410564	Cardio-Rheumatology: Cardiovascular Complications in Systemic Autoimmune Rheumatic Diseases/Is Inflammation the Common Link and Target?	Manolis, AS; Tzioufas, AG	CURR VASC PHARMACOL	2020	10.2174/1570161118666200514222236	Web of Science
32436322	Pediatric psoriasis and association with cardiovascular and metabolic comorbidities: Systematic review and meta-analysis	Phan, K; Lee, GR; Fischer, G	PEDIATR DERMATOL	2020	10.1111/pde.14208	Web of Science
32467691	Paraoxonase-1 and other factors related to oxidative stress in psoriasis	Oszukowska, M; Korlowska, M; Kaszuba, A	POSTEP DERM ALERGOL	2020	10.5114/ada.2020.93386	Web of Science
32498083	TNF alpha and Reactive Oxygen Signaling in Vascular Smooth Muscle Cells in Hypertension and Atherosclerosis	Lamb, FS; Choi, H; Miller, MR; Stark, RJ	AM J HYPERTENS	2020	10.1093/ajh/hpaa089	Web of Science
32500484	Hidradenitis Suppurativa and Concurrent Psoriasis: Comparison of Epidemiology, Comorbidity Profiles, and Risk Factors	Pinter, A; Kokolakis, G; Rech, J; Biermann, MHC; Haberle, BM; Multmeier, J; Reinhardt, M	DERMATOLOGY THER	2020	10.1007/s13555-020-00401-y	Web of Science
32645629	Dimethyl fumarate protects cardiomyocytes against oxygen-glucose deprivation/reperfusion (OGD/R)-induced inflammatory response and damages via inhibition of Egr-1	Zhao, J; Cheng, ZY; Quan, XQ; Xie, ZL; Zhang, LL; Ding, ZW	INT IMMUNOPHARMACOL	2020	10.1016/j.intimp.2020.106733	Web of Science
32646751	Hyperlipidaemia and IFNgamma/TNFalpha Synergism are associated with cholesterol crystal formation in Endothelial cells partly through modulation of Lysosomal pH and Cholesterol homeostasis	Baumer, Y; Dey, AK; Gutierrez-Huerta, CA; Khalil, NO; Sekine, Y; Sanda, GE; Zhuang, J; Saxena, A; Stempinski, E; Elnabawi, YA; Dagur, PK; Ng, QM; Teague, HL; Keel, A; Rodante, JA; Boisvert, WA; Tsoi, LC; Gudjonsson, JE; Bleck, CKE; Chen, MY; Bluemke, DA; Gelfand, JM; Schwartz, DM; Kruth, HS; Powell-Wiley, TM; Playford, MP; Mehta, NN	EBIOMEDICINE	2020	10.1016/j.ebiom.2020.102876	Web of Science
32693768	Cardio-Rheumatology: Two Collaborating Disciplines to Deal with the Enhanced Cardiovascular Risk in Autoimmune Rheumatic Diseases	Manolis, AS; Tzioufas, AG	CURR VASC PHARMACOL	2020	10.2174/1570161118666200721145718	Web of Science
32910531	Tofacitinib in Patients With Psoriatic Arthritis and Metabolic Syndrome: A Post hoc Analysis of Phase 3 Studies	Ritchlin, CT; Giles, JT; Ogdie, A; Gomez-Reino, JJ; Helliwell, P; Young, P; Wang, CS; Wu, J; Romero, AB; Woolcott, J; Stockert, L	ACR OPEN RHEUMATOL	2020	10.1002/acr2.11166	Web of Science
32914667	Impact of Psoriasis on Mortality Rate and Outcome in Myocardial Infarction	Karbach, S; Hobohm, L; Wild, J; Munzel, T; Gori, T; Wegner, J; Steinbrink, K; Wenzel, P; Keller, K	J AM HEART ASSOC	2020	10.1161/JAHA.120.016956	Web of Science
32927971	Treatment of Psoriasis With Biologic Therapy Is Associated With Improvement of Coronary Artery Plaque Lipid-Rich Necrotic Core Results From a Prospective, Observational Study	Choi, H; Uceda, DE; Dey, AK; Abdelrahman, KM; Aksentijevich, M; Rodante, JA; Elnabawi, YA; Reddy, A; Keel, A; Erb-Alvarez, J; Teague, H; Playford, MP; Zhou, WN; Chen, MRY; Gelfand, JM; Bluemke, DA; Buckler, A; Mehta, NN	CIRC-CARDIOVASC IMAG	2020	10.1161/CIRCIMAGING.120.011199	Web of Science
32957680	Psoriasis and Its Impact on In-Hospital Outcome in Patients Hospitalized with Acute Kidney Injury	Wild, J; Hobohm, L; Munzel, T; Wenzel, P; Steinbrink, K; Karbach, S; Keller, K	J CLIN MED	2020	10.3390/jcm9093004	Web of Science
33068776	GLP-1 receptor agonists in the treatment of type 2 diabetes-state-of-the-art	Nauck, MA; Quast, DR; Wefers, J; Meier, JJ	MOL METAB	2020	10.1016/j.molmet.2020.101102	Web of Science
33104056	Chronic inflammation in psoriasis promotes visceral adiposity associated with noncalcified coronary burden over time	Sajja, A; Abdelrahman, KM; Reddy, AS; Dey, AK; Uceda, DE; Lateef, SS; Sorokin, AV; Teague, HL; Chung, J; Rivers, J; Joshi, AA; Elnabawi, YA; Goyal, A; Rodante, JA; Keel, A; Alvarez, JE; Lockshin, B; Prussick, R; Siegel, E; Playford, MP; Chen, MY; Bluemke, DA; Gelfand, JM; Mehta, NN	JCI INSIGHT	2020	10.1172/jci.insight.142534	Web of Science
33170072	Association Among Noncalcified Coronary Burden, Fractional Flow Reserve, and Myocardial Injury in Psoriasis	Zhou, WN; Abdelrahman, KM; Dey, AK; Reddy, A; Uceda, DE; Lateef, SS; Elnabawi, YA; Anzenberg, P; Al Najafi, M; Rodante, JA; Keel, A; Ortiz, J; Teague, HL; Alvarez, JE; Singh, D; Joshi, AA; Playford, MP; Chen, MRY; Gelfand, JM; Remaley, AT; Bluemke, DA; Mehta, NN	J AM HEART ASSOC	2020	10.1161/JAHA.119.017417	Web of Science
33603620	How current biologic therapies affect the risk of major adverse cardiovascular events in patients with plaque psoriasis? A systematic review and meta-analysis of randomized controlled trials	Nartowicz, S; Jakielska, E; Priadka, M; Adamski, Z; Ratajczak, P; Kus, K	POSTEP DERM ALERGOL	2020	10.5114/ada.2020.102121	Web of Science
32118749	A systematic review and meta-analysis of the association between psoriasis and hypertension with adjustment for covariates	Duan, X; Liu, JB; Mu, YZ; Liu, T; Chen, YJ; Yu, RC; Xiong, XC; Wu, T	MEDICINE	2020	10.1097/MD.0000000000019303	Web of Science
32466689	Anti-CD6 mAbs for the treatment of psoriasis	Dogra, S; Shabeer, D; Rajagopalan, M	EXPERT OPIN BIOL TH	2020	10.1080/14712598.2020.1776254	Web of Science
31746956	Association Between Soluble Lectinlike Oxidized Low-Density Lipoprotein Receptor-1 and Coronary Artery Disease in Psoriasis	Dey, AK; Gaddipati, R; Elnabawi, YA; Ongstad, E; Goyal, A; Chung, JH; Teague, HL; Rodante, JA; Sajja, AA; Sorokin, AV; Lateef, SS; Aksentijevich, M; Choi, H; Reddy, AS; Varghese, NJ; Groenendyk, J; Belur, AD; Genovese, L; Rivers, JP; Lerman, J; Kabbany, MT; Harrington, C; Ortiz, J; Khalil, N; Keel, A; Baumer, Y; Chen, MY; Bluemke, DA; Joshi, AA; Kaplan, MJ; Remaley, AT; Playford, MP; Karathanasis…	JAMA DERMATOL	2020	10.1001/jamadermatol.2019.3595	Web of Science
33262910	Cardiovascular Involvement in Psoriasis, Diagnosing Subclinical Atherosclerosis, Effects of Biological and Non-Biological Therapy: A Literature Review	Subas, SV; Mishra, V; Busa, V; Antony, I; Marudhai, S; Patel, M; Cancarevic, I	CUREUS	2020	10.7759/cureus.11173	Web of Science
31539534	Cells of Myeloid Origin Partly Mediate the Association between Psoriasis Severity and Coronary Plaque	Teague, HL; Aksentijevich, M; Stansky, E; Silverman, JI; Varghese, NJ; Dey, AK; Elnabawi, Y; Goyal, A; Dagur, PK; Chen, MY; Mccoy, JP; Playford, MP; Hourigan, C; Gelfand, J; Mehta, NN	J INVEST DERMATOL	2020	10.1016/j.jid.2019.07.724	Web of Science
32821362	Changes in metabolic parameters in psoriatic patients treated with secukinumab	Wang, HN; Huang, YH	THER ADV CHRONIC DIS	2020	10.1177/2040622320944777	Web of Science
30448131	Chronic Stress-Related Neural Activity Associates With Subclinical Cardiovascular Disease in Psoriasis	Goyal, A; Dey, AK; Chaturvedi, A; Elnabawi, YA; Aberra, TM; Chung, JH; Belur, AD; Groenendyk, JW; Lerman, JB; Rivers, JP; Rodante, JA; Harrington, CL; Varghese, NJ; Sanda, GE; Baumer, Y; Sorokin, AV; Teague, HL; Genovese, LD; Natarajan, B; Joshi, AA; Playford, MP; Bluemke, DA; Chen, MY; Alavi, A; Pitman, RK; Powell-Wiley, TM; Tawakol, A; Gelfand, JM; Mehta, NN	JACC-CARDIOVASC IMAG	2020	10.1016/j.jcmg.2018.08.038	Web of Science
32327688	Darier disease is associated with heart failure: a cross-sectional case-control and population based study	Bachar-Wikstrom, E; Curman, P; Ahanian, T; Leong, IUS; Larsson, H; Cederlof, M; Wikstrom, JD	SCI REP-UK	2020	10.1038/s41598-020-63832-9	Web of Science
28421729	Effects of TNF alpha inhibitors in patients with psoriasis and metabolic syndrome: a preliminary study	Merlo, G; Cozzani, E; Burlando, M; Calvieri, S; Potenza, C; Stingeni, L; Filosa, G; Pau, M; Simonacci, M; Caproni, M; Parodi, A	GIORN ITAL DERMAT V	2020	10.23736/S0392-0488.17.05621-8	Web of Science
	Folate Nutritional Status among Psoriasis Patients not Exposed to Anti-folate Drug	Tomita, LY; da Costa, AC; Andreoni, S; Oyafuso, LKM; D'Almeida, V; Fonseca, FLA; Rocha, ACL; Kobata, C	CURR NUTR FOOD SCI	2020	10.2174/1573401314666180702100301	Web of Science
	From skin to the vasculature - psoriasis and cardiovascular risk	Wild, J; Wegner, J; Karbach, S	KARDIOLOGE	2020	10.1007/s12181-019-00373-0	Web of Science
32484628	Importance of Complete Skin Clearance in Psoriasis as a Treatment Goal: Implications for Patient-Reported Outcomes	Blauvelt, A; Wu, JJ; Armstrong, A; Menter, A; Liu, C; Jacobson, A	J DRUGS DERMATOL	2020	10.36849/JDD.2020.4957	Web of Science
31721983	Incidence of Myocardial Infarction and Cerebrovascular Accident in Patients With Hidradenitis Suppurativa	Reddy, S; Strunk, A; Jemec, GBE; Garg, A	JAMA DERMATOL	2020	10.1001/jamadermatol.2019.3412	Web of Science
31371649	Increased Cardiovascular Risk and All-cause Death in Patients with Behcet Disease: A Korean Nationwide Population-based Dynamic Cohort Study	Ahn, HS; Lee, D; Lee, SY; Kim, YH; Lee, JH; Yu, DS; Han, KD; Park, YG; Lee, YB	J RHEUMATOL	2020	10.3899/jrheum.190408	Web of Science
33303079	Inflammatory Bowel Disease and Atherosclerotic Cardiovascular Disease JACC Review Topic of the Week	Cainzos-Achirica, M; Glassner, K; Zawahir, HS; Dey, AK; Agrawal, T; Quigley, EMM; Abraham, BP; Acquah, I; Yahya, T; Mehta, NN; Nasir, K	J AM COLL CARDIOL	2020	10.1016/j.jacc.2020.10.027	Web of Science
31225638	Management of psoriasis as a systemic disease: what is the evidence?	Korman, NJ	BRIT J DERMATOL	2020	10.1111/bjd.18245	Web of Science
32585928	Multifactorial Activation of NLRP3 Inflammasome: Relevance for a Precision Approach to Atherosclerotic Cardiovascular Risk and Disease	Baragetti, A; Catapano, AL; Magni, P	INT J MOL SCI	2020	10.3390/ijms21124459	Web of Science
30448129	Multiorgan Imaging of Comorbidity and Cardiovascular Risk	Nahrendorf, M	JACC-CARDIOVASC IMAG	2020	10.1016/j.jcmg.2018.09.017	Web of Science
32161545	Pathogenesis of Chronic Plaque Psoriasis and Its Intersection With Cardio-Metabolic Comorbidities	Gisondi, P; Bellinato, F; Girolomoni, G; Albanesi, C	FRONT PHARMACOL	2020	10.3389/fphar.2020.00117	Web of Science
32314303	Psoriasis and Cardiovascular Risk: A Comprehensive Review	Masson, W; Lobo, M; Molinero, G	ADV THER	2020	10.1007/s12325-020-01346-6	Web of Science
30155870	Psoriasis is an independent predictor of increased risk of allergic reaction during percutaneous coronary interventions. Big data analysis from the Polish National PCI Registry (ORPKI)	Siudak, Z; Wysocka-Dubielecka, K; Malinowski, K; Dziewierz, A; Tokarek, T; Plens, K; Dudek, D	CARDIOL J	2020	10.5603/CJ.a2018.0076	Web of Science
31797464	Psoriasis, cardiovascular risk factors and metabolic disorders: sex-specific findings of a population-based study	Sondermann, W; Deudjui, DAD; Korber, A; Slomiany, U; Brinker, TJ; Erbel, R; Moebus, S	J EUR ACAD DERMATOL	2020	10.1111/jdv.16029	Web of Science
32882485	Relationship between chronic stress-related neural activity, physiological dysregulation and coronary artery disease in psoriasis: Findings from a longitudinal observational cohort study	Lateef, SS; Al Najafi, M; Dey, AK; Batool, M; Abdelrahman, KM; Uceda, DE; Reddy, AS; Svirydava, MD; Nanda, N; Ortiz, JE; Prakash, N; Rodante, JA; Keel, A; Zhou, WN; Chen, MY; Playford, MP; Teague, HL; Tawakol, AA; Gelfand, JM; Powell-Wiley, TM; Mehta, NN	ATHEROSCLEROSIS	2020	10.1016/j.atherosclerosis.2020.07.012	Web of Science
31749092	Safety of Ixekizumab Treatment for up to 5 Years in Adult Patients with Moderate-to-Severe Psoriasis: Results from Greater Than 17,000 Patient-Years of Exposure	Armstrong, A; Paul, C; Puig, L; Boehncke, WH; Freeman, M; Torii, H; Papp, K; Griffiths, CEM; Blauvelt, A; Reich, K; Gooderham, M; Terui, T; Renda, L; Agada, N; Xu, W; Gallo, G; Lebwohl, MG	DERMATOLOGY THER	2020	10.1007/s13555-019-00340-3	Web of Science
32769894	The efficacy and safety of pioglitazone in psoriasis vulgaris A meta-analysis of randomized controlled trials	Chen, PF; Chen, XB; Lei, L; Zhang, Y; Xiang, JJ; Zhou, JX; Lv, J	MEDICINE	2020	10.1097/MD.0000000000021549	Web of Science
32500136	The impact of smoking on prevalence of psoriasis and psoriatic arthritis	Gazel, U; Ayan, G; Solmaz, D; Akar, S; Aydin, SZ	RHEUMATOLOGY	2020	10.1093/rheumatology/keaa179	Web of Science
32765108	The Occurrence of Metabolic Risk Factors Stratified by Psoriasis Severity: A Swedish Population-Based Matched Cohort Study	Hajiebrahimi, M; Song, C; Hagg, D; Andersson, TML; Villacorta, R; Linder, M	CLIN EPIDEMIOL	2020	10.2147/CLEP.S252410	Web of Science
32987907	The Risk of Systemic Diseases in Those with Psoriasis and Psoriatic Arthritis: From Mechanisms to Clinic	Woo, YR; Park, CJ; Kang, H; Kim, JE	INT J MOL SCI	2020	10.3390/ijms21197041	Web of Science
32022950	The role of the interleukin-23/Th17 pathway in cardiometabolic comorbidity associated with psoriasis	Egeberg, A; Gisondi, P; Carrascosa, JM; Warren, RB; Mrowietz, U	J EUR ACAD DERMATOL	2020	10.1111/jdv.16273	Web of Science
32649623	Vascular consequences of inflammation: a position statement from the ESH Working Group on Vascular Structure and Function and the ARTERY Society	Zanoli, L; Briet, M; Empana, JP; Cunha, PG; Maki-Petaja, KM; Protogerou, AD; Tedgui, A; Touyz, RM; Schiffrin, EL; Spronck, B; Bouchard, P; Vlachopoulos, C; Bruno, RM; Boutouyrie, P	J HYPERTENS	2020	10.1097/HJH.0000000000002508	Web of Science
33373079	Novel anti-inflammatory therapies to reduce cardiovascular burden of psoriasis	Piros, EA; Szilveszter, B; Vattay, B; Maurovich-Horvat, P; Szalai, K; Dosa, E; Merkely, B; Hollo, P	DERMATOL THER	2021	10.1111/dth.14721	Web of Science
33919537	Long-COVID and Post-COVID Health Complications: An Up-to-Date Review on Clinical Conditions and Their Possible Molecular Mechanisms	Andrade, BS; Siqueira, S; Soares, WRD; Rangel, FD; Santos, NO; Freitas, AD; da Silveira, PR; Tiwari, S; Alzahrani, KJ; Goes-Neto, A; Azevedo, V; Ghosh, P; Barh, D	VIRUSES-BASEL	2021	10.3390/v13040700	Web of Science
33961663	Alopecia areata is not a risk factor for heart diseases: A 10-year retrospective cohort study	Lee, H; Kim, YC; Choi, JW	PLOS ONE	2021	10.1371/journal.pone.0250216	Web of Science
34010755	Immunomodulatory nanosystems for treating inflammatory diseases	Ahamad, N; Kar, A; Mehta, S; Dewani, M; Ravichandran, V; Bhardwaj, P; Sharma, S; Banerjee, R	BIOMATERIALS	2021	10.1016/j.biomaterials.2021.120875	Web of Science
34307487	White Blood Cell Counts to High-Density Lipoprotein Cholesterol Ratio, as a Novel Predictor of Long-Term Adverse Outcomes in Patients After Percutaneous Coronary Intervention: A Retrospective Cohort Study	Wu, TT; Zheng, YY; Xiu, WJ; Wang, WR; Xun, YL; Ma, YY; Kadir, P; Pan, Y; Ma, YT; Xie, X	FRONT CARDIOVASC MED	2021	10.3389/fcvm.2021.616896	Web of Science
	ASSOCIATION OF MYOCARDIAL INFARCTION WITH PSORIASIS IN END-STAGE RENAL DISEASE (ESRD) PATIENTS	Siddiquee, N; Waller, J; Baer, SL; Kheda, M; Mohammed, AA; Padala, S; Siddiqui, B; Young, L; Tran, S; Bollag, W	J INVEST MED	2021	10.1136/jim-2021-SRMC.637	Web of Science
34372872	Adiponectin in psoriasis and its comorbidities: a review	Bai, RY; Panayi, A; Wu, RF; Zhang, P; Fu, SQ	LIPIDS HEALTH DIS	2021	10.1186/s12944-021-01510-z	Web of Science
	Alexithymia and physical outcomes in psychosomatic subjects: a cross-sectional study	Myles, LAM; Merlo, EM	J MIND MED SCI	2021	10.22543/7674.81.P8693	Web of Science
34215479	Algorithms to identify chronic inflammatory rheumatism and psoriasis in medico-administrative databases: A review of the literature	Castagne, B; Viprey, M; Caillet-Pascal, P; Belhassen, M; Desjeux, G; Bailly, S; Estellat, C; Soubrier, M; Schott, AM	REV EPIDEMIOL SANTE	2021	10.1016/j.respe.2021.02.002	Web of Science
34071276	Antibody-Based Therapeutics for Atherosclerosis and Cardiovascular Diseases	Ji, E; Lee, S	INT J MOL SCI	2021	10.3390/ijms22115770	Web of Science
	Belumosudil Rho-associated coiled coil-containing protein kinase 2 (ROCK2) inhibitor Treatment of chronic graft-versus-host disease Treatment of systemic sclerosis	Ussowicz, M	DRUG FUTURE	2021	10.1358/dof.2021.46.5.3241216	Web of Science
33060309	Benefits of Methotrexate Use on Cardiovascular Disease Risk Among Rheumatoid Arthritis Patients Initiating Biologic Disease-modifying Antirheumatic Drugs	Xie, FL; Chen, L; Yun, HF; Levitan, EB; Curtis, JR	J RHEUMATOL	2021	10.3899/jrheum.191326	Web of Science
34408498	Cardiovascular Risk Associated with Methotrexate versus Retinoids in Patients with Psoriasis: A Nationwide Taiwanese Cohort Study	Tsai, MH; Chan, TC; Lee, MS; Lai, MS	CLIN EPIDEMIOL	2021	10.2147/CLEP.S305126	Web of Science
34292509	Cardiovascular Safety of Biologics Targeting Interleukin (IL)-12 and/or IL-23: What Does the Evidence Say?	de Brito, M; Yiu, ZZN	AM J CLIN DERMATOL	2021	10.1007/s40257-021-00612-9	Web of Science
33607473	Chronic Systemic Inflammatory Skin Disease as a Risk Factor for Cardiovascular Disease	Bulger, DA; Minhas, S; Asbeutah, AA; Kayali, S; Shirwany, HAK; Patel, JR; Seitz, MP; Clark, K; Patel, T; Khouzam, RN	CURR PROB CARDIOLOGY	2021	10.1016/j.cpcardiol.2021.100799	Web of Science
33100196	Colchicine: An Ancient Drug with Multiple Benefits	El Hasbani, G; Jawad, A; Uthman, I	CURR PHARM DESIGN	2021	10.2174/1381612826666201023144320	Web of Science
32623651	Cutaneous lupus erythematosus and cardiovascular disease: current knowledge and insights into pathogenesis	Guo, LSN; Nambudiri, VE	CLIN RHEUMATOL	2021	10.1007/s10067-020-05257-3	Web of Science
34296456	Effectiveness and safety of ustekinumab maintenance therapy in 103 patients with ulcerative colitis: a GETAID cohort study	Fumery, M; Filippi, J; Abitbol, V; Biron, A; Laharie, D; Serrero, M; Altwegg, R; Bouhnik, Y; Peyrin-Biroulet, L; Gilletta, C; Roblin, X; de Chambrun, GP; Vuitton, L; Bourrier, A; Nancey, S; Gornet, JM; Nahon, S; Bouguen, G; Viennot, S; Nachury, M; Amiot, A	ALIMENT PHARM THER	2021	10.1111/apt.16544	Web of Science
34335617	Gout Augments the Risk of Cardiovascular Disease in Patients With Psoriasis: A Population-Based Cohort Study	Chen, ZY; Xu, YW; Chen, M; Cui, R; Wang, YH; Dai, SM; Wei, JCC	FRONT IMMUNOL	2021	10.3389/fimmu.2021.703119	Web of Science
33607787	Methotrexate can prevent cardiovascular events in patients with rheumatoid arthritis An updated meta-analysis	Sun, KJ; Liu, LL; Hu, JH; Chen, YY; Xu, DY	MEDICINE	2021	10.1097/MD.0000000000024579	Web of Science
33978283	Prevalence and severity of coronary artery disease linked to prognosis in psoriasis and psoriatic arthritis patients: a multi-centre cohort study	Tinggaard, AB; Hjuler, KF; Andersen, IT; Winther, S; Iversen, L; Bottcher, M	J INTERN MED	2021	10.1111/joim.13311	Web of Science
34505985	Psoriasis and Cardiometabolic Comorbidities: An Evaluation of the Impact of Systemic Treatments in Randomized Clinical Trials	Mosca, M; Hong, J; Hadeler, E; Hakimi, M; Brownstone, N; Liao, W; Bhutani, T	DERMATOLOGY THER	2021	10.1007/s13555-021-00590-0	Web of Science
34468875	Psoriasis and Cardiovascular Disease: Novel Mechanisms and Evolving Therapeutics	Weber, B; Merola, JF; Husni, ME; Di Carli, M; Berger, JS; Garshick, MS	CURR ATHEROSCLER REP	2021	10.1007/s11883-021-00963-y	Web of Science
33737966	Psoriatic arthritis and the association with cardiometabolic disease: a narrative review	Karmacharya, P; Ogdie, A; Eder, L	THER ADV MUSCULOSKEL	2021	10.1177/1759720X21998279	Web of Science
34158537	Psoriatic disease is associated with systemic inflammation, endothelial activation, and altered haemostatic function	Visser, MJE; Venter, C; Roberts, TJ; Tarr, G; Pretorius, E	SCI REP-UK	2021	10.1038/s41598-021-90684-8	Web of Science
34040653	The Association Between Psoriasis and Cardiovascular Diseases	Zwain, A; Aldiwani, M; Taqi, H	EUR CARDIOL REV	2021	10.15420/ecr.2020.15.R2	Web of Science
34504395	The Biological Disease-Modifying Antirheumatic Drugs and the Risk of Cardiovascular Events: A Systematic Review and Meta-Analysis	Hu, SY; Lin, C; Cai, XL; Zhu, XY; Lv, F; Nie, L; Ji, LN	MEDIAT INFLAMM	2021	10.1155/2021/7712587	Web of Science
	The Importance of Serum Uric Acid Levels and Killip Classification in Predicting Prognosis of Acute Myocardial Infarction	Shivakumar, BG; Shivakumar, N; Gosavi, S; Shastry, S	J EVOL MED DENT SCI-	2021	10.14260/jemds/2021/91	Web of Science
33244675	The application of molecular imaging to advance translational research in chronic inflammation	Zhou, WN; Dey, A; Manyak, G; Teklu, M; Patel, N; Teague, H; Mehta, NN	J NUCL CARDIOL		10.1007/s12350-020-02439-z	Web of Science
	The diagnosis of gout. Significance of an elevated serum uric acid value	Goldthwait J.C., Butler C.F., Stillman J.S.	New England journal of medicine (Print)	1958		Embase
	Psoriasis and arthritis. Clinicopathologic study	Reed W.B., Becker S.W., Rohde R., Heiskeel C.L.	Archives of dermatology (1960)	1961		Embase
4711124	Thromboembolic disorders associated with psoriasis	McDonald C.J., Calabresi P.	Archives of Dermatology	1973	10.1001/archderm.107.6.918	Embase
708620	Psoriasis and occlusive vascular disease	McDonald C.J., Calabresi P.	British Journal of Dermatology	1978		Embase
7457208	Epidemiological studies in the Upernavik district, Greenland. Incidence of some chronic diseases 1950-1974	Kromann N., Green A.	Acta Medica Scandinavica	1980		Embase
6957528	Circulating anticoagulant against factor XI in psoriasis	Rustgi R.N., LaDuca F.M., Tourbaf K.D.	Journal of Medicine	1982		Embase
7102023	Correlation between psoriasis and cardiovascular diseases	Torok L., Toth E., Bruncsak A.	H+G Zeitschrift fur Hautkrankheiten	1982		Embase
6878615	Common gastrointestinal diseases and anorexia nervosa in British dietitians	Morgan G.J., Mayberry J.F.	Public Health	1983		Embase
6465082	Significance of erythrocyte sedimentation rate in young adults	Froom P., Margaliot S., Caine Y., Benbassat J.	American Journal of Clinical Pathology	1984	10.1093/ajcp/82.2.198	Embase
3089849	Diseases associated with psoriasis in a general population of 159,200 middle-aged, urban, native Swedes	Lindegard B.	Dermatologica	1986	10.1159/000249365	Embase
3059177	The load of genetic and partially genetic diseases in man. II. Some selected common multifactorial diseases: estimates of population prevalence and of detriment in terms of years of lost and impaired life	Czeizel A., Sankaranarayanan K., Losonci A., Rudas T., Keresztes M.	Mutation Research	1988		Embase
2108450	Leukotrienes and inflammation	Brain S.D., Williams T.J.	Pharmacology and Therapeutics	1990		Embase
1315967	Intravenous infusion of n-3 polyunsaturated fatty acids	Hamazaki T.	Proceedings of the Society for Experimental Biology and Medicine	1992		Embase
1418698	Clinical toxicity of interleukin-2	Vial T., Descotes J.	Drug Safety	1992		Embase
1459485	Effects of catecholamines on eicosanoid synthesis with special reference to prostanoid/leukotriene ratio	Alanko J., Riutta A., Vapaatalo H.	Free Radical Biology and Medicine	1992	10.1016/0891-5849(92)90041-E	Embase
	Advances in dermatological therapy 1993	Camacho F., Mazuecos J.	Monografias de Dermatologia	1994		Embase
8524416	Cell damage as cause for the formation of hydroperoxides of unsaturated fatty acids	Holzel C., Spiteller G.	Naturwissenschaften	1995	10.1007/s001140050215	Embase
8615061	Methotrexate-linked ventricular arrhythmias	Kettunen R., Huikuri H.V., Oikarinen A., Takkunen J.T.	Acta Dermato-Venereologica	1995		Embase
8640899	Enzymatic production of hydroperoxides of unsaturated fatty acids by injury of mammalian cells	Herold M., Spiteller G.	Chemistry and Physics of Lipids	1996	10.1016/0009-3084(95)02518-9	Embase
9197824	Acitretin therapy is effective for associated with human immunodeficiency virus infection	Buccheri L., Katchen B.R., Karter A.J., Cohen S.R.	Archives of Dermatology	1997	10.1001/archderm.133.6.711	Embase
	LEX 032: A novel recombinant human protein for the treatment of ischaemic reperfusion injury	Sands H., Tuma R.F.	Expert Opinion on Investigational Drugs	1999		Embase
11165553	Benefits and risks of sauna bathing	Hannuksela M.L., Ellahham S.	American Journal of Medicine	2001	10.1016/S0002-9343(00)00671-9	Embase
12004238	Leukocyte-endothelial interactions: Clinical trials of anti-adhesion therapy	Harlan J.M., Winn R.K.	Critical Care Medicine	2002	10.1097/00003246-200205001-00007	Embase
12072002	Patients' strategies for coping with psoriasis	Fortune D.G., Richards H.L., Main C.J., Griffiths C.E.M.	Clinical and Experimental Dermatology	2002	10.1046/j.1365-2230.2002.01055.x	Embase
15485592	Omega-3 fatty acids and inflammation	Mori T.A., Beilin L.J.	Current Atherosclerosis Reports	2004	10.1007/s11883-004-0087-5	Embase
15659827	Suppression of the nuclear factor-κB activation pathway by spice-derived phytochemicals: Reasoning for seasoning	Aggarwal B.B., Shishodia S.	Annals of the New York Academy of Sciences	2004	10.1196/annals.1329.054	Embase
15825252	Genetic variations in vascular endothelial growth factor and endothelial nitric oxide synthase and their contributions to human disease	Gerritsen M.E.	Microcirculation	2005	10.1080/10739680590896081	Embase
15859024	Serum C-reactive protein in elderly men and women: Association with mortality, morbidity and various biochemical values	Evrin P.-E., Nilsson S.E., Öberg T., Malmberg B.	Scandinavian Journal of Clinical and Laboratory Investigation	2005	10.1080/00365510510013505	Embase
16234275	Efficacy, effectiveness and safety of etanercept in monotherapy for refractory psoriatic arthritis: A 26-week observational study	de Vlam K., Lories R.J.U.	Rheumatology	2006	10.1093/rheumatology/kei153	Embase
16331857	TNF blockade: an inflammatory issue.	Aggarwal B.B., Shishodia S., Takada Y., Jackson-Bernitsas D., Ahn K.S., Sethi G., Ichikawa H.	Ernst Schering Research Foundation workshop	2006		Embase
17032986	Risk of myocardial infarction in patients with psoriasis	Gelfand J.M., Neimann A.L., Shin D.B., Wang X., Margolis D.J., Troxel A.B.	Journal of the American Medical Association	2006	10.1001/jama.296.14.1735	Embase
17244829	Psoriasis and risk of myocardial infarction.	Malerba M., Gisondi P., Radaeli A., Girolomoni G.	JAMA : the journal of the American Medical Association	2007		Embase
17244830	Psoriasis and risk of myocardial infarction.	Alevizos A., Larios G., Mariolis A.	JAMA : the journal of the American Medical Association	2007		Embase
17244831	Psoriasis and risk of myocardial infarction [7]	Ludwig R.J., Boehncke W.-H.	Journal of the American Medical Association	2007		Embase
17482715	Infliximab in the treatment of psoriasis in patients previously treated with etanercept	Haitz K.A., Kalb R.E.	Journal of the American Academy of Dermatology	2007	10.1016/j.jaad.2007.03.035	Embase
17610610	Fabry disease: Case report with emphasis on enzyme replacement therapy and possible future therapeutic options	Möhrenschlager M., Pontz B.F., Lanzl I., Podskarbi T., Henkel V., Ring J.	JDDG - Journal of the German Society of Dermatology	2007	10.1111/j.1610-0387.2007.06334.x	Embase
17627791	Obesity in psoriasis: The metabolic, clinical and therapeutic implications. Report of an interdisciplinary conference and review	Sterry W., Strober B.E., Menter A.	British Journal of Dermatology	2007	10.1111/j.1365-2133.2007.08068.x	Embase
17765316	Potential of p38-MAPK inhibitors in the treatment of ischaemic heart disease	Clark J.E., Sarafraz N., Marber M.S.	Pharmacology and Therapeutics	2007	10.1016/j.pharmthera.2007.06.013	Embase
	Psoriasis and risk of myocardial infarction [5]	Alevizos, Larios G., Mariolis A.	Journal of the American Medical Association	2007	10.1001/jama.297.4.361-a	Embase
	Psoriasis and risk of myocardial infarction [6]	Malerba M., Gisondi P., Radaeli A., Girolomoni G.	Journal of the American Medical Association	2007	10.1001/jama.297.4.361-b	Embase
18405893	Dimethyl fumarate, a small molecule drug for psoriasis, inhibits Nuclear Factor-κB and reduces myocardial infarct size in rats	Meili-Butz S., Niermann T., Fasler-Kan E., Barbosa V., Butz N., John D., Brink M., Buser P.T., Zaugg C.E.	European Journal of Pharmacology	2008	10.1016/j.ejphar.2008.02.038	Embase
18466790	Psoriasis, metabolic syndrome and its components	Ortonne J.-P.	Annales de Dermatologie et de Venereologie	2008	10.1016/S0151-9638(08)70541-6	Embase
18525354	Psoriasis and metabolic disease: Epidemiology and pathophysiology	Azfar R.S., Gelfand J.M.	Current Opinion in Rheumatology	2008	10.1097/BOR.0b013e3283031c99	Embase
18564207	Research in practice: The systemic aspects of psoriasis	Boehncke W.-H., Boehncke S.	JDDG - Journal of the German Society of Dermatology	2008	10.1111/j.1610-0387.2008.06785.x	Embase
18616778	Incidence of risk factors for myocardial infarction and other vascular diseases in patients with psoriasis	Kaye J.A., Li L., Jick S.S.	British Journal of Dermatology	2008	10.1111/j.1365-2133.2008.08707.x	Embase
18622197	New insights and therapies for teenage psoriasis	Belazarian L.	Current Opinion in Pediatrics	2008	10.1097/MOP.0b013e328305e24b	Embase
18833072	Cardiovascular morbidity in psoriasis: Epidemiology, pathomechanisms, and clinical consequences	Boehncke W.-H., Boehncke S.	Giornale Italiano di Dermatologia e Venereologia	2008		Embase
18697777	Cardiovascular morbidity in psoriatic arthritis	Gladman D.D., Ang M., Su L., Tom B.D.M., Schentag C.T., Farewell V.T.	Annals of the Rheumatic Diseases	2009	10.1136/ard.2008.094839	Embase
18725317	Interleukin-23: Immunological roles and clinical implications	Tan Z.Y., Bealgey K.W., Fang Y., Gong Y.M., Bao S.	International Journal of Biochemistry and Cell Biology	2009	10.1016/j.biocel.2008.04.027	Embase
19016698	Psoriasis: An opportunity to identify cardiovascular risk	Federman D.G., Shelling M., Prodanovich S., Gunderson C.G., Kirsner R.S.	British Journal of Dermatology	2009	10.1111/j.1365-2133.2008.08874.x	Embase
19210501	Psoriasis and risk of incident myocardial infarction, stroke or transient ischaemic attack: An inception cohort study with a nested case-control analysis	Brauchli Y.B., Jick S.S., Miret M., Meier C.R.	British Journal of Dermatology	2009	10.1111/j.1365-2133.2008.09020.x	Embase
19380660	Efficacy and safety of combination acitretin and pioglitazone therapy in patients with moderate to severe chronic plaque-type psoriasis: A randomized, double-blind, placebo-controlled clinical trial	Mittal R., Malhotra S., Pandhi P., Kaur I., Dogra S.	Archives of Dermatology	2009	10.1001/archdermatol.2009.5	Embase
19452407	Psoriasis and atherothrombotic diseases: Disease-specific and non-disease-specific risk factors	Gisondi P., Girolomoni G.	Seminars in Thrombosis and Hemostasis	2009	10.1055/s-0029-1222610	Embase
19471047	Cardiovascular health for patients with psoriasis: A Précis for Front-Line Clinicians	Federman D.G., Shelling M.L., Prodanovich S., Gunderson C.G., Kirsner R.S.	Ostomy Wound Management	2009		Embase
19471047	Cardiovascular health for patients with psoriasis: a précis for front-line clinicians	Federman D.G., Shelling M.L., Prodanovich S., Gunderson C.G., Kirsner R.S.	Ostomy/wound management	2009		Embase
19522710	Prevalence of myocardial infarction in patients with psoriasis in central China	Xiao J., Chen L.-H., Tu Y.-T., Deng X.-H., Tao J.	Journal of the European Academy of Dermatology and Venereology	2009	10.1111/j.1468-3083.2009.03318.x	Embase
19710547	Clinical spectrum and severity of psoriasis	Meier M., Sheth P.B.	Current Problems in Dermatology	2009	10.1159/000232301	Embase
19710548	Impact of comorbidities on the management of psoriasis	Gerdes S., Mrowietz U.	Current Problems in Dermatology	2009	10.1159/000232302	Embase
20096157	Cardiometabolic Comorbidities and the Approach to Patients with Psoriasis	Gisondi P., Girolomoni G.	Actas Dermo-Sifiliograficas	2009	10.1016/S0001-7310(09)73373-3	Embase
20191827	Comorbidities in psoriatic patients of Iaşi Dermatological Clinic from 2004-2008	Solovǎstru G.L., Vâţǎ D., Batog A.H., Siriac O., Alupoaiei A., Diaconu D.	Revista medico-chirurgicalǎ̌ a Societǎ̌ţii de Medici ş̧i Naturaliş̧ti din Iaş̧i	2009		Embase
	Comorbidities in Korean psoriatic patients	Yang Y.-S., Haw C.-R., Cho H.-R., Kim N.-I., Jeong T.-J.	Journal of the American Academy of Dermatology	2009	10.1016/j.jaad.2008.11.748	Embase
	Comorbidities of psoriasis have an independent effect on impairing patient health-related quality of life and work productivity	Strober B., Guerin A., Mulani P., Gupta S.	Journal of the American Academy of Dermatology	2009	10.1016/j.jaad.2008.11.784	Embase
	Insurance eligibility in psoriasis compared to other major chronic illnesses	Seidler E.	Journal of Investigative Dermatology	2009	10.1038/jid.2009.89	Embase
	Psoriasis is not associated with an increased risk of cardiovascular hospitalizations: Results of a large population based Dutch cohort	Wakkee M., Herings R., Nijsten T.	Journal of Investigative Dermatology	2009	10.1038/jid.2009.232	Embase
	The risk of coronary heart disease and stroke among psoriasis patients	Kimball A., Guerin A., Mulani P., Gupta S.	Journal of the American Academy of Dermatology	2009	10.1016/j.jaad.2008.11.776	Embase
	United States patients with severe psoriasis have an risk of increased all cause but not increased cardiovascular mortality	Stern R.S., Huibregtse A.	Journal of Investigative Dermatology	2009	10.1038/jid.2009.76	Embase
	Updated pooled clinical trial safety experience with adalimumab for treatment of patients with moderate to severe psoriasis	Tyring S., Frankel E., Okun M., Gu Y.	Journal of the American Academy of Dermatology	2009	10.1016/j.jaad.2008.11.756	Embase
19812600	Psoriasis may not be an independent risk factor for acute ischemic heart disease hospitalizations: Results of a large population-based dutch cohort	Wakkee M., Herings R.M.C., Nijsten T.	Journal of Investigative Dermatology	2009	10.1038/jid.2009.321	Embase
20015170	Psoriasis is independently associated with psychiatric morbidity and adverse cardiovascular risk factors, but not with cardiovascular events in a population-based sample	Schmitt J., Ford D.E.	Journal of the European Academy of Dermatology and Venereology	2010	10.1111/j.1468-3083.2009.03537.x	Embase
20037179	Patients with severe psoriasis are at increased risk of cardiovascular mortality: Cohort study using the general practice research database	Mehta N.N., Azfar R.S., Shin D.B., Neimann A.L., Troxel A.B., Gelfand J.M.	European Heart Journal	2010	10.1093/eurheartj/ehp567	Embase
20159310	A randomized, double-blind, placebo-controlled, phase I study of MEDI-545, an anti-interferon-alfa monoclonal antibody, in subjects with chronic psoriasis	Bissonnette R., Papp K., Maari C., Yao Y., Robbie G., White W.I., Le C., White B.	Journal of the American Academy of Dermatology	2010	10.1016/j.jaad.2009.05.042	Embase
20178698	Psoriasis: Can statins play a dual role?	Rajpara A.N., Goldner R., Gaspari A.	Dermatology Online Journal	2010		Embase
20231828	Psoriasis is not a useful independent risk factor for cardiovascular disease	Stern R.S.	Journal of Investigative Dermatology	2010	10.1038/jid.2009.446	Embase
20367239	Increased prevalence of the metabolic syndrome in patients with psoriatic arthritis	Raychaudhuri S.K., Chatterjee S., Nguyen C., Kaur M., Jialal I., Raychaudhuri S.P.	Metabolic Syndrome and Related Disorders	2010	10.1089/met.2009.0124	Embase
20415821	Psoriasis and cardiovascular disease	Vena G.A., Vestita M., Cassano N.	Dermatologic Therapy	2010	10.1111/j.1529-8019.2010.01308.x	Embase
20666273	Psoriasis and cardiovascular diseases	Vizzardi E., Raddino R., Teli M., Gorga E., Brambilla G., Dei Cas L.	Acta Cardiologica	2010	10.2143/AC.65.3.2050351	Embase
21234449	Detection of inflammatory processes during various diseases by the method of flow cytofluorometry	Varfolomeeva E.Y., Ivanov E.I., Drobchenko E.A., Semenova E.V., Filatov M.V.	Bulletin of Experimental Biology and Medicine	2010	10.1007/s10517-010-0976-2	Embase
21251450	Metabolic comorbidities and psoriasis	Gisondi P., Ferrazzi A., Girolomoni G.	Acta Dermatovenerologica Croatica	2010		Embase
	Cardiovascular comorbidities in psoriasis	Loo S.K.F., Yeung K.H., Ho K.M., Lo K.K.	Hong Kong Journal of Dermatology and Venereology	2010		Embase
	Cardiovascular involvement in scleroderma, case study	Przywara B., Paluch M., Opara M., Pluszczyk M., Kawecki D., Fudal M., Piaszyńska-Pindycka M., Irlik G., Jarza¸b J., Nowalany-Kozielska E.	Clinical and Experimental Rheumatology	2010		Embase
	Continuous systemic therapy ameliorates biomarkers of cardio-vascular risk in patients with systemic inflammatory disease: Severe plaque-type psoriasis	Boehncke S., Salgo R., Garbaraviciene J., Beschmann H., Thaci D., Boehncke W.H.	Diabetes	2010		Embase
	Continuous systemic therapy ameliorates biomarkers of cardio-vascular risk inpatients with severe plaque-type psoriasis: Results of a prospective longitudinal observational study	Boencke S., Salgo R., Garbaraviciene J., Beschmann H., Diehl S., Hardt K., Thaci D., Boehncke W.	Experimental Dermatology	2010	10.1111/j.1600-0625.2009.01051.x	Embase
	Early left ventricular systolic and diastolic dysfunction demonstrated by myocardial performance index and tissue doppler imaging in psoriasis patients	Yuksel S., Pancar Yuksel E., Gulel O., Demircan S., Turanli A.Y., Yilmaz O., Sahin M.	European Heart Journal	2010	10.1093/eurheartj/ehq290	Embase
	Erectile dysfunction in patients with psoriasis: Increased prevalence, an unmet need and a chance to intervene	Goulding J.M.R., Price C.L., Defty C.L., Hulangamuwa C.S., Bader E., Ahmed I.	British Journal of Dermatology	2010	10.1111/j.1365-2133.2010.09725.x	Embase
	Obesity, diabetes mellitus, hypertension and smoking: Hidden culprits in causing psoriasis	Batra R., Pujara S.B., Patel K.B.	Journal of the European Academy of Dermatology and Venereology	2010	10.1111/j.1468-3083.2010.03718-11.x	Embase
	Population-based estimates of common comorbidities and cardiovascular disease in ankylosing spondylitis	Bremander A.B.I., Petersson I.F., Bergman S., Englund M.	Arthritis and Rheumatism	2010	10.1002/art.29973	Embase
	Psoriasis early impairs coronary flow reserve: New insights into inflammation and coronary microvascular dysfunction	Osto E., Piaserico S., Maddalozzo A., Forchetti G., Montisci R., Peserico A., Iliceto S., Tona F.	Journal of the American College of Cardiology	2010	10.1016/S0735-1097(10)61565-3	Embase
	Psoriasis impairs coronary flow reserve: New insights into the clinical value of early coronary microvascular dysfunction	Osto E., Piaserico S., Maddalozzo A., Forchetti G., Montisci R., Peserico A., Iliceto S., Tona F.	European Heart Journal	2010	10.1093/eurheartj/ehq289	Embase
	Psoriasis is comparable to diabetes mellitus as a risk factor for cardiovascular morbidity and mortality - A nationwide cohort study	Ahlehoff O., Gislason G.H., Charlot M., Jorgensen C., Lindhardsen J., Olesen J.B., Abildstrom S.Z., Skov L., Torp-Pedersen C., Hansen P.R.	European Heart Journal	2010	10.1093/eurheartj/ehq289	Embase
	Psychiatric and cardiovascular co morbidity in psoriasis - A population-based case-control study from Germany	Schmitt J., Ford D.E.	Experimental Dermatology	2010	10.1111/j.1600-0625.2009.01051.x	Embase
	The effect of biologic systemic therapy versus traditional systemic therapy versus phototherapy on the incidence of acute myocardial infarction in patients with moderate to severe psoriasis	Katrina A., Kimball A.B., Lee H.	Journal of the American Academy of Dermatology	2010	10.1016/j.jaad.2009.11.526	Embase
	Ustekinumab safety update: Cumulative experience from longer term follow-up of patients treated in the ustekinumab psoriasis clinical Development program	Gordon K., Leonardi C., Griffiths C.E., Szapary P.O., Yeilding N., Hsu M.C., Wasel N., Prinz J., Reich K.	Journal of the European Academy of Dermatology and Venereology	2010	10.1111/j.1468-3083.2010.03718-3.x	Embase
	Ustekinumab safety update: Cumulative experience from longer-term follow-up of patients treated in the ustekinumab psoriasis clinical development programme	Gordon K., Leonardi C., Griffiths C.E.M., Szapary P.O., Yeilding N., Hsu M.C., Wasel N., Prinz J., Reich K.	British Journal of Dermatology	2010	10.1111/j.1365-2133.2010.09728.x	Embase
	Psoriasis is a risk factor for atrial fibrillation and stroke: A danish nationwide cohort study	Ahlehoff O., Gislason G.H., Lindhardsen J., Jorgensen C.H., Chariot M.G., Abildstrom S.Z., Skov L., Torp-Pedersen C., Hansen P.R.	Journal of the American College of Cardiology	2010	10.1016/S0735-1097(10)60520-7	Embase
	Psoriasis is a risk factor for myocardial infarction and percutaneous coronary intervention: A Danish nationwide cohort study	Ahlehoff O., Gislason G.H., Lindhardsen J., Jorgensen C.H., Chariot M.G., Abildstrom S.Z., Skov L., Torp-Pedersen C., Hansen P.R.	Journal of the American College of Cardiology	2010	10.1016/S0735-1097(10)61101-1	Embase
	The risk of myocardial infarction among patients with psoriatic arthritis	Love T.J., Solomon D.H., Karlson E.W.	Arthritis and Rheumatism	2010	10.1002/art.28561	Embase
21114692	Psoriasis is associated with clinically significant cardiovascular risk: A Danish nationwide cohort study	Ahlehoff O., Gislason G.H., Charlot M., Jørgensen C.H., Lindhardsen J., Olesen J.B., Abildstrøm S.Z., Skov L., Torp-Pedersen C., Hansen P.R.	Journal of Internal Medicine	2011	10.1111/j.1365-2796.2010.02310.x	Embase
21118188	Medical comorbidity in recurrent versus first-episode depressive patients	Gili M., Garcia-Toro M., Vives M., Armengol S., Garcia-Campayo J., Soriano J.B., Roca M.	Acta Psychiatrica Scandinavica	2011	10.1111/j.1600-0447.2010.01646.x	Embase
21170539	Systemic therapy of plaque-type psoriasis ameliorates endothelial cell function: Results of a prospective longitudinal pilot trial	Boehncke S., Fichtlscherer S., Salgo R., Garbaraviciene J., Beschmann H., Diehl S., Hardt K., Thaçi D., Boehncke W.-H.	Archives of Dermatological Research	2011	10.1007/s00403-010-1108-6	Embase
21216492	Increased risk of acute myocardial infarction in patients with psoriasis: A 5-year population-based study in Taiwan	Lin H.-W., Wang K.-H., Lin H.-C., Lin H.-C.	Journal of the American Academy of Dermatology	2011	10.1016/j.jaad.2010.01.050	Embase
21332467	Cardiovascular safety of ustekinumab in patients with moderate to severe psoriasis: Results of integrated analyses of data from phase II and III clinical studies	Reich K., Langley R.G., Lebwohl M., Szapary P., Guzzo C., Yeilding N., Li S., Hsu M.-C., Griffiths C.E.M.	British Journal of Dermatology	2011	10.1111/j.1365-2133.2011.10257.x	Embase
21362070	Prognosis following first-time myocardial infarction in patients with psoriasis: A Danish nationwide cohort study	Ahlehoff O., Gislason G.H., Lindhardsen J., Olesen J.B., Charlot M., Skov L., Torp-Pedersen C., Hansen P.R.	Journal of Internal Medicine	2011	10.1111/j.1365-2796.2011.02368.x	Embase
21410760	The 'psoriatic march': A concept of how severe psoriasis may drive cardiovascular comorbidity	Boehncke W.-H., Boehncke S., Tobin A.-M., Kirby B.	Experimental Dermatology	2011	10.1111/j.1600-0625.2011.01261.x	Embase
21701147	Patients with psoriasis have a higher prevalence of parental cardiovascular disease	Gisondi P., Dalle Vedove C., Girolomoni G.	Dermatology	2011	10.1159/000328397	Embase
21737374	Cardiovascular and metabolic risk profile in german patients with moderate and severe psoriasis: A case control study	Warnecke C., Manousaridis I., Herr R., Terris D.D., Goebeler M., Goerdt S., Peitsch W.K.	European Journal of Dermatology	2011	10.1684/ejd.2011.1467	Embase
21749853	No increased risk of myocardial infarction among patients with ulcerative colitis or crohn's disease	Osterman M.T., Yang Y., Brensinger C., Forde K.A., Lichtenstein G.R., Lewis J.D.	Clinical Gastroenterology and Hepatology	2011	10.1016/j.cgh.2011.06.032	Embase
21777216	The effect of systemic psoriasis therapies on the incidence of myocardial infarction: A cohort study	Abuabara K., Lee H., Kimball A.B.	British Journal of Dermatology	2011	10.1111/j.1365-2133.2011.10525.x	Embase
21787906	Attributable risk estimate of severe psoriasis on major cardiovascular events	Mehta N.N., Yu Y., Pinnelas R., Krishnamoorthy P., Shin D.B., Troxel A.B., Gelfand J.M.	American Journal of Medicine	2011	10.1016/j.amjmed.2011.03.028	Embase
21855836	Systematic review and meta-analysis of methotrexate use and risk of cardiovascular disease	Micha R., Imamura F., Wyler Von Ballmoos M., Solomon D.H., Hernán M.A., Ridker P.M., Mozaffarian D.	American Journal of Cardiology	2011	10.1016/j.amjcard.2011.06.054	Embase
21862748	Association between biologic therapies for chronic plaque psoriasis and cardiovascular events: A meta-analysis of randomized controlled trials	Ryan C., Leonardi C.L., Krueger J.G., Kimball A.B., Strober B.E., Gordon K.B., Langley R.G., De Lemos J.A., Daoud Y., Blankenship D., Kazi S., Kaplan D.H., Friedewald V.E., Menter A.	JAMA - Journal of the American Medical Association	2011	10.1001/jama.2011.1211	Embase
	Antagonism of p40 cytokines in psoriasis patients may promote paradoxical cardiovascular risk	Ryan C., Leonardi C., Krueger J., Kimball A., Strober B., Gordon K., Langley R., Kaplan D., Menter A.	Journal of Investigative Dermatology	2011	10.1038/jid.2011.75	Embase
	Atherogenic lipoprotein particle size and number despite normal lipid profiles in psoriasis	Krishnamoorthy P., Yu Y., Antigua J., Raper A., Baer A., Derohannessian S., Wilcox M., Van Vorohees A.S., Gelfand J.M., Mehta N.N.	Circulation	2011		Embase
	Cardiovascular risk in psoriasis: A population based analysis with assessment of the framingham risk score	Veetil B.M.A., Matteson E.L., Maradit-Kremers H., McEvoy M.T., Crowson C.S.	Arthritis and Rheumatism	2011		Embase
	Effect of ustekinumab on cardiovascular events: Results from pooled phase II and III psoriasis trials	Gordon K., Reich K., Szapary P.O., Langley R.G.	Journal of the American Academy of Dermatology	2011	10.1016/j.jaad.2010.09.598	Embase
	FDG PET/CT demonstrates increased vascular inflammation in patients with severe psoriasis	Mehta N.N., Yu Y., Saboury B., Foroughi N., Raper A., Baer A., Ochotny R., Krishnamoorthy P., Antigua J., Van Voorhees A., Torigian D.A., Alavi A., Gelfand J.M.	Journal of Investigative Dermatology	2011	10.1038/jid.2011.75	Embase
	Long-term efficacy and safety of maintenance versus intermittent infliximab therapy for moderate to severe plaque-type psoriasis: The RESTORE2 trial	Reich K., Van Hoogstraten B.J.F., Wozel G., Zheng H., Flint L.	Journal of the American Academy of Dermatology	2011	10.1016/j.jaad.2010.09.613	Embase
	Long-term safety and efficacy of ABT-874 for the treatment of moderate to severe psoriasis: Interim analysis from an open-label extension study	Langley R., Valdes J., Gordon K., Papp K.	Journal of the American Academy of Dermatology	2011	10.1016/j.jaad.2010.09.605	Embase
	Psoriasis following bariatric surgery: Clinical evolution and impact on quality of life in 10 patients	Farias M.M., Achurra P., Boza C., De La Cruz C.	British Journal of Dermatology	2011	10.1111/j.1365-2133.2011.10671.x	Embase
	Relationship between myocardial perfusion and oxidative stress in asymptomatic patient with psoriasis	Kaya E., Saglam H., Karaca S., Cemek M., Kulac¸ M.	European Journal of Nuclear Medicine and Molecular Imaging	2011	10.1007/s00259-011-1911-0	Embase
	Severe psoriasis impacts reclassification of ten-year framingham cardiovascular risk	Yu Y., Krishnamoorthy P., Pinnelas R., Shin D.B., Troxel A.B., Mehta N.N., Gelfand J.M.	Journal of Investigative Dermatology	2011	10.1038/jid.2011.66	Embase
	S-glutathiolation of low-molecular-weight PTP regulates VEGF-angiogenic signal	Abdelsaid M.A., El-Remessy A.	Circulation Research	2011		Embase
	Survey of comorbidities in patients with psoriasis in Slovakia	Chromej I.	British Journal of Dermatology	2011	10.1111/j.1365-2133.2011.10671.x	Embase
	Systemic therapy of plaque-type psoriasis ameliorates endothelial cell function: Results of a prospective pilot trial	Boehncke W., Fichtlscherer S., Salgo R., Garbaraviciene J., Beschmann H., Hardt K., Diehl S., Thaci D., Boehncke S.	Experimental Dermatology	2011	10.1111/j.1600-0625.2010.01228.x	Embase
	The effect of tumor necrosis factor-alfa inhibitors on the risk of myocardial infarction in patients with psoriasis	Wu J., Shen A.Y.-J., Fisher A., Poon K.-Y., Burchette R.	Journal of the American Academy of Dermatology	2011	10.1016/j.jaad.2010.09.048	Embase
	Therapeutic applications of anti-angiogenic strategies	Kumar S.	In Vivo	2011		Embase
	The risk of myocardial infarction in patients with psoriasis: Results from a large population-based cohort study	Yu Y.D., Mehta N.N., Male S., Krishnamoorthy P., Haynes K., Seminara N., Shin D., Troxel A.B., Schwartz J.S., Gelfand J.M.	Circulation	2011		Embase
21966952	Association of systemic psoriasis therapies and incidence of myocardial infarction: Reply from authors	Abuabara K., Lee H., Kimball A.B.	British Journal of Dermatology	2012	10.1111/j.1365-2133.2011.10668.x	Embase
21973034	Association of systemic psoriasis therapies and incidence of myocardial infarction	Wu J.J., Channual J.C., Dann F.	British Journal of Dermatology	2012	10.1111/j.1365-2133.2011.10666.x	Embase
22151390	Leptin, adiponectin, visfatin and retinol-binding protein-4 - mediators of comorbidities in patients with psoriasis?	Gerdes S., Osadtschy S., Rostami-Yazdi M., Buhles N., Weichenthal M., Mrowietz U.	Experimental Dermatology	2012	10.1111/j.1600-0625.2011.01402.x	Embase
22175820	Psoriasis and risk of nonfatal cardiovascular disease in U.S. women: A cohort study	Li W.-Q., Han J.-L., Manson J.E., Rimm E.B., Rexrode K.M., Curhan G.C., Qureshi A.A.	British Journal of Dermatology	2012	10.1111/j.1365-2133.2011.10774.x	Embase
22221950	Coronary artery disease in patients with psoriasis referred for coronary angiography	Armstrong A.W., Harskamp C.T., Ledo L., Rogers J.H., Armstrong E.J.	American Journal of Cardiology	2012	10.1016/j.amjcard.2011.11.025	Embase
22356630	The concept of psoriasis as a systemic inflammation: Implications for disease management	Reich K.	Journal of the European Academy of Dermatology and Venereology	2012	10.1111/j.1468-3083.2011.04410.x	Embase
22356631	Implementing treatment goals for successful long-term management of psoriasis	Mrowietz U.	Journal of the European Academy of Dermatology and Venereology	2012	10.1111/j.1468-3083.2011.04411.x	Embase
22373901	Comorbidities and psoriasis. Impact on clinical practice	Gerdes S., Mrowietz U.	Hautarzt	2012	10.1007/s00105-011-2230-x	Embase
22395580	An update on the long-term safety experience of Ustekinumab: Results from the psoriasis clinical development program with up to four years of follow-up	Reich K., Papp K.A., Griffiths C.E.M., Szapary P.O., Yeilding N., Wasfi Y., Ott E., Hsu M.-C., Lebwohl M., Gordon K.B.	Journal of Drugs in Dermatology	2012		Embase
22572815	Chronic skin-specific inflammation promotes vascular inflammation and thrombosis	Wang Y., Gao H., Loyd C.M., Fu W., Diaconu D., Liu S., Cooper K.D., McCormick T.S., Simon D.I., Ward N.L.	Journal of Investigative Dermatology	2012	10.1038/jid.2012.112	Embase
22649206	Psoriasis alters HDL composition and cholesterol efflux capacity	Holzer M., Wolf P., Curcic S., Birner-Gruenberger R., Weger W., Inzinger M., El-Gamal D., Wadsack C., Heinemann A., Marsche G.	Journal of Lipid Research	2012	10.1194/jlr.M027367	Embase
22897416	Association of psoriasis with stroke and myocardial infarction: Meta-analysis of cohort studies	Xu T., Zhang Y.-H.	British Journal of Dermatology	2012	10.1111/bjd.12002	Embase
23006590	Prognosis after percutaneous coronary intervention in patients with psoriasis: a cohort study using Danish nationwide registries	Ahlehoff O., Lindhardsen J., Gislason G.H., Olesen J.B., Charlot M., Skov L., Torp-Pedersen C., Hansen P.R.	BMC Cardiovascular Disorders	2012	10.1186/1471-2261-12-79	Embase
23134986	PSOLAR: Design, utility, and preliminary results of a prospective, international, disease-based registry of patients with psoriasis who are receiving, or are candidates for, conventional systemic treatments or biologic agents	Papp K.A., Strober B., Augustin M., Calabro S., Londhe A., Chevrier M.	Journal of Drugs in Dermatology	2012		Embase
23157913	Cardiovascular risk and psoriasis: The role of biologic therapy	Puig L.	Actas Dermo-Sifiliograficas	2012	10.1016/j.ad.2012.02.003	Embase
	A Review of the Epidemiology of Cardiovascular Comorbidities in Psoriasis	Lee S., Wu J.J.	Current Dermatology Reports	2012	10.1007/s13671-011-0005-3	Embase
	Association between tumor necrosis factor inhibitor therapy and myocardial infarction risk in patients with psoriasis	Wu J.J., Poon K.-Y.T., Channual J.C., Shen A.Y.-J.	Archives of Dermatology	2012	10.1001/archdermatol.2012.2502	Embase
	Arterial hypertension in patients with psoriasis	Sikora-Grabka E., Adamczak M., Wiȩcek A.	ARTER HYPERTENS	2012		Embase
	Prognosis after percutaneous coronary intervention in patients with psoriasis: A cohort study using Danish nationwide registries	Ahlehoff O., Lindhardsen J., Olesen J.B., Charlot M.G., Gislason G.H., Skov L., Torp-Pedersen C., Hansen P.R.	BMC Cardiovasc Disord	2012	10.1186/1471-2261-12-79	Embase
	“Late onset hypogonadism” is an interdisciplinary condition-comorbidities in elderly hypogonadal men presenting or referred to urological institutions in Germany	Farid S., Aksam Y., Ahmad H., Louis G.	International Journal of Urology	2012	10.1111/j.1442-2042.2012.03167.x	Embase
	“Late onset hypogonadism” is not an isolated condition-comorbidities in elderly hypogonadal men presenting or referred to urological institutions in germany	Haider A., Yassin A., Gooren L., Saad F.	Endocrine Reviews	2012		Embase
	“late onset hypogonadism” is not an isolated condition-comorbidities in elderly hypogonadal men presenting or referred to urological institutions in germany	Farid S., Haider A., Yassin A.	Journal of Sexual Medicine	2012	10.1111/jsm.12007-1	Embase
	A 10-year postmarketing surveillance registry of adalimumab for moderate to severe psoriasis: Second-year interim results of ESPRIT	Kerdel F., Thaci D., Chen K., Goldblum O.	Journal of the American Academy of Dermatology	2012	10.1016/j.jaad.2011.11.764	Embase
	Atherosclerosis and cardiovascular outcomes in psoriasis: A population-based study	Dowlatshahi E., Wakkee M., Kavousi M., Ikram M., Franco O., Nijsten T.	British Journal of Dermatology	2012	10.1111/j.1365-2133.2012.011134.x	Embase
	Biologic therapies in the treatment of psoriasis: Their association with the development of specific inflammatory comorbid conditions among a cohort of the Newfoundland and Labrador population	Gulliver W., Gladney N., Collins K., Morrissey A., Mac Donald D.	Dermatology and Therapy	2012	10.1007/s13555-012-0010-x	Embase
	Burdens of psoriasis in the Asia pacific region: A literature review	Schenkel B., Leartsakulpanitch J., Yue N.	Value in Health	2012	10.1016/j.jval.2012.08.446	Embase
	Cardiac ischemia and anti-TNF: Spontaneous reports notified to the French Pharmacovigilance Database	Chaussard M., Ginisty S., Rose J., Eftekhari P.	Fundamental and Clinical Pharmacology	2012	10.1111/j.1472-8206.2012.01032.x	Embase
	Cardiovascular risk factors and risk for recurrent cardiovascular events among psoriasis patients undergoing cardiac catheterization	Farrow J.M., Armstrong E.J., Klem K., Anderson D., Azizi S., Rutledge J.C., Rogers J.H., Armstrong A.W.	Journal of Investigative Dermatology	2012	10.1038/jid.2012.82	Embase
	Circulating endothelial cell levels in psoriatic patients before and after treatment with Etanercept	Caldarola G., Capoluongo E., Palumbo S., Maiorino A., Tassone F., De Simone C.	Journal of Investigative Dermatology	2012	10.1038/jid.2012.298	Embase
	Incidence of selected adverse events among patients with inflammatory bowel disease (IBD) in the healthcore integrated research database (HIRD [SM])	Lanes S., Leach T., Parikh A., Faich G., McAuliffe M.E., Porter J., Holick C.N., Esposito D.B., Zhao Y., Fox I.	Gastroenterology	2012		Embase
	Increased risk of myocardial infarction and stroke in patients with inflammatory bowel disease - A nationwide cohort study	Kristensen S.L., Hansen P.R., Ahlehoff O., Lindhardsen J., Horvath-Puho E., Erichsen R., Torp-Pedersen C., Nielsen O.H., Gislason G.H., Sorensen H.T.	European Heart Journal	2012	10.1093/eurheartj/ehs281	Embase
	Is psoriasis an independent risk factor for ischemic heart disease (IHD)?	McEvoy M., Veetil B.M.A., Crowson C., Matteson E., Maradit-Kremers H.	Journal of the American Academy of Dermatology	2012	10.1016/j.jaad.2011.11.043	Embase
	Long-term efficacy and safety of ustekinumab in patients with moderate to severe psoriasis through 5 years of follow-up: Results from the PHOENIX 1 long-term extension	Kimball A.B., Papp K.A., Wasfi Y., Chan D., Bissonnette R., Sofen H., Yeilding N., Li S., Szapary P.O., Gordon K.B.	British Journal of Dermatology	2012	10.1111/j.1365-2133.2012.10938.x	Embase
	Major adverse cardiovascular events are more common in rheumatoid arthritis than in psoriatic arthritis and are associated with different risk factors	Anandarajah A.P., Saunders K.C., Reed G.W., Onofrei A.U., Greenberg J.D., Ritchlin C.T.	Arthritis and Rheumatism	2012	10.1002/art.37735	Embase
	Men with late onset hypogonadism often suffer from other ailments needing treatment and vice versa	Saad F., Haider A., Yassin A., Gooren L.	Maturitas	2012	10.1016/S0378-5122(12)70076-2	Embase
	OBSERVE-5 long-term surveillance registry of patients receiving etanercept for psoriasis	Kimball A., Kricorian G., Gelfand J.M., Creamer K.	Journal of the American Academy of Dermatology	2012	10.1016/j.jaad.2011.11.825	Embase
	Prevalence of cardiovascular disease among patients with psoriasis undergoing cardiac catheterization	Armstrong A., Harskamp C., Armstrong E., Rogers J., Ledo L.	Journal of the American Academy of Dermatology	2012	10.1016/j.jaad.2011.11.833	Embase
	Prevalence of comorbidities is lower among HLA-Cw6-positive psoriasis patients	Tejasvi T., Stuart P.E., Nair R.P., Voorhees J.J., Elder J.T.	Journal of Investigative Dermatology	2012	10.1038/jid.2012.82	Embase
	Psoriasis severity and cardiovascular risk factors among patients referred for cardiac catheterization	Armstrong A., Harskamp C., Armstrong E., Rogers J., Ledo L.	Journal of the American Academy of Dermatology	2012	10.1016/j.jaad.2011.11.842	Embase
	Psoriasis: Heterogeneity, innate immunity and comorbidities	Christophers E.	Expert Review of Dermatology	2012	10.1586/edm.12.11	Embase
	Psoriatic arthritis and risk of overt cardiovascular disease: Review of the evidence	Husted J.A., Song G.J.	International Journal of Clinical Rheumatology	2012	10.2217/ijr.12.68	Embase
	Reduction of adverse cardiovascular events in patients with severe psoriasis treated with biologic agents or methotrexate: A Danish real-world cohort study	Ahlehoff O., Skov L., Gislason G., Iversen L., Lasthein S., Gniadecka M., Gniadecki R., Dam T.N., Torp-Pedersen C., Hansen P.R.	European Heart Journal	2012	10.1093/eurheartj/ehs281	Embase
	Risk of incident cardiovascular disease events in patients with psoriasis: A retrospective cohort study using the general practice research database	Primatesta P., Plana E., Torres Z.A.	Pharmacoepidemiology and Drug Safety	2012	10.1002/pds.3324	Embase
	The effect of TNF-inhibitor therapy on myocardial infarction risk in those with psoriasis only, psoriatic arthritis only, and both psoriasis and psoriatic arthritis	Wu J., Shen A., Poon K.-Y.	Journal of the American Academy of Dermatology	2012	10.1016/j.jaad.2011.11.854	Embase
	Visfatin - Friend or foe?	Płatek A.E., Szymański F.M.	Polski Przeglad Kardiologiczny	2012		Embase
22404103	Re-evaluation of the risk for major adverse cardiovascular events in patients treated with anti-IL-12/23 biological agents for chronic plaque psoriasis: A meta-analysis of randomized controlled trials	Tzellos T., Kyrgidis A., Zouboulis C.C.	Journal of the European Academy of Dermatology and Venereology	2013	10.1111/j.1468-3083.2012.04500.x	Embase
22963528	Cardiovascular disease event rates in patients with severe psoriasis treated with systemic anti-inflammatory drugs: A Danish real-world cohort study	Ahlehoff O., Skov L., Gislason G., Lindhardsen J., Kristensen S.L., Iversen L., Lasthein S., Gniadecki R., Dam T.N., Torp-Pedersen C., Hansen P.R.	Journal of Internal Medicine	2013	10.1111/j.1365-2796.2012.02593.x	Embase
23204039	Effects of the tumor necrosis factor-α antagonist adalimumab on arterial inflammation assessed by positron emission tomography in patients with psoriasis: Results of a randomized controlled trial	Bissonnette R., Tardif J.-C., Harel F., Pressacco J., Bolduc C., Guertin M.-C.	Circulation: Cardiovascular Imaging	2013	10.1161/CIRCIMAGING.112.975730	Embase
23278607	Risk and predictors of cardiovascular disease in psoriasis: A population-based study	Maradit-Kremers H., Dierkhising R.A., Crowson C.S., Icen M., Ernste F.C., Mcevoy M.T.	International Journal of Dermatology	2013	10.1111/j.1365-4632.2011.05430.x	Embase
23329076	Risk of cardiovascular disorders in psoriasis patients: Current and future	Tablazon I.L.D., Al-Dabagh A., Davis S.A., Feldman S.R.	American Journal of Clinical Dermatology	2013	10.1007/s40257-012-0005-5	Embase
23528816	Incidence of cardiovascular disease in individuals with psoriasis: A systematic review and meta-analysis	Samarasekera E.J., Neilson J.M., Warren R.B., Parnham J., Smith C.H.	Journal of Investigative Dermatology	2013	10.1038/jid.2013.149	Embase
23557749	Psoriasis and major adverse cardiovascular events: A systematic review and meta-analysis of observational studies	Armstrong E.J., Harskamp C.T., Armstrong A.W.	Journal of the American Heart Association	2013	10.1161/JAHA.113.000062	Embase
23677316	Do TNF inhibitors reduce the risk of myocardial infarction in psoriasis patients?	Armstrong A.W.	JAMA - Journal of the American Medical Association	2013	10.1001/jama.2013.4695	Embase
23768295	Association of ethnicity, tumor necrosis factor inhibitor therapy, and myocardial infarction risk in patients with psoriasis	Wu J.J., Poon K.-Y.T.	Journal of the American Academy of Dermatology	2013	10.1016/j.jaad.2013.02.019	Embase
23845148	Psoriasis, cardiovascular events, cancer risk and alcohol use: Evidence-based recommendations based on systematic review and expert opinion	Richard M.-A., Barnetche T., Horreau C., Brenaut E., Pouplard C., Aractingi S., Aubin F., Cribier B., Joly P., Jullien D., Le Maître M., Misery L., Ortonne J.-P., Paul C.	Journal of the European Academy of Dermatology and Venereology	2013	10.1111/jdv.12162	Embase
23845149	Cardiovascular morbidity and mortality in psoriasis and psoriatic arthritis: A systematic literature review	Horreau C., Pouplard C., Brenaut E., Barnetche T., Misery L., Cribier B., Jullien D., Aractingi S., Aubin F., Joly P., Le Maître M., Ortonne J.-P., Paul C., Richard M.-A.	Journal of the European Academy of Dermatology and Venereology	2013	10.1111/jdv.12163	Embase
23925466	Psoriasis severity and the prevalence of major medical comorbidity: A population-based study	Yeung H., Takeshita J., Mehta N.N., Kimmel S.E., Ogdie A., Margolis D.J., Shin D.B., Attor R., Troxel A.B., Gelfand J.M.	JAMA Dermatology	2013	10.1001/jamadermatol.2013.5015	Embase
23974690	Comorbidities in psoriasis	Aurangabadkar S.	Indian Journal of Dermatology, Venereology and Leprology	2013	10.4103/0378-6323.115506	Embase
23986163	Association between the type and length of tumor necrosis factor inhibitor therapy and myocardial infarction risk in patients with psoriasis	Wu J.J., Poon K.-Y.T., Bebchuk J.D.	Journal of Drugs in Dermatology	2013		Embase
23986210	The quality of primary health care for chronically ill patients - A cross-sectional study	Kurpas D., Church J., Mroczek B., Hans-Wytrychowska A., Nitsch-Osuch A., Kassolik K., Andrzejewski W., Steciwko A.	Advances in Clinical and Experimental Medicine	2013		Embase
24026609	Tumor necrosis factor inhibitors and myocardial infarction in psoriasis	Wu J.J.	JAMA - Journal of the American Medical Association	2013	10.1001/jama.2013.276767	Embase
24026612	Tumor necrosis factor inhibitors and myocardial infarction in psoriasis: Reply	Armstrong A.W.	JAMA - Journal of the American Medical Association	2013	10.1001/jama.2013.276767	Embase
24034374	Association of gender, tumor necrosis factor inhibitor therapy, and myocardial infarction risk in patients with psoriasis	Wu J.J., Poon K.-Y.T.	Journal of the American Academy of Dermatology	2013	10.1016/j.jaad.2013.04.035	Embase
24138976	Risk of myocardial infarction in Canadian patients with psoriasis: A retrospective cohort study	Levesque A., Lachaine J., Bissonnette R.	Journal of Cutaneous Medicine and Surgery	2013	10.2310/7750.2013.13052	Embase
24192101	Psoriasis and cardiovascular disease	Torres T., Sales R., Vasconcelos C., Selores M.	Acta Medica Portuguesa	2013		Embase
24433181	Endothelial cells are highly heterogeneous at the level of cytokine-induced insulin resistance	Woth K., Prein C., Steinhorst K., Diehl S., Boehncke W.-H., Buerger C.	Experimental Dermatology	2013	10.1111/exd.12235	Embase
24474126	Peroxisome proliferator-activated receptor agonists (PPARs): A promising prospect in the treatment of psoriasis and psoriatic arthritis	Lima E.A., de Andrade Lima M.M.D., Marques C.D.L., Pinto Duarte A.L.B., Pita I.R., Pita M.G.R.	Anais Brasileiros de Dermatologia	2013	10.1590/abd1806-4841.20132653	Embase
	Erratum: Association between tumor necrosis factor inhibitor therapy and myocardial infarction risk in patients with psoriasis (JAMA Dermatology (2012) 148:11 (1244-1250))	Wu	JAMA Dermatology	2013		Embase
	Biologic therapies in the treatment of psoriasis: Their association with the development of specific inflammatory comorbid conditions among a cohort of the Newfoundland and Labrador population	Gulliver W., Gladney N., Collins K., Morrissey A., MacDonald D.	Dermatology and Therapy	2013		Embase
	Major adverse cardiovascular events in the Psoriasis Longitudinal Assessment and Registry (PSOLAR) study: Current status of observations	Gottlieb A.B., Kerdel F., Naldi L., Fakharzadeh S.	Journal of the American Academy of Dermatology	2013	10.1016/j.jaad.2012.12.848	Embase
	Psoriasis is not associated with atherosclerosis and incident cardiovascular events: The Rotterdam study	Dowlatshahi E.A., Wakkee M., Kavousi M., Ikram M., Hofman A., Franco O., Nijsten T.	J INVEST DERMATOL	2013		Embase
	Cardiovascular risk factors in patients with severe psoriasis: Are they being well screened and treated? A real-world setting study	Torres T., Sales R., Ferreira J.P., Carvalho C., Vasconcelos C., Da Silva B., Selores M.	Journal of the European Academy of Dermatology and Venereology	2013	10.1111/jdv.12186	Embase
	Cardiovascular safety in the ustekinumab clinical development program: Final update with up to 5 years of follow-up	Reich K., Griffiths C.E.M., Lebwohl M., Szapary P.	Journal of the American Academy of Dermatology	2013	10.1016/j.jaad.2012.12.801	Embase
	Cardiovascular safety in the ustekinumab clinical development programme: Final update with up to 5 years of follow-up	Reich K., Lebwohl M., Griffiths C.E.M., Szapary P.	British Journal of Dermatology	2013	10.1111/bjd.12306	Embase
	Comorbidities of psoriasis	Churton S.E., Doud K., Korman N.J.	Expert Review of Dermatology	2013	10.1586/edm.13.23	Embase
	Dimethylfumarate inhibits TNF-α induced expression of atherosclerosis associated cytokines and chemokines in human endothelial cells	Gerhardt S., König V., Hrgovic I., Kippenberger S., Kaufmann R., Meissner M.	Experimental Dermatology	2013	10.1111/exd.12072	Embase
23909282	Increased epicardial fat tissue is a marker of subclinical atherosclerosis in patients with psoriasis	Bulbul Sen B., Atci N., Rifaioglu E.N., Ekiz O., Kartal I., Buyukkaya E., Kurt M., Karakas M.F., Buyukkaya S., Akcay A.B., Sen N.	British Journal of Dermatology	2013	10.1111/bjd.12569	Embase
	Left ventricular myocardial tissue in rheumatoid arthritis shows systemic inflammation after fatal myocardial infarction	Van Den Oever I.A.M., Van Sijl A.M., Baylan U., Nurmohamed M.T., Voskuyl A.E., Niessen H.W., Simsek S.	Arthritis and Rheumatism	2013	10.1002/art.38216	Embase
	Major adverse cardiovascular events in the psoriasis longitudinal assessment and registry (PSOLAR) study: Current status of observations	Gottlieb A., Naldi L., Chevrier M., Bissonnette R.	Journal of the American Academy of Dermatology	2013	10.1016/j.jaad.2012.12.848	Embase
	Major adverse cardiovascular events in the psoriasis longitudinal assessment and registry study: Current status of observations	Naldi L., Gottlieb A.B., Kerdel F., Bissonnette R., Fakharzadeh S., Calabro S., Langholff W., Chevrier M.	Journal of the European Academy of Dermatology and Venereology	2013	10.1111/jdv.12186	Embase
	Mean platelet volume in patients with psoriasis without risk factors for cardiovascular disease	Koc¸ S., Karakaş M.S., Altekin R.E., Demir I., Alpsoy E.	International Journal of Cardiology	2013	10.1016/S0167-5273(13)70460-1	Embase
	Potential complications of psoriasis therapy: A case report and review of catastrophic antiphospholipid syndrome	Rudloff N., Wikas S.	Journal of the American Academy of Dermatology	2013	10.1016/j.jaad.2012.12.857	Embase
	Prevalence of conventional cardiovascular risk factors in patients with psoriasis alone and in patients with psoriatic arthritis	Queiro-Silva R., Tejón P., Coto P., Alonso S., Alperi M., Rodríguez S., Acasuso B., Riestra J.L., Arboleya L., Ballina J.	Annals of the Rheumatic Diseases	2013	10.1136/annrheumdis-2013-eular.2910	Embase
	Psoriasis patients have greater coronary artery disease burden as directly assessed by coronary angiography	Singh G.D., Armstrong A.W., Armstrong E.J.	Circulation	2013		Embase
	Relative risk of myocardial infarction for canadian patients with psoriasis treated systemically as compared to patients treated with phototherapy	Levesque A., Bissonnette R., Préfontaine S., Lapierre M.-E., Lachaine J.	Pharmacoepidemiology and Drug Safety	2013	10.1002/pds.3512	Embase
	Risk of cardiovascular disease among patients with psoriatic arthritis compared to ankylosing spondylitis (retrospective cohort study)	Abbas Z., Magrey M.N.	Arthritis and Rheumatism	2013	10.1002/art.38216	Embase
	Risk of cardiovascular events in patients with psoriatic arthritis, psoriasis, and rheumatoid arthritis: A general population-based cohort study	Ogdie A., Yu Y., Haynes K., Maliha S., Love T., Troxel A., Hennessy S., Margolis D., Kimmel S., Mehta N.N., Choi H.K., Gelfand J.	Arthritis and Rheumatism	2013	10.1002/art.38216	Embase
	Risk of developing micro-and macrovascular complications in diabetes patients with psoriasis	Armstrong A.W., Guerin A., Faust E., Sundaram M., Mulani P.M.	Journal of the American Academy of Dermatology	2013	10.1016/j.jaad.2012.12.867	Embase
	Should we considerer different treatment goals for cardiovascular risk factors in patients with psoriasis?	Torres T., Sales R., Ferreira J.P., Carvalho C., Vasconcelos C., Da Silva B., Selores M.	Journal of the European Academy of Dermatology and Venereology	2013	10.1111/jdv.12186	Embase
	Association between the type and length of tumor necrosis factor (TNF) inhibitor therapy and myocardial infarction (MI) risk in psoriasis	Wu J.J., Poon K.T., Bebchuk J.D.	J Drugs Dermatol	2013	10.1038/jid.2013.98	Embase
	The independent impact of depression on incident myocardial infarction in psoriatic disease: A population-based cohort study	Burns L.C., Dutz J.P., Choi H.K.	Arthritis and Rheumatism	2013	10.1002/art.38216	Embase
24118377	Methylentetrahydrofolatereductase (rs1801133) polymorphism and psoriasis: Contribution to oxidative stress, lipid peroxidation and correlation with vascular adhesion protein 1, preliminary report	Asefi M., Vaisi-Raygani A., Khodarahmi R., Nemati H., Rahimi Z., Vaisi-Raygani H., Tavilani H., Pourmotabbed T.	Journal of the European Academy of Dermatology and Venereology	2014	10.1111/jdv.12262	Embase
24281789	Effect of treating psoriasis on cardiovascular Co-morbidities: Focus on TNF inhibitors	Famenini S., Sako E.Y., Wu J.J.	American Journal of Clinical Dermatology	2014	10.1007/s40257-013-0052-6	Embase
24525359	Psoriasis: The visible killer	Torres T., Bettencourt N.	Revista Portuguesa de Cardiologia	2014	10.1016/j.repc.2013.06.017	Embase
24779224	[Metabolic syndrome in patients with psoriasis].	Wolska K., Michalska-Jakubus M., Pietrzak A., Krasowska D.	Polski merkuriusz lekarski : organ Polskiego Towarzystwa Lekarskiego	2014		Embase
24800325	The role of the community nurse in psoriatic comorbidities interventions.	Aldridge A.	British journal of community nursing	2014	10.12968/bjcn.2014.19.1.38	Embase
24804827	Interleukin-18 as a therapeutic target in acute myocardial infarction and heart failure	O'Brien L.C., Mezzaroma E., Van Tassell B.W., Marchetti C., Carbone S., Abbate A., Toldo S.	Molecular Medicine	2014	10.2119/molmed.2014.00034	Embase
24848273	Complement C3 as a marker of cardiometabolic risk in psoriasis	Torres T., Bettencourt N., Mendonça D., Vasconcelos C., Silva B.M., Selores M.	Archives of Dermatological Research	2014	10.1007/s00403-014-1467-5	Embase
24903077	Psoriasis and risk of heart failure: A nationwide cohort study	Khalid U., Ahlehoff O., Gislason G.H., Kristensen S.L., Skov L., Torp-Pedersen C., Hansen P.R.	European Journal of Heart Failure	2014	10.1002/ejhf.113	Embase
25023174	The therapeutic potential of i-domain integrins	Brennan M., Cox D.	Advances in Experimental Medicine and Biology	2014	10.1007/978-94-017-9153-3-11	Embase
25116971	Tumor necrosis factor inhibitor therapy and myocardial infarction risk in patients with psoriasis, psoriatic arthritis, or both	Wu J.J., Poon K.-Y.T.	Journal of drugs in dermatology : JDD	2014		Embase
25556438	An in silico appraisal to identify high affinity anti-apoptotic synthetic tetrapeptide inhibitors targeting the mammalian caspase 3 enzyme	Kelotra S., Jain M., Kelotra A., Jain I., Bandaru S., Nayarisseri A., Bidwai A.	Asian Pacific journal of cancer prevention : APJCP	2014		Embase
	Neutrophil to lymphocyte ratio as a measure of systemic inflammation in psoriasis	Sen, BB; Rifaioglu, EN; Ekiz, O; Inan, MU; Sen, T; Sen, N	CUTAN OCUL TOXICOL	2014	10.3109/15569527.2013.834498	Embase
	A retrospective cohort study of interferon-α therapy in myeloproliferative neoplasms; adverse events, thromboembolic incidence and causes of termination of therapy	Lindgren M., Samuelsson J., Nilsson L., Knutsen H., Ghanima W., A˚ström M., Ejerblad E., Hugosson A., Johansson P.L., Andréasson B.	Blood	2014		Embase
	A study to evaluate how ustekinumab is used in the real-world setting in patients with plaque psoriasis in asia-pacific countriesmarcopolo study	Lee M.G., Tsai T.F., Theng C., Choon S.E., Wiryadi B.E., Pires A., Tan W., Rodriguez Moralez A.	Journal of Dermatology	2014	10.1111/1346-8138.12686	Embase
	Cardiovascular event risk assessment in psoriasis patients treated with tumor necrosis factor-alfa inhibitors versus methotrexate	Wu J.J., Guérin A., Dea K., Wang K., Sundaram M., Mulani P.	Journal of the American Academy of Dermatology	2014	10.1016/j.jaad.2014.01.006	Embase
	Cardiovascular outcomes in patients with rheumatoid arthritis, psoriasis and psoriatic arthritis: A systematic review and meta-analyses	McFarlane A., Roubille C., Richer V., Starnino T., McCourt C., Fleming P., Siu S., Kraft J., Lynde C., Pope J., Gulliver W., Dutz J., Bessette L., Bissonnette R., Haraoui B., Keeling S.O.	Annals of the Rheumatic Diseases	2014	10.1136/annrheumdis-2014-eular.1348	Embase
	Economic impact of psoriatic arthritis at a single center in toronto ontario	Bohdanowicz M., Thavaneswaran A., Chandran V., Gladman D.	Journal of Rheumatology	2014	10.3899/jrheum.140420	Embase
	Fifty-two week clinical response to brodalumab, an anti-IL-17R antibody, in subjects with psoriatic arthritis	Mease P.J., Genovese M.C., Greenwald M.W., Ritchlin C.T., Beaulieu A., Deodhar A., Newmark R., Feng J., Erondu N., Nirula A.	Annals of the Rheumatic Diseases	2014	10.1136/annrheumdis-2014-eular.1174	Embase
	Lipid and cardiovascular effects of statin therapy in patients with and without psoriasis: A post hoc analysis of 3 large cardiovascular endpoint trials	Ports W., DeMicco D., Laskey R., Fayyad R., Wolk R.	Journal of the American Academy of Dermatology	2014	10.1016/j.jaad.2014.01.721	Embase
	Major adverse cardiovascular events among initiators of biologic therapies in the Psoriasis Longitudinal Assessment and Registry (PSOLAR) study	Bissonnette R., Gottlieb A.B., Papp K., Fakharzadeh S.	Journal of the American Academy of Dermatology	2014	10.1016/j.jaad.2014.01.725	Embase
	Myocardial infarction associated with a transiently positive lupus-anticoagulant antibody in patient taking adalimumab for psoriasis	Sadlier M., Tobin A.M., Connolly M., Fitzgerald R.	Journal of the American Academy of Dermatology	2014	10.1016/j.jaad.2014.01.731	Embase
	Psoriasis and the risk of stroke: A populationbased cohort study	Parisi R., Rutter M.K., Lunt M., Young H.S., Symmons D.P.M., Griffiths C.E.M., Ashcroft D.M.	British Journal of Dermatology	2014	10.1111/bjd.13488	Embase
	Psoriasis and the risk of stroke: A population-based cohort study using the clinical practice research datalink (cprd)	Parisi R., Rutter M.K., Lunt M., Young H.S., Symmons D.P.M., Griffiths C.E.M., Ashcroft D.M.	Pharmacoepidemiology and Drug Safety	2014	10.1002/pds.3701	Embase
	Quantitative coronary CT angiography demonstrates increased total burden and non-calcified plaque in psoriasis	Mehta N.N., Rodriguez K., Jahanshad A., Natarajan B., Krishnamoorthy P., Playford M.P., Doveikis J., Ahlman M.A., Bluemke D.A.	Circulation	2014		Embase
	Safety and effectiveness of adalimumab treatment in Japanese patients with psoriasis and psoriatic arthritis: All case postmarketing surveillance in Japan	Asahina A., Nakagawa H., Torii H., Sawa J., Ohtsuki M., Yamaguchi Y.	Journal of the American Academy of Dermatology	2014	10.1016/j.jaad.2014.01.760	Embase
	Serum ferritin levels as an indicator of anaemia in patients with moderate-to-severe psoriasis compared with the general public	Gulliver W., Gulliver S., Randell S.	British Journal of Dermatology	2014	10.1111/bjd.13488	Embase
	The effects of TNF inhibitors, methotrexate, NSAIDS and corticosteroids on cardiovascular events in rheumatoid arthritis, psoriasis and psoriatic arthritis: A systematic review and meta-analysis	Roubille C., Richer V., Starnino T., McCourt C., McFarlane A., Fleming P., Siu S., Kraft J., Lynde C., Pope J., Keeling S., Gulliver W., Dutz J., Bessette L., Bissonnette R., Haraoui B.	Annals of the Rheumatic Diseases	2014	10.1136/annrheumdis-2014-eular.5448	Embase
	Psoriasis and the risk of myocardial infarction: A population-based cohort study	Parisi R., Rutter M.K., Lunt M., Young H.S., Symmons D.P.M., Griffiths C.E.M., Ashcroft D.M.	British Journal of Dermatology	2014	10.1111/bjd.13488	Embase
	Psoriasis and the risk of myocardial infarction: A population-based cohort study using the clinical practice research datalink	Parisi R., Rutter M.K., Lunt M., Young H.S., Symmons D.P.M., Griffiths C.E.M., Ashcroft D.M.	Pharmacoepidemiology and Drug Safety	2014	10.1002/pds.3701	Embase
24735175	Increased serum level of N-terminal Pro-B-type natriuretic peptide as a possible biomarker of cardiovascular risk in psoriatic patients	Pietrzak A., Bartosinska J., Blaszczyk R., Chodorowska G., Brzozowski W., Hercogova J., Donica H., Lotti T.	Journal of the European Academy of Dermatology and Venereology	2015	10.1111/jdv.12528	Embase
25102892	Risk of myocardial infarction in psoriasis patients: A retrospective cohort study	Wu J.J., Choi Y.M., Bebchuk J.D.	Journal of Dermatological Treatment	2015	10.3109/09546634.2014.952609	Embase
25303139	Cardiovascular outcomes and systemic anti-inflammatory drugs in patients with severe psoriasis: 5-year follow-up of a Danish nationwide cohort	Ahlehoff O., Skov L., Gislason G., Gniadecki R., Iversen L., Bryld L.E., Lasthein S., Lindhardsen J., Kristensen S.L., Torp-Pedersen C., Hansen P.R.	Journal of the European Academy of Dermatology and Venereology	2015	10.1111/jdv.12768	Embase
25351522	Risk of major cardiovascular events in patients with psoriatic arthritis, psoriasis and rheumatoid arthritis: A population-based cohort study	Ogdie A., Yu Y., Haynes K., Love T.J., Maliha S., Jiang Y., Troxel A.B., Hennessy S., Kimmel S.E., Margolis D.J., Choi H., Mehta N.N., Gelfand J.M.	Annals of the Rheumatic Diseases	2015	10.1136/annrheumdis-2014-205675	Embase
25362972	Metabolic syndrome in Spanish patients with psoriasis needing systemic therapy: Prevalence and association with cardiovascular disease in PSO-RISK, a cross-sectional study	Belinchón I., Vanaclocha F., De La Cueva-Dobao P., Coto-Segura P., Labandeira J., Herranz P., Taberner R., Juliá B., Cea-Calvo L., Puig L.	Journal of Dermatological Treatment	2015	10.3109/09546634.2014.983039	Embase
25599394	Psoriasis and cardiometabolic traits: Modest association but distinct genetic architectures	Koch M., Baurecht H., Ried J.S., Rodriguez E., Schlesinger S., Volks N., Gieger C., Rückert I.-M., Heinrich L., Willenborg C., Smith C., Peters A., Thorand B., Koenig W., Lamina C., Jansen H., Kronenberg F., Seissler J., Thiery J., Rathmann W., Schunkert H., Erdmann J., Barker J., Nair R.P., Tsoi L.C., Elder J.T., Mrowietz U., Weichenthal M., Mucha S., Schreiber S., Franke A., Schmitt J., Lieb W.…	Journal of Investigative Dermatology	2015	10.1038/jid.2015.8	Embase
25742120	Psoriasis and the Risk of Major Cardiovascular Events: Cohort Study Using the Clinical Practice Research Datalink	Parisi R., Rutter M.K., Lunt M., Young H.S., Symmons D.P.M., Griffiths C.E.M., Ashcroft D.M.	Journal of Investigative Dermatology	2015	10.1038/jid.2015.87	Embase
25799668	Pharmacovigilance update	Fogarasi Szabo N., Diezi L., Delenclos L., Renard D., Chtioui H., Rothuizen L.E., Livio F., Buclin T.	Revue Medicale Suisse	2015		Embase
25862150	Risk of incident chronic kidney disease and end-stage renal disease in patients with psoriasis: A nationwide population-based cohort study	Chi C.-C., Wang J., Chen Y.-F., Wang S.-H., Chen F.-L., Tung T.-H.	Journal of Dermatological Science	2015	10.1016/j.jdermsci.2015.03.012	Embase
26223654	Chronic psoriatic skin inflammation leads to increased monocyte adhesion and aggregation	Golden J.B., Groft S.G., Squeri M.V., Debanne S.M., Ward N.L., McCormick T.S., Cooper K.D.	Journal of Immunology	2015	10.4049/jimmunol.1402307	Embase
26633680	Patient preferences for biologicals in psoriasis: Top priority of safety for cardiovascular patients	Schaarschmidt M.-L., Kromer C., Herr R., Schmieder A., Sonntag D., Goerdt S., Peitsch W.K.	PLoS ONE	2015	10.1371/journal.pone.0144335	Embase
26675482	Chronic, not acute, skin-specific inflammation promotes thrombosis in psoriasis murine models	Golden J.B., Wang Y., Fritz Y., Diaconu D., Zhang X., Debanne S.M., Simon D.I., McCormick T.S., Ward N.L.	Journal of Translational Medicine	2015	10.1186/s12967-015-0738-z	Embase
	Cardiovascular risk factors in patients with moderate to severe psoriasis: Integrated prevalence and safety data from 5 randomized controlled trials of adalimumab	Leonardi C., Gu Y., Arikan D., Lau W., Amer F.	Journal of the American Academy of Dermatology	2015		Embase
	Effects of methotrexate on the risk of myocardial infarction among canadian patients with psoriasis and psoriatic arthritis	Cyr M.-C., Bissonnette R., Lachaine J.	Pharmacoepidemiology and Drug Safety	2015	10.1002/pds.3838	Embase
	Cardiovascular risk factors in patients with moderate to severe psoriasis: Integrated prevalence and safety data from 5 randomized controlled trials of adalimumab	Leonardi C., Gu Y., Arikan D., Lau W., Amer F.	Journal of the american academy of dermatology.	2015		Embase
	Risk of incident chronic kidney disease and end-stage renal disease in patients with psoriasis: A nationwide population-based cohort study	Chi CC, Wang J, Chen YF, Wang SH, Chen FL, Tung TH.	J Dermatol Sci	2015		Embase
	Vascular inflammation in the aorta is related to coronary plaque burden in psoriasis	Salahuddin T., Natarajan B., Selwaness M., Sadek A., Playford M., Doveikis J., Bluemke D., Mehta N.N.	Journal of Investigative Medicine	2015		Embase
	A new familial TINF2 mutation in a telomere syndrome with aplastic anemia	Iannotti T., Matteucci C., Nofrini V., Brandimarte L., Quintini M., Perriello V., Mecucci C.	Haematologica	2015		Embase
	Association between tumor necrosis factor inhibitor therapy and changes in C-reactive protein among patients with psoriasis, psoriatic arthritis, or rheumatoid arthritis	Wu J., Rowan C., Bebchuk J., Anthony M.	Journal of Investigative Dermatology	2015		Embase
	Cardiovascular morbidity and mortality of cutaneous psoriasis (PSC) and psoriatic arthritis (PSA) are well documented, with increased risks of myocardial infarction, ischemic heart disease, and the metabolic syndrome in these patients	Chung Y., Eder L., Chandran V., Gladman D.	Journal of Rheumatology	2015	10.3899/jrheum.150322	Embase
	Cardiovascular serum biomarkers in patients with moderate to severe psoriasis	Gkalpakiotis S., Arenbergerova M., Potockova J., Kraml P., Gkalpakioti P., Arenberger P.	Journal of the American Academy of Dermatology	2015		Embase
	Combined Annual Meeting of the Central Society for Clinical and Translational Research and the Midwestern Section American Federation for Medical Research		Journal of Investigative Medicine	2015		Embase
	ESPRIT: 10-year postmarketing surveillance registry of adalimumab for moderate to severe psoriasis: All treatment-emergent cardiovascular events at 5-year interim analysis	Wu J., Reich K., Bereswill M., Ghorayeb E.	Journal of the American Academy of Dermatology	2015		Embase
	HLA-Cw6, the quintessential psoriasis gene linked to early age of onset, decreased longevity, CV risk and the response to biologic therapy	Gulliver W., MacDonald D., Connors S., Bachelez H., Gulliver S., Randell S.	Journal of Investigative Dermatology	2015		Embase
	Low myocardial infarction and stroke incidence in hispanic patients with psoriasis	Nieves J., Sulia C., Figueroa L., Crespo M., Escobales N., Altieri P.I., Banchs H.L.	Journal of Investigative Medicine	2015		Embase
	Major adverse cardiovascular events in the Psoriasis Longitudinal Assessment and Registry Study (PSOLAR): Current status of observations	Gottlieb A.B., Bissonnette R., Kerdel F., Naldi L., Papp K., Goyal K., Calabro S., Langholff W., Fakharzadeh S.	Journal of the American Academy of Dermatology	2015		Embase
	Meeting Abstracts from the 4th World Psoriasis and Psoriatic Arthritis Conference: “Psoriasis - New Insights and Innovations”		Journal of Investigative Dermatology	2015		Embase
	Myocardial function and systemic anti-inflammatory drugs in patients with severe psoriasis: A prospective echocardiographic study	Ahlehoff O., Hansen P.R., Gislason G.H., Frydland M., Bryld L.E., Elming H.E., Jemec G.B.E.	European Heart Journal	2015	10.1093/eurheartj/ehv402	Embase
	Psoriasis and coronaryartery disease: A hispanic population study	Altieri P.I., Nieves J., Sulia C., Figueroa L., Banchs H.L., Crespo M., Escobales N.	Journal of Investigative Medicine	2015	10.1097/JIM.0000000000000146	Embase
26607356	Psoriasis: More Than Just Skin Deep	Tarkin J.M., Rudd J.H.F.	Arteriosclerosis, Thrombosis, and Vascular Biology	2015	10.1161/ATVBAHA.115.306560	Embase
	S100A8/A9 is increased in psoriasis serum, relates to vascular diseases and activates human endothelial cells	Teague H., Ng Q., Purmalek M., Natarajan B., Salahuddin T., Stansky E., Aridi T., Playford M.P., Kaplan M.J., Mehta N.N.	Circulation	2015		Embase
	Vascular inflammation in the aorta is related to coronary plaque burden in psoriasis	Salahuddin T., Natarajan B., Selwaness M., Sadek A., Playford M., Doveikis J., Bluemke D., Mehta N.N.	Journal of Investigative Medicine	2015	10.1097/JIM.0000000000000173	Embase
25599394	Psoriasis and cardiometabolic risk: Independent association but distinct genetic architectures	Koch M., Baurecht H., Rodriguez E., Volks N., Gieger C., Heinrich L., Willenborg C., Peters A., Kronenberg F., Seissler J., Thiery J., Rathmann W., Schunkert H., Erdmann J., Barker J., Elder J.T., Mrowietz U., Weichenthal M., Schreiber S., Schmitt J., Lieb W., Weidinger S.	Experimental Dermatology	2015	10.1111/exd.12623	Embase
26280176	Impact of depression on risk of myocardial infarction, stroke and cardiovascular death in patients with psoriasis: A danish nationwide study	Egeberg A., Khalid U., Gislason G.H., Mallbris L., Skov L., Hansen P.R.	Acta Dermato-Venereologica	2016	10.2340/00015555-2218	Embase
26316538	Psoriasis as an Independent Risk Factor for Cardiovascular Disease: An Epidemiologic Analysis Using a National Database	Lai Y.C., Yew Y.W.	Journal of Cutaneous Medicine and Surgery	2016	10.1177/1203475415602842	Embase
26836804	Psoriasis and comorbidities. Epidemiological studies	Egeberg A.	Danish Medical Journal	2016		Embase
27207347	Do biologics protect patients with psoriasis from myocardial infarction? A retrospective cohort	Gulliver W.P., Randell S., Gulliver S., Connors S., Bachelez H., Macdonald D., Gladney N., Morrissey A., Fleming P.	Journal of Cutaneous Medicine and Surgery	2016	10.1177/1203475416650430	Embase
27300248	The Effect of TNF Inhibitors on Cardiovascular Events in Psoriasis and Psoriatic Arthritis: an Updated Meta-Analysis	Yang Z.-S., Lin N.-N., Li L., Li Y.	Clinical Reviews in Allergy and Immunology	2016	10.1007/s12016-016-8560-9	Embase
27376696	Self-reported depression in psoriasis is associated with subclinical vascular diseases	Aberra T.M., Joshi A.A., Lerman J.B., Rodante J.A., Dahiya A.K., Teague H.L., Ng Q., Silverman J.I., Sorokin A.V., Salahuddin T., Lockshin B.N., Ahlman M.A., Playford M.P., Chen M.Y., Gelfand J.M., Mehta N.N.	Atherosclerosis	2016	10.1016/j.atherosclerosis.2016.05.043	Embase
27402717	Psoriasis patients treated with biologics and methotrexate have a reduced rate of myocardial infarction: A collaborative analysis using international cohorts	Gulliver W.P., Young H.M., Bachelez H., Randell S., Gulliver S., Al-Mutairi N.	Journal of Cutaneous Medicine and Surgery	2016	10.1177/1203475416658004	Embase
27458624	Cardiovascular risk in patients with psoriatic arthritis	Korotaeva T.V., Novikoya D.S., Loginova E.Y.	Terapevticheskiĭ arkhiv	2016		Embase
27459457	Epidemiological Assessments of Skin Outcomes in the Nurses' Health Studies	Li W.-Q., Cho E., Weinstock M.A., Mashfiq H., Qureshi A.A.	American journal of public health	2016	10.2105/AJPH.2016.303315	Embase
	Analysis of major adverse cardiovascular events in the psoriasis longitudinal assessment and registry study (PSOLAR)	Bissonnette R., Gottlieb A., Kerdel F., Naldi L., Papp K., Calabro S., Langholff W., Fakharzadeh S., Goyal K.	Journal of the American Academy of Dermatology	2016		Embase
	Efficacy and safety results of guselkumab, an anti-IL23 monoclonal antibody, in patients with active psoriatic arthritis over 24 weeks: A phase 2a, randomized, double-blind, placebo-controlled study	Deodhar A., Gottlieb A., Boehncke W.-H., Dong B., Wang Y., Barchuk W., Xu X.L., Hsia E.	Arthritis and Rheumatology	2016		Embase
26280176	The impact of depression on the risk of myocardial infarction, stroke, and cardiovascular death in patients with psoriasis: A Danish nationwide study	Egeberg A., Khalid U., Gislason G., Mallbris L., Skov L., Hansen P.R.	Acta Derm Venereol	2016		Embase
	Analysis of major adverse cardiovascular events in the psoriasis longitudinal assessment and registry study (PSOLAR)	Bissonnette R., Gottlieb A.B., Kerdel F., Naldi L., Papp K., Calabro S., Langholff W., Fakharzadeh S., Goyal K.	Journal of the European Academy of Dermatology and Venereology	2016	10.1111/jdv.01-13709	Embase
	Association between tumor necrosis factor inhibitor therapy and reduced risk of major adverse cardiovascular events in patients with psoriasis	Wu J., Batech M., Reddy S., Mehta N.	Journal of the American Academy of Dermatology	2016		Embase
	Biologic therapy for psoriasis is not associated with mace in real world clinical practice: A Canadian multicenter retrospective study	Qiang J., Kim W., Yeung J.	Journal of the European Academy of Dermatology and Venereology	2016	10.1111/jdv.01-13709	Embase
	Biologics therapy in psoriasis patients with viral hepatitis, HIV, and cardiovascular diseases	Zarei M., Villada G., Romanelli P.	Journal of the American Academy of Dermatology	2016		Embase
	Cardiovascular (CV) event risk assessment in psoriasis (PS) patients treated with tumor necrosis factor-alpha inhibitors (TNFi) versus phototherapy	Wu J., Cloutier M., Gauthier-Loiselle M., Guérin A., Sundaram M.	Journal of the American Academy of Dermatology	2016		Embase
	Complications of inflammatory arthritis in first nations and non-first nations populations of Alberta, Canada	Barnabe C., Kaplan G., Avina-Zubieta A., Lacaille D., Hemmelgarn B., Esdaile J.	Journal of Rheumatology	2016	10.3899/jrheum.160272	Embase
	Efficacy and safety results of Guselkumab, an anti-IL23 monoclonal antibody, in patients with active psoriatic arthritis over 24 weeks: A phase 2a, randomized, double-blind, placebo-controlled study	Deodhar A.A., Gottlieb A.B., Boehncke W.-H., Dong B., Wang Y., Barchuk W., Xu X., Hsia E.C.	Arthritis and Rheumatology	2016	10.1002/art.39977	Embase
	IL-17A exacerbates psoriasiform dermatitis in a mouse model of high-fat diet-induced steatohepatitis	Lecron J.-C., Vasseur P., Serres L., Jegou J.-F., Pohin M., Delwail A., Petit-Paris I., Levillain P., Favot L., Samson M., Yssel H., Morel F., Silvain C.	Cytokine	2016	10.1016/j.cyto.2016.07.020	Embase
	Impact of biological therapies on risk of major adverse cardiac events in patients with psoriasis: A meta-analysis of randomized controlled trials	Rungapiromnan W., Warren R., Yiu Z., Griffiths C.E.M., Ashcroft D.M.	British Journal of Dermatology	2016	10.1111/bjd.14524	Embase
	Inflammatory skin march: A concept for IL-1 mediated skin inflammation to cardio-vascular events including atopic dermatitis and psoriasis	Yamanaka K., Mizutani H.	Journal of Dermatological Science	2016	10.1016/j.jdermsci.2016.08.289	Embase
	Interventional Cardiology Workshop New Frontiers in Interventional Cardiology		Postepy w Kardiologii Interwencyjnej	2016		Embase
	Ixekizumab shows no association with major adverse cardiac events (MACE) in patients with moderate-to-severe psoriasis: An integrated safety analysis of clinical trials	Papp K., Bissonnette R., Ohtsuki M., Ferris L., Paul C., Lebwohl M., Leonardi C., Braun D.K., Zhao F., Reich K.	Journal of the American Academy of Dermatology	2016		Embase
	Long-term safety of adalimumab in clinical trials for adult patients with moderate to severe plaque psoriasis	Leonardi C., Papp K., Strober B., Thaçi D., Warren R.B., Tyring S., Arikan D., Karunaratne M., Valdecantos W.	Journal of the American Academy of Dermatology	2016		Embase
	Prevalence of comorbidity and associated risk factors in adults with atopic dermatitis and psoriasis	Egeberg A., Andersen Y., Gislason G., Skov L., Thyssen J.	Experimental Dermatology	2016	10.1111/exd.13200	Embase
	Quality of life and psychological aspects of patients with psoriasis and psoriatic arthritis	Khlystova E.A., Lvov A.N., Korotaeva T.V., Serov D.N., Potekaev N.N., Zhukova O.V.	Acta Dermato-Venereologica	2016	10.2340/00015555-2158	Embase
	Risk of incident chronic kidney disease and end-stage renal disease in people with psoriasis: A nationwide population-based cohort study	Chi C.-C., Wang J., Chen Y.-F., Wang S.-H., Tung T.-H.	Journal of Dermatological Science	2016	10.1016/j.jdermsci.2016.08.142	Embase
	Risk of major adverse cardiovascular events associated with biologic therapies in patients with plaque psoriasis: Systematic review and meta-analysis of randomised controlled trials	Rungapiromnan W., Warren R.B., Yiu Z.Z.N., Griffiths C.E.M., Ashcroft D.M.	Pharmacoepidemiology and Drug Safety	2016	10.1002/pds.4070	Embase
	Six-year interim results from the ESPRIT 10-year postmarketing surveillance registry of adalimumab for moderate to severe psoriasis	Wu J.J., Kerdel F., Menter A., Bereswill M., Teixeira H.D., Thaçi D.	Journal of the American Academy of Dermatology	2016		Embase
	Ustekinumab and the comparative risk for acute myocardial infarction in patients with psoriasis and psoriatic arthritis	Xie F., Chen L., Yun H., Curtis J.R.	Arthritis and Rheumatology	2016	10.1002/art.39977	Embase
27111228	Risk of Cardiovascular Morbidity in Patients With Psoriatic Arthritis: A Meta-Analysis of Observational Studies	Polachek A., Touma Z., Anderson M., Eder L.	Arthritis Care and Research	2017	10.1002/acr.22926	Embase
27518205	Impact of biologic therapies on risk of major adverse cardiovascular events in patients with psoriasis: systematic review and meta-analysis of randomized controlled trials	Rungapiromnan W., Yiu Z.Z.N., Warren R.B., Griffiths C.E.M., Ashcroft D.M.	British Journal of Dermatology	2017	10.1111/bjd.14964	Embase
28213804	Psoriasis and cardiovascular events: updating the evidence	Raaby L., Ahlehoff O., de Thurah A.	Archives of Dermatological Research	2017	10.1007/s00403-016-1712-1	Embase
28249219	Psoriasis-like inflammation leads to renal dysfunction via upregulation of NADPH oxidases and inducible nitric oxide synthase	Al-Harbi N.O., Nadeem A., Ansari M.A., Al-Harbi M.M., Alotaibi M.R., AlSaad A.M.S., Ahmad S.F.	International Immunopharmacology	2017	10.1016/j.intimp.2017.02.018	Embase
28350413	Risk of myocardial infarction in patients with psoriasis and psoriatic arthritis: A nationwide cohort study	Egeberg A., Thyssen J.P., Jensen P., Gislason G.H., Skov L.	Acta Dermato-Venereologica	2017	10.2340/00015555-2657	Embase
28483812	Coronary plaque characterization in psoriasis reveals high-risk features that improve after treatment in a prospective observational study	Lerman J.B., Joshi A.A., Chaturvedi A., Aberra T.M., Dey A.K., Rodante J.A., Salahuddin T., Chung J.H., Rana A., Teague H.L., Wu J.J., Playford M.P., Lockshin B.A., Chen M.Y., Sandfort V., Bluemke D.A., Mehta N.N.	Circulation	2017	10.1161/CIRCULATIONAHA.116.026859	Embase
28610662	Clinical, Diagnostic, and Therapeutic Implications in Psoriasis Associated With Cardiovascular Disease	Bonanad C., González-Parra E., Rivera R., Carrascosa J.M., Daudén E., Olveira A., Botella-Estrada R.	Actas Dermo-Sifiliograficas	2017	10.1016/j.ad.2016.12.023	Embase
28658137	Cardiovascular disease in immune-mediated inflammatory diseases: A cross-sectional analysis of 6 cohorts	Fernández-Gutiérrez B., Perrotti P.P., Gisbert J.P., Domènech E., Fernández-Nebro A., Cañete J.D., Ferrándiz C., Tornero J., García-Sánchez V., Panés J., Fonseca E., Blanco F., Rodríguez-Moreno J., Carreira P., Julià A., Marsal S., Rodriguez-Rodriguez L.	Medicine (United States)	2017	10.1097/MD.0000000000007308	Embase
28662815	Cardiovascular Risk Factors and Carotid Intima-Media Thickness in a Colombian Population With Psoriasis	Argote A., Mora-Hernández O., Milena Aponte L., Barrera-Chaparro D.I., Muñoz-Ruiz L.M., Giraldo-Mordecay L., Camargo D.	Actas Dermo-Sifiliograficas	2017	10.1016/j.ad.2017.04.015	Embase
28958138	Clusterin serum level: How does it affect psoriatic patients?	Buquicchio R., Foti C., Loconsole F., Polimeno L., Ventura M.T.	Journal of Biological Regulators and Homeostatic Agents	2017		Embase
29036254	Evaluation of risk of major adverse cardiovascular events with biologic therapy in patients with psoriasis	Bissonnette R., Kerdel F., Naldi L., Papp K., Galindo C., Langholff W., Tang K.L., Szapary P., Fakharzadeh S., Srivastava B., Goyal K., Gottlieb A.B.	Journal of Drugs in Dermatology	2017		Embase
29065479	Psoriasis and cardiovascular comorbidities: Focusing on severe vascular events, cardiovascular risk factors and implications for treatment	Hu S.C.-S., Lan C.-C.E.	International Journal of Molecular Sciences	2017	10.3390/ijms18102211	Embase
	The polycystic ovary syndrome increases levels of augmentation index similar than women with systemic diseases as psoriasis and rheumatoid arthritis	Paterno Marchioli C.	Journal of Hypertension	2017	10.1097/01.hjh.0000523929.36127.f7	Embase
	Cardiovascular Risk Factors and Carotid Intima-Media Thickness in a Colombian Population With Psoriasis	Argote A., Mora-Hernández O., Milena Aponte L., Barrera-Chaparro D.I., Muñoz-Ruiz L.M., Giraldo-Mordecay L., Camargo D.	Actas Dermo-Sifiliograficas	2017	10.1016/j.adengl.2017.04.006	Embase
	Clinical, Diagnostic, and Therapeutic Implications in Psoriasis Associated With Cardiovascular Disease	Bonanad C., González-Parra E., Rivera R., Carrascosa J.M., Daudén E., Olveira A., Botella-Estrada R.	Actas Dermo-Sifiliograficas	2017	10.1016/j.adengl.2017.08.021	Embase
	Biologic therapy and immunodulators are associated with decreased risk of cardiovascular events in patients with immune-mediated inflammatory diseases: A systematic review and meta-analysis	Fumery M., Singh A., Khera R., Prokop L., Curtis J., Sandborn W., Singh S.	Journal of Crohn's and Colitis	2017		Embase
	A case of non-ST elevation myocardial infarction in a young ulcerative colitis patient on adalimumab therapy	Moradi D., John E.S., Das K., Seril D.	American Journal of Gastroenterology	2017	10.1038/ajg.2017.319	Embase
	Analysis of major adverse cardiovascular events (MACE) among patients treated with biologics in the Psoriasis Longitudinal Assessment and Registry Study (PSOLAR)	Bissonnette R., Francisco K., Luigi N., Kapp K., Calabro S., Langholff W., Goyal K., Gottlieb A.	Journal of the American Academy of Dermatology	2017	10.1016/j.jaad.2017.04.187	Embase
	Aortic vascular inflammation by 18-FDG PET/CT associates with high-risk coronary plaques in young psoriasis patients	Chaturvedi A., Lerman J., Sandfort V., Chung J., Dey A., Rivers J., Joshi A., Rana A., Rodante J., Teague H., Silverman J., Ng Q., Sanda G., Harrington C., Sorokin A., Baumer Y., Gelfand J., Playford M., Ahlman M., Bluemke D., Mehta N.	Journal of the American College of Cardiology	2017	10.1016/S0735-1097(17)34823-4	Embase
	Biologic therapy and immunodulators are associated with decreased risk of cardiovascular events in patients with immune-mediated inflammatory diseases: A systematic review and meta-analysis	Fumery M., Singh A., Khera R., Prokop L., Curtis J., Sandborn W., Singh S.	Journal of Crohn's and Colitis	2017	10.1093/ecco-jcc/jjx002.573	Embase
	Changes in lipid levels and incidence of cardiovascular events following tofacitinib treatment in patients with psoriatic arthritis: An integrated analysis across phase 3 and long-term extension studies	Gladman D.D., Charles-Schoeman C., McInnes I.B., Veale D.J., Thiers B., Graham D., Wang C., Jones T., Wolk R., DeMasi R.	Arthritis and Rheumatology	2017		Embase
	Comparison of the detrimental effect of psoriasis and rheumatoid arthritis measured on central haemodynamic parameters in prevalent overweight obesity and hypertensive population	Paterno Marchioli C.	Journal of Hypertension	2017	10.1097/01.hjh.0000523432.73782.d3	Embase
	Comparison of the impact of hidradenitis suppurativa on quality of life with other chronic conditions using the SF-36	Sampogna F., Mazzanti C., Caggiati A., Pallotta S., Grande R., Mastroeni S., Didona B., Pintori G., Abeni D.	Acta Dermato-Venereologica	2017	10.2340/00015555-2711	Embase
	Effect of adalimumab treatment on metabolic parameters over 3 years: Integrated analysis from phase 2/3 clinical trials in patients with moderate to severe psoriasis	Prussick R., Maa J.-F., Servín O.R.	Journal of the American Academy of Dermatology	2017	10.1016/j.jaad.2017.04.431	Embase
	Efficacy and safety of guselkumab, an anti-IL23 Monoclonal antibody, in patients with active psoriatic arthritis: A phase 2a, randomized, double-blind, placebo-controlled study	Gottlieb A., Deodhar A., Boehncke W.-H., Dong B., Wang Y., Barchuk W., Hsia E.	Journal of the American Academy of Dermatology	2017	10.1016/j.jaad.2017.04.443	Embase
	Efficacy and safety results of guselkumab in patients with active psoriatic arthritis over 56 weeks from a phase 2a, randomized, double-blind, placebo-controlled study	Deodhar A.A., Gottlieb A.B., Boehncke W.-H., Dong B., Wang Y., Zhuang Y., Barchuk W., Xu X.L., Hsia E.	Arthritis and Rheumatology	2017		Embase
	Impact of a cardiovascular event on DMARD treatment among patients with rheumatoid arthritis, psoriatic arthritis, or psoriasis	Sparks J.A., Lesperance T., Accortt N.A., Solomon D.H.	Annals of the Rheumatic Diseases	2017	10.1136/annrheumdis-2017-eular.2324	Embase
	Impact of DMARD treatment on risk of repeat cardiovascular events among patients with rheumatoid arthritis psoriatic arthritis, or psoriasis	Sparks J.A., Lesperance T., Accortt N.A., Solomon D.H.	Arthritis and Rheumatology	2017		Embase
	Impact of non-cardiovascular multimorbidity after acute coronary syndrome	Canivell S., Muller O., Gencer B., Heg D., Klingenberg R., Raeber L., Carballo D., Matter C.M., Luescher T.F., Windecker S., Mach F., Rodondi N., Nanchen D.	European Heart Journal	2017	10.1093/eurheartj/ehx502.2191	Embase
	Overview of adverse cardiovascular events in the brodalumab psoriasis studies	Strober B., Eichenfield L.F., Armstrong A., Gottlieb A., Gordon K.B., Lin T., Israel R.	Journal of the American Academy of Dermatology	2017	10.1016/j.jaad.2017.04.724	Embase
	Patients with cardiovascular disease and severe plaque psoriasis treatment	Aceituno P., Moreno F., Salazar M.	Journal of the American Academy of Dermatology	2017	10.1016/j.jaad.2017.04.748	Embase
	Prognostic effect of psoriasis and psoriatic arthritis in patients with suspected coronary artery disease assessed by cardiac computed tomography: A multicentre cohort study	Hjuler K.F., Winther S., Bøttcher M., Iversen L.	British Journal of Dermatology	2017	10.1111/bjd.16059	Embase
	Subclinical alterations in left ventricular function in patients with psoriasis: Compared with the patients with psoriatic arthritis	Kilickiran Avci B., Tascilar K., Barman H.A., Engin B., Ugurlu S., Suren T., Ozden Tok O., Ikitimur B., Serdaroglu S., Seyahi Kural E., Aydemir E., Yuksel H.	European Heart Journal Cardiovascular Imaging	2017	10.1093/ehjci/jex279	Embase
	The polycystic ovary syndrome increases levels of augmentation index similar than women with systemic diseases as psoriasis and rheumatoid arthritis	Paterno Marchioli C.	Journal of Hypertension	2017	10.1097/01.hjh.0000523929.36127.f7	Embase
	The relationship between the balance of omega 3 and 6 fatty acids and the severity of psoriasis	Nishida E., Ikumi K., Muramatsu S., Morita A.	Journal of Investigative Dermatology	2017	10.1016/j.jid.2017.07.161	Embase
	Impact of psoriasis on myocardial infarction in a hospital-based population in Japan	Shiba M., Kato T.K., Funasako M.F., Sasaki K.S., Nakane E.N., Miyamoto S.M., Izumi T.I., Haruna T.H., Ueyama K.U., Inoko M.I.	European Heart Journal	2017	10.1093/eurheartj/ehx502.P6477	Embase
	Psoriasis does not increase the mortality in acute myocardial infarction patients: A nationwide analysis	Desai R., Patel U., Bhuva R., Kumar G.	Circulation	2017		Embase
27881030	The effect of tumor necrosis factor inhibitor therapy on the incidence of myocardial infarction in patients with psoriasis: a retrospective study	Shaaban D., Al-Mutairi N.	Journal of Dermatological Treatment	2018	10.1080/09546634.2016.1254145	Embase
28527093	Income disparities in healthcare use remain after controlling for healthcare need: evidence from Swedish register data on psoriasis and psoriatic arthritis	Löfvendahl S., Jöud A., Petersson I.F., Theander E., Svensson Å., Carlsson K.S.	European Journal of Health Economics	2018	10.1007/s10198-017-0895-5	Embase
28927890	Reduction of Inflammatory and Cardiovascular Proteins in the Blood of Patients with Psoriasis: Differential Responses between Tofacitinib and Etanercept after 4 Weeks of Treatment	Kim J., Tomalin L., Lee J., Fitz L.J., Berstein G., Correa-da Rosa J., Garcet S., Lowes M.A., Valdez H., Wolk R., Suarez-Farinas M., Krueger J.G.	Journal of Investigative Dermatology	2018	10.1016/j.jid.2017.08.040	Embase
29196385	Characteristic and outcome of psoriatic arthritis patients with hyperuricemia	Al Johani R., Polachek A., Ye J.Y., Chandran V., Gladman D.D.	Journal of Rheumatology	2018	10.3899/jrheum.170384	Embase
29397035	Psoriasis and cardiovascular disease risk factors: the HUNT Study, Norway	Snekvik I., Nilsen T.I.L., Romundstad P.R., Saunes M.	Journal of the European Academy of Dermatology and Venereology	2018	10.1111/jdv.14835	Embase
29454476	Frequency of Electrocardiographic Abnormalities in Patients With Psoriasis	Hansen P.R., Juhl C.R., Isaksen J.L., Jemec G.B., Ellervik C., Kanters J.K.	American Journal of Cardiology	2018	10.1016/j.amjcard.2017.12.045	Embase
29683293	Psoriasis as a cardiovascular risk factor: Updates and algorithmic approach	Cozzani E., Rosa G.M., Burlando M., Parodi A.	Giornale Italiano di Dermatologia e Venereologia	2018	10.23736/S0392-0488.18.06040-6	Embase
29718018	Do psoriasis patients engage in vigorous physical activity?	Amin M., Lee E.B., Bhutani T., Wu J.J.	Cutis	2018		Embase
29719939	Psoriasis and risk of myocardial infarction before and during an era with biological therapy: a population-based follow-up study	Leisner M.Z., Lindorff Riis J., Gniadecki R., Iversen L., Olsen M.	Journal of the European Academy of Dermatology and Venereology	2018	10.1111/jdv.15021	Embase
29976222	Assessing patients' acceptance of their medication to reveal unmet needs: Results from a large multi-diseases study using a patient online community	Lambert J., Chekroun M., Gilet H., Acquadro C., Arnould B.	Health and Quality of Life Outcomes	2018	10.1186/s12955-018-0962-3	Embase
30099394	Evaluation of capillary pathologies by nailfold capillaroscopy in patients with psoriasis vulgaris: Study protocol for a prospective, controlled exploratory study	Fink C., Kilian S., Bertlich I., Hoxha E., Bardehle F., Enk A., Haenssle H.A.	BMJ Open	2018	10.1136/bmjopen-2018-021595	Embase
30133617	Metabolic syndrome and psoriasis: A study in 97 patients	Ferdinando L.B., Fukumoto P.K., Sanches S., Fabricio L.H.Z., Skare T.L.	Revista da Associacao Medica Brasileira	2018	10.1590/1806-9282.64.04.368	Embase
30390727	Potential cardio-protective effects of psoriasis medications	Liu B., Schwartz R.A.	Acta Dermatovenerologica Croatica	2018		Embase
30429845	Potential Role of Cytochrome c and Tryptase in Psoriasis and Psoriatic Arthritis Pathogenesis: Focus on Resistance to Apoptosis and Oxidative Stress	Chimenti M.S., Sunzini F., Fiorucci L., Botti E., Fonti G.L., Conigliaro P., Triggianese P., Costa L., Caso F., Giunta A., Esposito M., Bianchi L., Santucci R., Perricone R.	Frontiers in immunology	2018	10.3389/fimmu.2018.02363	Embase
	Young patients with risk factors prevalent in the elderly – Differences in comorbidity depending on severity of psoriasis: A nationwide cross-sectional study in swedish health registers	Hajiebrahimi M., Linder M., Hägg D., Berglind I.A., McElligott S., Valgardsson V.S., Villacorta R., Sundström A.	Clinical Epidemiology	2018	10.2147/CLEP.S164918	Embase
	Changes in lipid levels and incidence of cardiovascular events following tofacitinib treatment in patients with psoriatic arthritis: An integrated analysis across phase 3 and long-term extension studies	Gladman D., Charles-Schoeman C., McInnes I., Veale D., Thiers B., Graham D., Wang C., Jones T., Wolk R., DeMasi R.	Journal of Rheumatology	2018	10.3899/jrheum.180300	Embase
	Immunomodulatory therapy favorably modifies coronary plaque morphology in psoriasis	Elnabawi Y.A., Varghese N.J., Sanda G.E., Dey A.K., Groenendyk J.W., Genovese L.D., Chung J.H., Reddy A.S., Rodante J.A., Baumer Y., Playford M.P., Chen M.Y., Gelfand J.M., Bluemke D.A., Mehta N.N.	Circulation	2018		Embase
	An 8-year interim safety analysis by geographic region of the ESPRIT 10-year postmarketing surveillance registry of adalimumab for moderate to severe psoriasis	Thaçi D., Menter A., Wu J.J., Arikan D., Kupper H., Kuehnl V., Fleischer A.	Journal of the American Academy of Dermatology	2018	10.1016/j.jaad.2018.05.184	Embase
	An integrated analysis of changes in lipid levels and incidence of cardiovascular events following tofacitinib treatment in patients with psoriatic arthritis across phase 3 and long-term extension studies	Gladman D.D., Charles-Schoeman C., McInnes I.B., Veale D.J., Thiers B., Graham D., Wang C., Jones T.V., Wolk R., DeMasi R.	Annals of the Rheumatic Diseases	2018	10.1136/annrheumdis-2018-eular.1459	Embase
	Association between biologics and major cardiovascular events in adult patients with plaque psoriasis: A cohort study in the British Association of Dermatologists Biologic Interventions Register (BADBIR)	Rungapiromnan W., Mason K.J., Lunt M., McElhone K., Rutter M.K., Warren R.B., Griffiths C.E.M., Ashcroft D.M.	Journal of Investigative Dermatology	2018		Embase
	Cardiovascular risk among psoriasis patients using red cell distribution width and mean platelet volume	Conic R.Z., Xu R., Zheng C., McCormick T.S., Cooper K.D.	Journal of Investigative Dermatology	2018		Embase
	Comparative risk of atrial fibrillation and cardiovascular events between TNF-inhibitors and ustekinumab in patients with psoriasis and psoriatic arthritis: A population-based multi-database study	Lee M., Desai R.J., Jin Y., Brill G., Ogdie A., Kim S.C.	Arthritis and Rheumatology	2018	10.1002/art.40700	Embase
	Do tnf inhibitors impact the comorbidities and extra-articular manifestations, and thereby alter the natural history of ankylosing spondylitis?	Deodhar A., Winthrop K.L., Bohn R.L., Chan B.K., Suruki R.Y., Stark J.L., Yun H., Siegel S.A.R., Chen L., Yassine M., Curtis J.R.	Annals of the Rheumatic Diseases	2018	10.1136/annrheumdis-2018-eular.2890	Embase
	Efficacy and safety of ixekizumab in patients with active psoriatic arthritis and previous inadequate response to TNF inhibitors: Two-year follow-up from a phase 3 study	Orbai A.-M., Gellett A.M., Kerr L., Constantin A.	Arthritis and Rheumatology	2018	10.1002/art.40700	Embase
	Efficacy and safety results of guselkumab in patients with active psoriatic arthritis over 56 weeks from a phase 2A, randomised, double-blind, placebo-controlled study	Deodhar A., Gottlieb A.B., Boehncke W.-H., Dong B., Wang Y., Zhuang Y., Barchuk W., Xu X.L., Hsia E.	Annals of the Rheumatic Diseases	2018	10.1136/annrheumdis-2018-eular.2059	Embase
	Mortality rates and causes in psoriatic arthritis patients	Elalouf O., Muntyanu A., Pereira D., Polachek A., Ye J.Y., Lee K.-A., Chandran V., Cook R.J., Gladman D.D.	Arthritis and Rheumatology	2018	10.1002/art.40700	Embase
	Multiple sclerosis is associated with an increased risk of acute myocardial infarction	Marrie R.A., Garland A., Schaffer A., Fransoo R., Leung S., Yogendran M., Kingwell E., Tremlett H.	Multiple Sclerosis Journal	2018	10.1177/1352458518798582	Embase
	Myocardial infarctions among ankylosing spondylitis patients in a large us insurance database	Dubreuil M., Peloquin C., Felson D.T., Neogi T.	Arthritis and Rheumatology	2018	10.1002/art.40700	Embase
	Prevalence and determinants of Psoriasis in a cross-sectional study of the elderly-results from the German AugUR study	Drewitz K.P., Stark K., Zimmermann M.E., Heid I., Apfelbacher C.J.	Experimental Dermatology	2018	10.1111/exd.13486	Embase
	Prevalence of risk factors and cardiovascular events across psoriatic arthritis patients treated with biological therapy	Maceiras-Pan F., García-Porrúa C., Mosquera-Martinez J.A., Fernandez-Dominguez L., Correa-Rey B., Pombo-Suarez M., Pinto-Tasende J.	Annals of the Rheumatic Diseases	2018	10.1136/annrheumdis-2018-eular.4922	Embase
	Psoriasis and psoriatic arthritis	Rosen C.	Australasian Journal of Dermatology	2018	10.1111/(ISSN)1440-0960	Embase
	Risk of major cardiovascular events in adult patients with psoriasis treated with biologic therapies or methotrexate: Cohort study in the British Association of Dermatologists Biologic Interventions Register (BADBIR)	Rungapiromnan W., Mason K.J., Lunt M., McElhone K., Rutter M.K., Warren R.B., Griffiths C.E.M., Ashcroft D.M.	Pharmacoepidemiology and Drug Safety	2018	10.1002/pds.4629	Embase
	Safety and efficacy in the elderly population: An analysis of pooled data from secukinumab trials in plaque psoriasis	Koerber A., Melzer N., Reinhardt M., Papavassilis C.	Journal of the American Academy of Dermatology	2018	10.1016/j.jaad.2018.05.993	Embase
	Society for Cardiovascular Angiography and Interventions 41st Annual Scientific Sessions		Catheterization and Cardiovascular Interventions	2018		Embase
	The value of carotid ultrasound in cardiovascular risk stratification in patients with psoriatic disease	Sobchak C., Akhtari S., Harvey P., Gladman D., Chandran V., Cook R., Eder L.	Journal of Rheumatology	2018	10.3899/jrheum.180300	Embase
	Topical clobetasol induced necrotizing fasciitis after bullous pemphigoid: Case report and review of literature	Gaboriau L., Lemtiri J., Stoehr A., Lagarce L., Naveau M., Ali Benali M., Coupe P., Gautier S.	Fundamental and Clinical Pharmacology	2018	10.1111/fcp.12371	Embase
29787813	Vascular involvement in axial spondyloarthropathies	Prati C., Demougeot C., Guillot X., Sondag M., Verhoeven F., Wendling D.	Joint Bone Spine	2019	10.1016/j.jbspin.2018.05.003	Embase
29799667	Subsequent cardiovascular events among patients with rheumatoid arthritis, psoriatic arthritis, or psoriasis: Patterns of disease-modifying antirheumatic drug treatment	Sparks J.A., Lesperance T., Accortt N.A., Solomon D.H.	Arthritis Care and Research	2019	10.1002/acr.23609	Embase
30583988	Risk of myocardial infarction in patients with psoriasis: A cross-sectional patient-population study in a Japanese hospital	Shiba M., Kato T., Izumi T., Miyamoto S., Nakane E., Haruna T., Inoko M.	Journal of Cardiology	2019	10.1016/j.jjcc.2018.10.008	Embase
30638928	Psoriasis and metabolic and cardiovascular comorbidities in children: A systematic review	Badaoui A., Tounian P., Mahé E.	Archives de Pediatrie	2019	10.1016/j.arcped.2018.12.005	Embase
30721933	Coronary artery plaque characteristics and treatment with biologic therapy in severe psoriasis: Results from a prospective observational study	Elnabawi Y.A., Dey A.K., Goyal A., Groenendyk J.W., Chung J.H., Belur A.D., Rodante J., Harrington C.L., Teague H.L., Baumer Y., Keel A., Playford M.P., Sandfort V., Chen M.Y., Lockshin B., Gelfand J.M., Bluemke D.A., Mehta N.N.	Cardiovascular Research	2019	10.1093/cvr/cvz009	Embase
30758908	Efficacy and safety of secukinumab in a psoriatic patient affected by comorbid metabolic disorders	Babino G., Fulgione E., Giorgio C.M., Agozzino M., Alfano R., Argenziano G.	Dermatologic Therapy	2019	10.1111/dth.12858	Embase
30916734	Association of Ustekinumab vs TNF Inhibitor Therapy with Risk of Atrial Fibrillation and Cardiovascular Events in Patients with Psoriasis or Psoriatic Arthritis	Lee M.P., Desai R.J., Jin Y., Brill G., Ogdie A., Kim S.C.	JAMA Dermatology	2019	10.1001/jamadermatol.2019.0001	Embase
31275060	Biomarkers of Inflammation in Obesity-Psoriatic Patients	Rodríguez-Cerdeira C., Cordeiro-Rodríguez M., Carnero-Gregorio M., López-Barcenas A., Martínez-Herrera E., Fabbrocini G., Sinani A., Arenas-Guzmán R., González-Cespón J.L.	Mediators of Inflammation	2019	10.1155/2019/7353420	Embase
31432567	Increased risk of atherosclerotic cardiovascular disease among patients with psoriasis in Korea: A 15-year nationwide population-based cohort study	Jung K.J., Kim T.-G., Lee J.W., Lee M., Oh J., Lee S.-E., Chang H.-J., Jee S.H., Lee M.-G.	Journal of Dermatology	2019	10.1111/1346-8138.15052	Embase
31770302	Down syndrome, severe psoriasis, and increased risk for cardiovascular events	Sismour B., DʼAcunto K.	JAAPA : official journal of the American Academy of Physician Assistants	2019	10.1097/01.JAA.0000604860.71819.c1	Embase
	Angiotensin-converting enzyme insertion/deletion (rs106180) and angiotensin type 1 receptor A(1166)C (rs106165) genotypes and psoriasis: Correlation with cellular immunity, lipid profile, and oxidative stress markers	Tanhapour M., Falahi B., Vaisi-Raygani A., Bahrehmand F., Kiani A., Rahimi Z., Vaisi-Raygani A.-A., Shakiba E., Pourmotabbed T.	Journal of Cellular Biochemistry	2019	10.1002/jcb.27569	Embase
	Neutrophil Subsets, Platelets, and Vascular Disease in Psoriasis	Teague H.L., Varghese N.J., Tsoi L.C., Dey A.K., Garshick M.S., Silverman J.I., Baumer Y., Harrington C.L., Stempinski E., Elnabawi Y.A., Dagur P.K., Cui K., Tunc I., Seifuddin F., Joshi A.A., Stansky E., Purmalek M.M., Rodante J.A., Keel A., Aridi T.Z., Carmona-Rivera C., Sanda G.E., Chen M.Y., Pirooznia M., McCoy J.P., Gelfand J.M., Zhao K., Gudjonsson J.E., Playford M.P., Kaplan M.J., Berger J…	JACC: Basic to Translational Science	2019	10.1016/j.jacbts.2018.10.008	Embase
	Urinary orosomucoid: A new marker of cardiovascular risk in psoriatic patients?	Németh B., Péter I., Boncz I., Jagicza A., Kiss I., Csergő Á., Kőszegi T., Kustán P., Horváth I.G., Ajtay Z.	Therapeutics and Clinical Risk Management	2019	10.2147/TCRM.S197633	Embase
	Evaluation of plasma levels of tissue factor and tissue factor pathway inhibitor in patients with psoriasis	Domagała A., Wojtowicz-Prus E., Dubis J., Witkiewicz W., Czarnecka A.	Postepy Dermatologii i Alergologii	2019	10.5114/ada.2019.87447	Embase
	Risk of cardiovascular diseases in psoriasis - The current state of knowledge	Wójcik-Maciejewicz A., Sawińska E., Reich A.	Przeglad Dermatologiczny	2019	10.5114/dr.2019.89997	Embase
	Assessing risk of PSA progression: Results from a combined psoriasis-psa center cohort	Haberman R., Adhikari S., Ramirez D., Lydon E., Attur M., Lovisi B., Reddy S., Neimann A., Troxel A., Scher J.	Arthritis and Rheumatology	2019	10.1002/art.41108	Embase
	Economic burden of concomitant joint disease in psoriasis: A u.s.-linked claims and electronic medical records database analysis	Prince P., Skornicki M., Suruki R., Lee E., Louder A.	Journal of Managed Care and Specialty Pharmacy	2019	10.18553/jmcp.2019.25.10-a.s1	Embase
	Incidence of cardiovascular events among tildrakizumab-treated patients with moderate to severe plaque psoriasis: Pooled data from 3 large randomized clinical trials	Bissonnette R., Fernández-Peñas P., Puig L., Mendelsohn A.M., Rozzo S.J., Menter A.	Journal of the American Academy of Dermatology	2019	10.1016/j.jaad.2019.06.311	Embase
	Incidence of cardiovascular events among tildrakizumabtreated patients with moderateto-severe plaque psoriasis: Pooled data from three large, randomized, clinical trials	Bissonnette R., Fernandez-Penas P., Puig L., Mendelsohn A.M., Rozzo S.J., Menter A.M.	Journal of Clinical and Aesthetic Dermatology	2019		Embase
	Incidence of cardiovascular events among tildrakizumab-treated patients with psoriasis: Pooled data from 3 large randomized clinical trials	Bissonnette R., Fernandez-Penas P., Puig L., Mendelsohn A., Rozzo S., Menter A.	Australasian Journal of Dermatology	2019	10.1111/ajd.13027	Embase
	Incidence of cardiovascular events in patients with moderate-to-severe plaque psoriasis treated with tildrakizumab: Pooled analysis from a phase 2 and two phase 3 trials	Bissonnette R., Fernandez-Penas P., Puig L., Peserico A., Fumero E., Mendelsohn A., Rozzo S., Menter A.	Journal of the European Academy of Dermatology and Venereology	2019	10.1111/jdv.15514	Embase
	Long-term outcome of juvenile-onset psoriatic arthritis	Zisman D., Gazitt T., Haddad A., Lavi I., Barac S., Chandran V., Dutz J., Eder L., Elder J.T., Hayday R., Rahman P., Ritchlin C., Rohekar S., Rosen C.F., Gladman D.	Arthritis and Rheumatology	2019	10.1002/art.41108	Embase
	Long-term safety of tildrakizumab in patients with moderate-to-severe psoriasis: Pooled analysis through 148 weeks from two phase 3 trials	Reich K., Thaci D., Pau-Charles I., Igarashi A., Ohtsuki M., Lebwohl M., Cantrell W., Rozzo S., Blauvelt A., Iversen L.	Journal of the European Academy of Dermatology and Venereology	2019	10.1111/jdv.15514	Embase
	Make believe and medicine: Lessons from the four holy gospels	Doubovetzky J.	BMJ Evidence-Based Medicine	2019	10.1136/bmjebm-2019-POD.126	Embase
	Prevalence and severity of coronary artery disease linked to prognosis in psoriasis patients referred for coronary computed tomography angiography: A multicentre cohort study	Tinggaard A.B., Hjuler K.F., Andersen I.T., Winther S., Iversen L., Boettcher M.	European Heart Journal	2019	10.1093/eurheartj/ehz745.0482	Embase
	RASH PROVOKES CATASTROPHIC ANTIPHOSPHOLID SYNDROME	Kears A., Brewster N., Goldner B., Godil K., Czysz A.	Chest	2019	10.1016/j.chest.2019.08.2018	Embase
	Rates of major adverse cardiovascular events (MACE) and revascularization among patients with psoriasis or psoriatic arthritis treated with apremilast, biologics, DMARDs, and corticosteroids in the US MarketScan database	Persson R., Hagberg K.W., Qian E., Vasilakis-Scaramozza C., Niemcryk S., Peng M., Paris M., Lindholm A., Jick S.	Pharmacoepidemiology and Drug Safety	2019	10.1002/pds.4864	Embase
	Red cell distribution width may mark cardiovascular risk among pediatric psoriasis patients	Conic R., Damiani G., McCormick T., Cooper K.	Journal of Investigative Dermatology	2019	10.1016/j.jid.2019.03.289	Embase
	The effect of anti-interleukin-17A biologic therapies on cardiovascular outcomes in patients with psoriasis	Smart C.D., Shuey M., Elijovich F., Cox N., Madhur M.S.	Hypertension	2019	10.1161/hyp.74.suppl_1.P185	Embase
	Utility of coronary calcium scoring (CCS) in the spectrum of connective tissue disorders (CTDs) for the evaluation of subclinical coronary atherosclerosis-a systematic review	Farshad S., Halalau A., Townsend W., Schiopu E.	Arthritis and Rheumatology	2019	10.1002/art.41108	Embase
	Validity of patient-reported cardiovascular events in a large longitudinal cohort of patients with psoriatic arthritis and psoriasis	Colaco K., Chandran V., Gladman D., Eder L.	Arthritis and Rheumatology	2019	10.1002/art.41108	Embase
	When interleukin 17 inhibition explains new side effects and changes safety profile of secukinumab	Lengellé C., Rouby F., Chargois A., Jonville-Béra A.P.	Fundamental and Clinical Pharmacology	2019	10.1111/fcp.12468	Embase
	MiR-200c is up-regulated in lesional skin and plasma of patients affected by psoriasis and correlates with disease severity and cardiovascular risk	Magenta A., D'agostino M., Sileno S., Di Vito L., Abeni D., Madonna S., Albanesi C., Napolitano M., Capogrossi M.C., Melillo G.	European Heart Journal	2019	10.1093/eurheartj/ehz745.0843	Embase
31520623	Epicardial Adipose Tissue Inflammation Can Cause the Distinctive Pattern of Cardiovascular Disorders Seen in Psoriasis	Packer M.	American Journal of Medicine	2020	10.1016/j.amjmed.2019.08.027	Embase
31633837	Risk of major cardiovascular events in patients with psoriasis receiving biologic therapies: a prospective cohort study	Rungapiromnan W., Mason K.J., Lunt M., McElhone K., Burden A.D., Rutter M.K., Warren R.B., Griffiths C.E.M., Ashcroft D.M., Barker J., Benham M., Browne F., Evans I., Hussain S., Kirby B., Lawson L., McPherson T., Murphy R., Owen C., Ormerod A., Pearson E., Reynolds N., Richards J., Smith C.	Journal of the European Academy of Dermatology and Venereology	2020	10.1111/jdv.16018	Embase
31837960	Chronic inflammation, cardiometabolic diseases and effects of treatment: Psoriasis as a human model	Aksentijevich M., Lateef S.S., Anzenberg P., Dey A.K., Mehta N.N.	Trends in Cardiovascular Medicine	2020	10.1016/j.tcm.2019.11.001	Embase
32013194	The roles of lipoprotein in psoriasis	Shih C.-M., Chen C.-C., Chu C.-K., Wang K.-H., Huang C.-Y., Lee A.-W.	International Journal of Molecular Sciences	2020	10.3390/ijms21030859	Embase
32196833	Risankizumab as a promising therapeutic approach in obese patients	Ruiz-Villaverde R., Ayén-Rodriguez A., Llamas-Molina J.M., Ruiz-Carrascosa J.C.	Dermatologic Therapy	2020	10.1111/dth.13323	Embase
32199449	Catastrophic stroke burden in a patient with uncontrolled psoriasis and psoriatic arthritis: A case report	Fan J.M., Solomon D.A., López G.Y., Hofmann J.W., Colorado R.A., Kim A.S., Meisel K., Halabi C.	BMC Neurology	2020	10.1186/s12883-020-01681-9	Embase
32222448	The risk of myocardial infarction, stroke, and revascularization among patients with psoriasis treated with apremilast compared with biologics and disease-modifying antirheumatic drugs: A cohort study in the US MarketScan database	Persson R., Hagberg K.W., Qian Y., Vasilakis-Scaramozza C., Jick S.	Journal of the American Academy of Dermatology	2020	10.1016/j.jaad.2020.03.043	Embase
32436322	Pediatric psoriasis and association with cardiovascular and metabolic comorbidities: Systematic review and meta-analysis	Phan K., Lee G., Fischer G.	Pediatric Dermatology	2020	10.1111/pde.14208	Embase
32498083	TNFα and Reactive Oxygen Signaling in Vascular Smooth Muscle Cells in Hypertension and Atherosclerosis	Lamb F.S., Choi H., Miller M.R., Stark R.J.	American journal of hypertension	2020	10.1093/ajh/hpaa089	Embase
32645629	Dimethyl fumarate protects cardiomyocytes against oxygen-glucose deprivation/reperfusion (OGD/R)-induced inflammatory response and damages via inhibition of Egr-1	Zhao J., Cheng Z., Quan X., Xie Z., Zhang L., Ding Z.	International Immunopharmacology	2020	10.1016/j.intimp.2020.106733	Embase
32646751	Hyperlipidaemia and IFNgamma/TNFalpha Synergism are associated with cholesterol crystal formation in Endothelial cells partly through modulation of Lysosomal pH and Cholesterol homeostasis	Baumer Y., Dey A.K., Gutierrez-Huerta C.A., Khalil N.O., Sekine Y., Sanda G.E., Zhuang J., Saxena A., Stempinski E., Elnabawi Y.A., Dagur P.K., Ng Q., Teague H.L., Keel A., Rodante J.A., Boisvert W.A., Tsoi L.C., Gudjonsson J.E., Bleck C.K.E., Chen M.Y., Bluemke D.A., Gelfand J.M., Schwartz D.M., Kruth H.S., Powell-Wiley T.M., Playford M.P., Mehta N.N.	EBioMedicine	2020	10.1016/j.ebiom.2020.102876	Embase
32914667	Impact of psoriasis on mortality rate and outcome in myocardial infarction	Karbach S., Hobohm L., Wild J., Münzel T., Gori T., Wegner J., Steinbrink K., Wenzel P., Keller K.	Journal of the American Heart Association	2020	10.1161/JAHA.120.016956	Embase
33104056	Chronic inflammation in psoriasis promotes visceral adiposity associated with noncalcified coronary burden over time	Sajja A., Abdelrahman K.M., Reddy A.S., Dey A.K., Uceda D.E., Lateef S.S., Sorokin A.V., Teague H.L., Chung J., Rivers J., Joshi A.A., Elnabawi Y.A., Goyal A., Rodante J.A., Keel A., Alvarez J.E., Lockshin B., Prussick R., Siegel E., Playford M.P., Chen M.Y., Bluemke D.A., Gelfand J.M., Mehta N.N.	JCI Insight	2020	10.1172/jci.insight.142534	Embase
33170072	Association among noncalcified coronary burden, fractional flow reserve, and myocardial injury in psoriasis	Zhou W., Abdelrahman K.M., Dey A.K., Reddy A., Uceda D.E., Lateef S.S., Elnabawi Y.A., Anzenberg P., Al Najafi M., Rodante J.A., Keel A., Ortiz J., Teague H.L., Erb-Alvarez J., Singh D., Joshi A.A., Playford M.P., Chen M.Y., Gelfand J.M., Remaley A.T., Bluemke D.A., Mehta N.N.	Journal of the American Heart Association	2020	10.1161/JAHA.119.017417	Embase
	Hidradenitis Suppurativa and Concurrent Psoriasis: Comparison of Epidemiology, Comorbidity Profiles, and Risk Factors	Pinter A., Kokolakis G., Rech J., Biermann M.H.C., Häberle B.M., Multmeier J., Reinhardt M.	Dermatology and Therapy	2020	10.1007/s13555-020-00401-y	Embase
	Psoriasis and its impact on in-hospital outcome in patients hospitalized with acute kidney injury	Wild J., Hobohm L., Münzel T., Wenzel P., Steinbrink K., Karbach S., Keller K.	Journal of Clinical Medicine	2020	10.3390/jcm9093004	Embase
	Paraoxonase-1 and other factors related to oxidative stress in psoriasis	Oszukowska M., Kozłowska M., Kaszuba A.	Postepy Dermatologii i Alergologii	2020	10.5114/ada.2020.93386	Embase
	Psoriasis and psoriatic arthritis cardiovascular disease endotypes identified by red blood cell distribution width and mean platelet volume	Conic R.R.Z., Damiani G., Schrom K.P., Ramser A.E., Zheng C., Xu R., McCormick T.S., Cooper K.D.	Journal of Clinical Medicine	2020	10.3390/jcm9010186	Embase
	Tofacitinib in Patients With Psoriatic Arthritis and Metabolic Syndrome: A Post hoc Analysis of Phase 3 Studies	Ritchlin C.T., Giles J.T., Ogdie A., Gomez-Reino J.J., Helliwell P., Young P., Wang C., Wu J., Romero A.B., Woolcott J., Stockert L.	ACR Open Rheumatology	2020	10.1002/acr2.11166	Embase
	Cardiac Biomarkers Are Associated with the Development of Cardiovascular Events in Patients with Psoriatic Arthritis and Psoriasis	Colaco K., Lee K.-A., Akhtari S., Winer R., Welsh P., Sattar N., McInnes I., Chandran V., Harvey P., Cook R., Gladman D., Piguet V., Eder L.	Arthritis and Rheumatology	2020	10.1002/art.41538	Embase
	The incremental rate of thromboembolic events in patients with immune-mediated diseases compared to patients without immune-mediated diseases	Strand V., Zichlin M., Mu F., Setyawan J., Yang H., Billmyer E., Fernan C., Downes N., Yarur A., Azimi N.	Journal of Managed Care and Specialty Pharmacy	2020		Embase
	Pediatric psoriasis and association with cardiovascular and metabolic comorbidities: Systematic review and meta-analysis	Phan K., Lee G., Fischer G.	Pediatr Dermatol	2020	10.1111/pde.14208	Embase
	Association of inflammatory disease and long-term outcomes among young adults with myocardial infarction: The Partners YOUNG-MI registry	Weber B., Biery D.W., Singh A., Divakaran S., Berman A.N., Wu W., Brown J.M., Liao K., Bhatt D.L., Di Carli M., Blankstein R.	European Heart Journal	2020	10.1093/ehjci/ehaa946.1305	Embase
	Dyslipidaemia, antioxidants and other risk factors for atherosclerosis-is their unfavorable profile directly related to psoriasis?	Oszukowska M., Gerlicz-kowalczuk Z., Kozlowska M., Lesiak A., Kaszuba A., Narbutt J.	Journal of the Dermatology Nurses' Association	2020		Embase
	Efficacy and safety of upadacitinib in patients with active psoriatic arthritis and inadequate response to biologic disease-modifying anti-rheumatic drugs (SELECT-PSA-2): A double-blind, randomized controlled phase 3 trial	Genovese M.C., Lertratanakul A., Anderson J., Papp K., Tillett W., Van Den Bosch F., Tsuji S., Dokoupilova E., Keiserman M., Wang X., Zhong S., Zueger P., Pangan A., Mease P.J.	Annals of the Rheumatic Diseases	2020	10.1136/annrheumdis-2020-eular.1229	Embase
	Inflammatory bowel diseases among secukinumab-treated patients: 24 cases from the missil registry	Letarouilly J.G., Pariente B., Staumont-Salle D., Goupille P., Claudepierre P., Varin S., Lanot S., Dernis E., Pascart T., Banneville B., Baudart P., Gombert B., Bauer E., Plastaras L., Barbarot S., Felten R., Le Dantec L., Sultan-Bichat N., Girard C., Constantin A., Wendling D., Gaudin P., Jullien D., Pham T., Flipo R.M.	Annals of the Rheumatic Diseases	2020	10.1136/annrheumdis-2020-eular.2516	Embase
	Interleukin - 26 plays a cardioprotective role in cardiac repair after ST - Segment elevation myocardial infarction	Eyyüpkoca F.	Anatolian Journal of Cardiology	2020		Embase
	Interleukin-6 inhibition with tocilizumab for the treatment of giant cell arteritis and polymyalgia rheumatica in patients with serious comorbidities	Beketova T., Otteva E., Nasonov E.	Annals of the Rheumatic Diseases	2020	10.1136/annrheumdis-2020-eular.2179	Embase
	LB932 Reasons for psoriasis hospitalizations with inpatient mortality	Edigin E., Eseaton P.O.	Journal of Investigative Dermatology	2020	10.1016/j.jid.2020.05.024	Embase
	Long-term drug survival for infliximab in psoriasis patients	Carlet C., Richard M.A., Mahe E., Saillard C., Brenaut E., Villani A., Viguier M., Nardin C., Aubin F.	Journal of the Dermatology Nurses' Association	2020		Embase
	Long-term safety of tildrakizumab in patients 65 years of age or older with moderate to severe psoriasis: Pooled analysis through 3 years (148 weeks) from reSURFACE 1 and reSURFACE 2 phase 3 trials	van de Kerkhof P.C., Daudén E., Pau-Charles I., López A.S., Langley R.	Journal of the American Academy of Dermatology	2020	10.1016/j.jaad.2020.06.570	Embase
	Long-term Safety of Tildrakizumab in Patients with Moderate to Severe Plaque Psoriasis: Incidence of Confirmed Major Adverse Cardiovascular Events Through 3 Years (148 Weeks) from Two Phase 3 Trials	Iversen L., Griffiths C.E.M., Peserico A., Pau-Charles I., Blauvelt A., Thaçi D., Reich K.	Arthritis and Rheumatology	2020	10.1002/art.41538	Embase
	Long-term safety of tildrakizumab in patients with moderate-to-severe psoriasis: Incidence of major adverse cardiovascular events through 148 weeks from resurface 1 and resurface 2 phase 3 trials	Iversen L., Griffiths C., Lambert J., Peserico A., Kimball A.B., Pau-charles I., Blauvelt A., Thaçi D., Reich K.	Journal of the Dermatology Nurses' Association	2020		Embase
	New-Onset Inflammatory Bowel Diseases among IL-17 Inhibitors-Treated Patients: Results from the Case-Control MISSIL Study	Letarouilly J.-G., Pariente B., Pham T., Acquacalda E., Banneville B., Barbarot S., Bauer E., Baudart P., Claudepierre P., Constantin A., Dernis E., Felten R., Gaudin P., Girard C., Gombert B., Goupille P., Guennoc X., Henry-Desailly I., Jullien D., Karimova E., Lanot S., Le Dantec L., Pascart T., Plastaras L., Sultan-Bichat N., Truchet X., Varin S., Wendling D., Gaboriau L., Staumont-Sallé D., P…	Arthritis and Rheumatology	2020	10.1002/art.41538	Embase
	Risk of major cardiovascular events with interleukin-12/23 inhibition compared with tumor necrosis factor α in patients with psoriasis: Pharmacovigilance analysis within a large Midwestern US patient population from the RADAR program	Lee N., Majewski S., Ali Y., Parker J.J., Amin S., Amin A., West D.P., Nardone B.	Journal of the American Academy of Dermatology	2020	10.1016/j.jaad.2020.06.834	Embase
	Risk of thyroid diseases in psoriatic patients: A nationwide cohort study	Wang S.-H., Chi C.-C., Wang J., Lin Y.-S., Tung T.-H.	Journal of the Dermatology Nurses' Association	2020		Embase
	Safety of tildrakizumab in patients with preexisting metabolic syndrome: Long-term data from the post hoc analysis of two phase 3 clinical studies (reSURFACE 1 and reSURFACE 2)	Lebwohl M.G., Mehta N.N., Gottlieb A.B., Mendelsohn A.M., Parno J., Rozzo S.J., Menter M.A.	Journal of the American Academy of Dermatology	2020	10.1016/j.jaad.2020.06.292	Embase
	Safety of tildrakizumab in patients with preexisting metabolic syndrome: Long-term data from the post-hoc analysis of two Phase III clinical studies (reSURFACE 1 and reSURFACE 2)	Lebwohl M.G., Mehta N.N., Gottlieb A.B., Mendelsohn A.M., Parno J., Rozzo S.J., Menter A.M.	Journal of Clinical and Aesthetic Dermatology	2020		Embase
	The influence of biologics on psoriasis comorbidities: A systematic review	Sachdeva M., Shah M., Pona A., Aithal S., Cline A., Feldman S.	Journal of the American Academy of Dermatology	2020	10.1016/j.jaad.2020.06.501	Embase
	Visceral adipose tissue volume is associated with prevalent coronary plaque independent of total adiposity in psoriasis	Uceda D.E., Reddy A., Choi H., Lateef S.S., Abdelrahman K.M., Dey A.K., Aksentijevich M., Scott C., Shukla P., Akbar M.D., Argueta-Amaya J., Rodante J., Teague H., Keel A., Chen M.Y., Yao J., Zhou W., Playford M.P., Mehta N.N.	Circulation	2020	10.1161/circ.141.suppl_1.P405	Embase
33068776	GLP-1 receptor agonists in the treatment of type 2 diabetes – state-of-the-art	Nauck M.A., Quast D.R., Wefers J., Meier J.J.	Molecular Metabolism	2021	10.1016/j.molmet.2020.101102	Embase
33307184	Long-term Outcomes Following Multiply Recurrent Clostridioides difficile Infection and Fecal Microbiota Transplantation	Dawwas G.K., Brensinger C.M., Vajravelu R.K., Wu Q., Kelly C.R., Laine L., Wu G.D., Lewis J.D.	Clinical Gastroenterology and Hepatology	2021	10.1016/j.cgh.2020.12.004	Embase
33373079	Novel anti-inflammatory therapies to reduce cardiovascular burden of psoriasis	Piros É.A., Szilveszter B., Vattay B., Maurovich-Horvat P., Szalai K., Dósa E., Merkely B., Holló P.	Dermatologic Therapy	2021	10.1111/dth.14721	Embase
33919537	Long-covid and post-covid health complications: An up-to-date review on clinical conditions and their possible molecular mechanisms	Andrade B.S., Siqueira S., de Assis Soares W.R., de Souza Rangel F., Santos N.O., Dos Santos Freitas A., Ribeiro da Silveira P., Tiwari S., Alzahrani K.J., Góes-Neto A., Azevedo V., Ghosh P., Barh D.	Viruses	2021	10.3390/v13040700	Embase
33961663	Alopecia areata is not a risk factor for heart diseases: A 10-year retrospective cohort study	Leei H., Kim Y.C., Choii J.W.	PLoS ONE	2021	10.1371/journal.pone.0250216	Embase
34010755	Immunomodulatory nanosystems for treating inflammatory diseases	Ahamad N., Kar A., Mehta S., Dewani M., Ravichandran V., Bhardwaj P., Sharma S., Banerjee R.	Biomaterials	2021	10.1016/j.biomaterials.2021.120875	Embase
34238587	Risk of thromboembolic events and associated risk factors, including treatments, in patients with immune-mediated diseases	Setyawan J., Mu F., Yarur A., Zichlin M.L., Yang H., Fernan C., Billmyer E., Downes N., Azimi N., Strand V.	Clinical Therapeutics	2021	10.1016/j.clinthera.2021.06.008	Embase
	Belumosudil: Rho-associated coiled coil-containing protein kinase 2 (rock2) inhibitor treatment of chronic graft-versus-host disease treatment of systemic sclerosis	Ussowicz M.	Drugs of the Future	2021	10.1358/DOF.2021.46.5.3241216	Embase
	How current biologic therapies affect the risk of major adverse cardiovascular events in patients with plaque psoriasis? A systematic review and meta-analysis of randomized controlled trials	Nartowicz S., Jakielska E., Priadka M., Adamski Z., Ratajczak P., Kus K.	Postepy Dermatologii i Alergologii	2021	10.5114/ada.2020.102121	Embase
	Rates of individual and composite cardiovascular events through 5 years of tildrakizumab exposure in 2 phase 3 clinical trials	Trickett C., Gniadecki R., West D.T., Mendelsohn A.M., Rozzo S.J., Dhawan S.	Journal of the American Academy of Dermatology	2021	10.1016/j.jaad.2021.06.336	Embase
	Analysis of psoriasis hospitalizations: A report from the National Inpatient Sample Database	Edigin E., Eseaton P.O., Shaka H.	Journal of the American Academy of Dermatology	2021	10.1016/j.jaad.2021.06.053	Embase
	Association of myocardial infarction with psoriasis in end-stage renal disease (esrd) patients	Siddiquee N., Waller J., Baer S.L., Kheda M., Mohammed A.A., Padala S., Siddiqui B., Young L., Tran S., Bollag W.	Journal of Investigative Medicine	2021	10.1136/jim-2021-SRMC.637	Embase
	Association of stroke with psoriasis in end-stage renal disease patients	Siddiquee N., Waller J., Baer S., Kheda M., Mohammed A., Padala S., Siddiqui B., Young L., Tran S., Bollag W.	Journal of Investigative Dermatology	2021	10.1016/j.jid.2021.02.257	Embase
	Atherogenic index of plasma as a predictor of carotid plaque in psoriatic arthritis patients	Galarza-Delgado D.A., Colunga-Pedraza I.J., Azpiri-Lopez J.R., Loya-Acosta J., Meza Garza A., Guajardo-Jauregui N., Rodriguez-Romero A.B., Cardenas-de La Garza J.A., LugoPerez S., Castillo-Treviño J.N., Flores-Alvarado D.E.	Journal of Clinical Rheumatology	2021		Embase
	Basic and clinical research on stem cells: Current status	Li M.-S., Wang Y., Xu S., Wang L., Liu W.-Y.	Academic Journal of Second Military Medical University	2021	10.16781/j.0258-879x.2021.08.0949	Embase
	Cardiac biomarkers are associated with the development of cardiovascular events in patients with psoriatic arthritis and psoriasis	Colaco K., Lee K.A., Akhtari S., Winer R., Welsh P., Sattar N., Mcinnes I., Chandran V., Harvey P., Cook R., Gladman D.D., Piguet V., Eder L.	Annals of the Rheumatic Diseases	2021	10.1136/annrheumdis-2021-eular.1297	Embase
	Cardiovascular risk factors in a Mexican Mestizo patients with psoriatic arthritis	Lugo-Perez S., Colunga-Pedraza I.J., Azpiri-López J.R., Galarza-Delgado D.Á., Rodriguez-Romero A.B., Guajardo-Jauregui N., Flores Alvarado D.E., Cárdenas A., Ilizaliturri Guerra O.	Annals of the Rheumatic Diseases	2021	10.1136/annrheumdis-2021-eular.2779	Embase
	Cardiovascular risk factors in latin american patients with psoriatic arthritis	Colunga-Pedraza I.J., Galarza-Delgado D.A., Azpiri-Lopez J.R., Lugo-Perez S., Acosta J.L., Rodriguez-Romero A.B., Guajardo-Jauregui N., Meza-Garza A., Cardenas-de La Garza J.A., Flores-Alvarado D.E.	Journal of Clinical Rheumatology	2021		Embase
	Differences in real-world patient characteristics of 8921 psoriasis patients with and without comorbid psoriatic arthritis using the UK badbir database	Tillett W., Ogdie A., Gorecki P., Passey A.	Annals of the Rheumatic Diseases	2021	10.1136/annrheumdis-2021-eular.1018	Embase
	E}cacy and safety of upadacitinib in patientswith active PsA and inadequate response to biologicDMARDs (SELECT-PsA-2): A double-blind, randomised controlled Phase III trial	Genovese M.C., Lertratanakul A., Anderson J., Papp K., Tillett W., Van Den Bosch F., Tsuji S., Dokoupilova E., Keiserman M., Wang X., Zhong S., Zueger P., Pangan A., Mease P.	Rheumatology (United Kingdom)	2021	10.1093/rheumatology/keab247.166	Embase
	Efficacy and safety of mirikizumab versus secukinumab and placebo in the treatment of moderate-to-severe psoriasis: 52-week results from OASIS-2, a multicenter, randomized, double-blind study	Papp K., Warren R.B., Green L.J., Reich K., Langley R., Paul C., Asahina A., Johnson L., Arora V., Osuntokun O., Lebwohl M.	Journal of Clinical and Aesthetic Dermatology	2021		Embase
	Infectious-inflammatory medical history and course of coronary heart disease in middle age persons	Evsevyeva M., Italyantseva E., Eremin M., Koshel V.	Journal of Hypertension	2021	10.1097/01.hjh.0000746680.10417.08	Embase
	Methotrexate and cardiovascular risk in rheumatic diseases:a comprehensive review	Verhoeven F., Prati C., Chouk M., Demougeot C., Wendling D.	Annals of the Rheumatic Diseases	2021	10.1136/annrheumdis-2021-eular.2694	Embase
	Risk of major cardiovascular event across jak inhibitor treated patients: Analysis of a national claim database	Gouverneur A., Avouac J., Prati C., Cracowski J.L., Schaeverbeke T., Pariente A., Truchetet M.E.	Annals of the Rheumatic Diseases	2021	10.1136/annrheumdis-2021-eular.2976	Embase
	Safety of ustekinumab in inflammatory bowel diseases (IBD): Pooled safety analysis through 5 years in Crohn's disease (CD) and 2 years in ulcerative colitis (UC)	Ghosh S., Ott E., Gasink C., Miao Y., Colombel J.-F.	Journal of Gastroenterology and Hepatology	2021	10.1111/jgh.15607	Embase
	Targeted metabolomic profiling and prediction of cardiovascular events: A prospective study of patients with psoriatic arthritis and psoriasis	Colaco K., Lee K.A., Akhtari S., Winer R., Welsh P., Sattar N., McInnes I., Chandran V., Harvey P., Cook R., Gladman D.D., Piguet V., Eder L.	Annals of the Rheumatic Diseases	2021	10.1136/annrheumdis-2021-eular.1154	Embase
5687881	RHEUMATIC DISEASES IN PATIENTS WITH MYASTHENIA GRAVIS: An Epidemiological and Clinical Investigation	Oosterhuis H.J.G.H., de Haas W.H.D.	Acta Neurologica Scandinavica	1968	10.1111/j.1600-0404.1968.tb05568.x	Google Scholar
5510733	Trial therapy of psoriasis with azathioprine [Essai de traitement du psoriasis par l'azathiorpine.]	Hewitt J., Escande J.P., Leibowitch M., Franceschini P.	Bulletin de la Societe francaise de dermatologie et de syphiligraphie	1970		Google Scholar
4711124	Thromboembolic Disorders Associated with Psoriasis	Mcdonald C.J., Calabresi P.	Archives of Dermatology	1973	10.1001/archderm.1973.01620210078025	Google Scholar
4739794	Complication of psoriasis.	McDonald C.J., Calabresi P.	Journal of the American Medical Association	1973	10.1001/jama.224.5.629	Google Scholar
	Diagnosis in cases of hyperuricemia [DIAGNOSTIC D'UNE HYPERURICEMIE]	Deshayes P.	Ouest Medical	1973		Google Scholar
4692910	Occlusive Vascular Disease in Psoriatic Patients	Mcdonald C.J., Calabresi P.	New England Journal of Medicine	1973	10.1056/NEJM197304262881715	Google Scholar
942874	A case of septicaemia	Mcnicol G.P., Taylor S.H., Dixon M.F., Freeman R.	British Medical Journal	1976	10.1136/bmj.1.6003.207	Google Scholar
1005770	Cutaneus and ophthalmic side effects of practolol (Polish)	Okrasinski H.	Przeglad Dermatologiczny	1976		Google Scholar
708620	Psoriasis and occlusive vascular disease	MCDONALD C.J., CALABRESI P.	British Journal of Dermatology	1978	10.1111/j.1365-2133.1978.tb02012.x	Google Scholar
425702	Genetic studies in psoriasis. IV. The results and further goals [Geneticheskie issledovaniia pri psoriaze. IV. Itogi i dal'neǐshie zadachi.]	Mordovtsev V.N., Sergeev A.S.	Vestnik Dermatologii i Venerologii	1979		Google Scholar
7457208	Epidemiological Studies in the Upernavik District, Greenland: Incidence of Some Chronic Diseases 1950–1974	Kromann N., Green A.	Acta Medica Scandinavica	1980	10.1111/j.0954-6820.1980.tb01221.x	Google Scholar
6256830	Cyclic AMP. Physiopathological and clinical aspects [AMP ciclico. Aspetti di fisiopatologia e clinica.]	Liberatore C., Platania A., Spallone L., Lauro R.	Recenti Progressi in Medicina	1980		Google Scholar
6957528	Circulating anticoagulant against factor XI in psoriasis	Rustgi R.N., LaDuca F.M., Tourbaf K.D.	Journal of Medicine	1982		Google Scholar
7102023	Correlation between psoriasis and cardiovascular diseases [UNTERSUCHUNGEN UBER DIE BEZIEHUNGEN ZWISCHEN PSORIASIS UND KARDIO-VASKULAREN ERKRANKUNGEN]	Torok L., Toth E., Bruncsak A.	H+G Zeitschrift fur Hautkrankheiten	1982		Google Scholar
7180190	Association of psoriasis with hyperlipoproteinemia, stroke, ischemic heart disease, myocardial infarct and diabetes mellitus [Assotsiatsiia psoriaza s giperlipoproteidemieǐ, mozgovym insul'tom, ishemicheskoǐ bolezn'iu serdtsa, infarktom miokarda i sakharnym diabetom.]	Mordovtsev V.N., Sergeev A.S., Alieva P.M., Koshechkin V.A.	Vestnik Dermatologii i Venerologii	1982		Google Scholar
6878615	Common gastrointestinal diseases and anorexianervosa in British Dietitians	Morgan G.J., Mayberry J.F.	Public Health	1983	10.1016/S0033-3506(83)80090-0	Google Scholar
6465082	Significance of erythrocyte sedimentation rate in young adults	Froom P., Margaliot S., Caine Y., Benbassat J.	American Journal of Clinical Pathology	1984	10.1093/ajcp/82.2.198	Google Scholar
3089849	Diseases associated with psoriasis in a general population of 159,200 middle-aged, urban, native Swedes	Lindegard B.	Dermatologica	1986	10.1159/000249365	Google Scholar
2424202	Long-term sotalol therapy in patients with ventricular arrhythmias	Mary-Rabine L., Soumagne D., Stiels B.	Acta Cardiologica	1986		Google Scholar
3059177	The load of genetic and partially genetic diseases in man. II. Some selected common multifactorial diseases: Estimates of population prevalence and of detriment in terms of years of lost and impaired life	Czeizel A., Sankaranarayanan K., Losonci A., Rudas T., Keresztes M.	Mutation Research/Reviews in Genetic Toxicology	1988	10.1016/0165-1110(88)90010-3	Google Scholar
2108450	Leukotrienes and inflammation	Brain S.D., Williams T.J.	Pharmacology and Therapeutics	1990	10.1016/0163-7258(90)90035-Z	Google Scholar
1315967	Intravenous Infusion of n-3 Polyunsaturated Fatty Acids (43411)	Hamazaki T.	Proceedings of the Society for Experimental Biology and Medicine	1992	10.3181/00379727-200-43411	Google Scholar
1418698	Clinical Toxicity of Interleukin-2	Vial T., Descotes J.	Drug Safety	1992	10.2165/00002018-199207060-00004	Google Scholar
1459485	Effects of catecholamines on eicosanoid synthesis with special reference to prostanoid/leukotriene ratio	Alanko J., Riutta A., Vapaatalo H.	Free Radical Biology and Medicine	1992	10.1016/0891-5849(92)90041-E	Google Scholar
	β-Adrenoceptor antagonists and antianginal drugs	Maggioni A.P., Franzosi M.G., Latini R.	Side Effects of Drugs Annual	1992	10.1016/S0378-6080(05)80499-4	Google Scholar
	Advances in dermatological therapy 1993 [AVANCES EN TERAPEUTICA DERMATOLOGICA 1993]	Camacho F., Mazuecos J.	Monografias de Dermatologia	1994		Google Scholar
7894093	Pustular psoriasis and aseptic purulent arthritis: Possible role of leukotrienes B4 and C4 in a flare of synovitis	Kawana S., Nishiyama S.	Dermatology	1995	10.1159/000246631	Google Scholar
8524416	Zellschädigung als Ursache für die Bildung von Hydroperoxiden ungesättigter Fettsäuren	Hölzel C., Spiteller G.	Naturwissenschaften	1995	10.1007/BF01131596	Google Scholar
8615061	Methotrexate-linked ventricular arrhythmias	Kettunen R., Huikuri H.V., Oikarinen A., Takkunen J.T.	Acta Dermato-Venereologica	1995		Google Scholar
7898046	Membrane regulators of complement activation and their aberrant expression in disease	Asghar S.S.	Laboratory Investigation	1995		Google Scholar
7601945	The safety of etretinate as long-term therapy for psoriasis: Results of the Etretinate Follow-up Study	Stern R.S., Fitzgerald E., Ellis C.N., Lowe N., Goldfarb M.T., Baughman R.D.	Journal of the American Academy of Dermatology	1995	10.1016/0190-9622(95)90008-X	Google Scholar
8640899	Enzymatic production of hydroperoxides of unsaturated fatty acids by injury of mammalian cells	Herold M., Spiteller G.	Chemistry and Physics of Lipids	1996	10.1016/0009-3084(95)02518-9	Google Scholar
9197824	Acitretin therapy is effective for associated with human immunodeficiency virus infection	Buccheri L., Katchen B.R., Karter A.J., Cohen S.R.	Archives of Dermatology	1997	10.1001/archderm.133.6.711	Google Scholar
	LEX 032: A novel recombinant human protein for the treatment of ischaemic reperfusion injury	Sands H., Tuma R.F.	Expert Opinion on Investigational Drugs	1999	10.1517/13543784.8.11.1907	Google Scholar
10394644	The bifocal strategy: A new model for flexible liaison between departments of somatic medicine and psychiatrists or psychologists	Jonckheere P., Stockebrand B.	Acta Clinica Belgica	1999		Google Scholar
11165553	Benefits and risks of sauna bathing	Hannuksela M.L., Ellahham S.	American Journal of Medicine	2001	10.1016/S0002-9343(00)00671-9	Google Scholar
11710679	The proteasome: A new target for novel drug therapies	Elliott P.J., Ross J.S.	American Journal of Clinical Pathology	2001	10.1309/44HW-5YCJ-FLLP-3R56	Google Scholar
	Lipid Analysis of PUFA in the New Millennium and Future Trends	Wada S.	Journal of Oleo Science	2001	10.5650/jos.50.329	Google Scholar
12004238	Leukocyte-endothelial interactions: Clinical trials of anti-adhesion therapy	Harlan J.M., Winn R.K.	Critical Care Medicine	2002	10.1097/00003246-200205001-00007	Google Scholar
12395337	A pilot study of interferon alfa and ribavirin combination in liver transplant recipients with recurrent hepatitis C	Shakil A.O., McGuire B., Crippin J., Teperman L., Demetris A.J., Conjeevaram H., Gish R., Kwo P., Balan V., Wright T.L., Brass C., Rakela J.	Hepatology	2002	10.1053/jhep.2002.36162	Google Scholar
	Non-cancer therapeutic antibodies	Murray S., Linardou H.	Expert Opinion on Therapeutic Patents	2002	10.1517/13543776.12.3.401	Google Scholar
12072002	Patients' strategies for coping with psoriasis	Fortune D.G., Richards H.L., Main C.J., Griffiths C.E.M.	Clinical and Experimental Dermatology	2002	10.1046/j.1365-2230.2002.01055.x	Google Scholar
15485592	Omega-3 fatty acids and inflammation	Mori T.A., Beilin L.J.	Current Atherosclerosis Reports	2004	10.1007/s11883-004-0087-5	Google Scholar
15659827	Suppression of the nuclear factor-κB activation pathway by spice-derived phytochemicals: Reasoning for seasoning	Aggarwal B.B., Shishodia S.	Annals of the New York Academy of Sciences	2004	10.1196/annals.1329.054	Google Scholar
	Optimizing drug prescribing in managed care populations: Improving clinical and economic outcomes	Czubak R., Tucker J., Zarowitz B.J.	Disease Management and Health Outcomes	2004	10.2165/00115677-200412030-00002	Google Scholar
15825252	Genetic variations in vascular endothelial growth factor and endothelial nitric oxide synthase and their contributions to human disease	Gerritsen M.E.	Microcirculation	2005	10.1080/10739680590896081	Google Scholar
15859024	Serum C-reactive protein in elderly men and women: Association with mortality, morbidity and various biochemical values	Evrin P.-E., Nilsson S.E., Öberg T., Malmberg B.	Scandinavian Journal of Clinical and Laboratory Investigation	2005	10.1080/00365510510013505	Google Scholar
15942839	Ivabradine - A novel approach for heart rate lowering [Ivabradin - Ein neues prinzip zur herzfrequenzsenkung]	Er F., Hoppe U.C.	Deutsche Medizinische Wochenschrift	2005	10.1055/s-2005-870846	Google Scholar
16123905	Persistent creatine kinase (CK) increase of unknown origin [Persistierende CK-erhöhung unklarer genese]	Stein W.	Deutsche Medizinische Wochenschrift	2005	10.1055/s-2005-872616	Google Scholar
15813660	Selectin antagonists: Therapeutic potential in asthma and COPD	Romano S.J.	Treatments in Respiratory Medicine	2005	10.2165/00151829-200504020-00002	Google Scholar
16234275	Efficacy, effectiveness and safety of etanercept in monotherapy for refractory psoriatic arthritis: A 26-week observational study	de Vlam K., Lories R.J.U.	Rheumatology	2006	10.1093/rheumatology/kei153	Google Scholar
16331857	TNF blockade: an inflammatory issue.	Aggarwal B.B., Shishodia S., Takada Y., Jackson-Bernitsas D., Ahn K.S., Sethi G., Ichikawa H.	Ernst Schering Research Foundation workshop	2006		Google Scholar
17032986	Risk of myocardial infarction in patients with psoriasis	Gelfand J.M., Neimann A.L., Shin D.B., Wang X., Margolis D.J., Troxel A.B.	Journal of the American Medical Association	2006	10.1001/jama.296.14.1735	Google Scholar
17301983	A common skin disorder connected with heart attacks.	[无可用作者姓名]	Heart advisor / the Cleveland Clinic	2006		Google Scholar
17244830	Psoriasis and risk of myocardial infarction [6]	Malerba M., Gisondi P., Radaeli A., Girolomoni G.	Journal of the American Medical Association	2007	10.1001/jama.297.4.361-b	Google Scholar
17244831	Psoriasis and risk of myocardial infarction [7]	Ludwig R.J., Boehncke W.-H.	Journal of the American Medical Association	2007		Google Scholar
17482715	Infliximab in the treatment of psoriasis in patients previously treated with etanercept	Haitz K.A., Kalb R.E.	Journal of the American Academy of Dermatology	2007	10.1016/j.jaad.2007.03.035	Google Scholar
17610610	Fabry disease: Case report with emphasis on enzyme replacement therapy and possible future therapeutic options [Morbus Fabry: Fallbericht unter besonderer berücksichtigung der enzymersatztherapie sowie möglicher zukünftiger therapieoptionen]	Möhrenschlager M., Pontz B.F., Lanzl I., Podskarbi T., Henkel V., Ring J.	JDDG - Journal of the German Society of Dermatology	2007	10.1111/j.1610-0387.2007.06334.x	Google Scholar
17627791	Obesity in psoriasis: The metabolic, clinical and therapeutic implications. Report of an interdisciplinary conference and review	Sterry W., Strober B.E., Menter A.	British Journal of Dermatology	2007	10.1111/j.1365-2133.2007.08068.x	Google Scholar
17663929	Psoriasis, a systemic disease? [La psoriasis, ¿una enfermedad sistémica?]	Puig-Sanz L.	Actas Dermo-Sifiliograficas	2007	10.1016/S1578-2190(07)70472-9	Google Scholar
17765316	Potential of p38-MAPK inhibitors in the treatment of ischaemic heart disease	Clark J.E., Sarafraz N., Marber M.S.	Pharmacology and Therapeutics	2007	10.1016/j.pharmthera.2007.06.013	Google Scholar
	Psoriasis and risk of myocardial infarction [5]	Alevizos, Larios G., Mariolis A.	Journal of the American Medical Association	2007	10.1001/jama.297.4.361-a	Google Scholar
	Heart failure and cardiac hypertrophy	Rame J.E., Dries D.L.	Current Treatment Options in Cardiovascular Medicine	2007	10.1007/s11936-007-0024-3	Google Scholar
	Smoking and skin [Kouření a kůže]	Resl V.	Prakticky Lekar	2007		Google Scholar
17679700	Uncertain effects of rosiglitazone on the risk for myocardial infarction and cardiovascular death	Diamond G.A., Bax L., Kaul S.	Annals of Internal Medicine	2007	10.7326/0003-4819-147-8-200710160-00182	Google Scholar
	Cardiovascular risk factors and myocardial infarction in patients with psoriasis	Shelling M., Prodanovich S., Kirsner R.S.	Expert Review of Dermatology	2007	10.1586/17469872.2.1.19	Google Scholar
18405893	Dimethyl fumarate, a small molecule drug for psoriasis, inhibits Nuclear Factor-κB and reduces myocardial infarct size in rats	Meili-Butz S., Niermann T., Fasler-Kan E., Barbosa V., Butz N., John D., Brink M., Buser P.T., Zaugg C.E.	European Journal of Pharmacology	2008	10.1016/j.ejphar.2008.02.038	Google Scholar
18456026	Psoriasis and Vascular Disease: An Unsolved Mystery	Shelling M.L., Federman D.G., Prodanovich S., Kirsner R.S.	American Journal of Medicine	2008	10.1016/j.amjmed.2008.01.025	Google Scholar
18466790	Psoriasis, metabolic syndrome and its components [Psoriasis, syndrome métabolique et ses composants]	Ortonne J.-P.	Annales de Dermatologie et de Venereologie	2008	10.1016/S0151-9638(08)70541-6	Google Scholar
18525354	Psoriasis and metabolic disease: Epidemiology and pathophysiology	Azfar R.S., Gelfand J.M.	Current Opinion in Rheumatology	2008	10.1097/BOR.0b013e3283031c99	Google Scholar
18564207	Research in practice: The systemic aspects of psoriasis [Forschen für die praxis: Die systemische dimension der psoriasis vulgaris]	Boehncke W.-H., Boehncke S.	JDDG - Journal of the German Society of Dermatology	2008	10.1111/j.1610-0387.2008.06785.x	Google Scholar
18616778	Incidence of risk factors for myocardial infarction and other vascular diseases in patients with psoriasis	Kaye J.A., Li L., Jick S.S.	British Journal of Dermatology	2008	10.1111/j.1365-2133.2008.08707.x	Google Scholar
18622197	New insights and therapies for teenage psoriasis	Belazarian L.	Current Opinion in Pediatrics	2008	10.1097/MOP.0b013e328305e24b	Google Scholar
18721667	What are the risks of not intensively treating a chronic inflammatory disease? [Quels sont les risques à ne pas traiter intensivement une maladie inflammatoire chronique ?]	Goupille P.	Annales de Dermatologie et de Venereologie	2008	10.1016/S0151-9638(08)73673-1	Google Scholar
	Cardiovascular morbidity in psoriasis: Epidemiology, pathomechanisms, and clinical consequences	Boehncke W.-H., Boehncke S.	Giornale Italiano di Dermatologia e Venereologia	2008		Google Scholar
	Cardiovascular comorbidity and cardiovascular risk factors in patients with chronic inflammatory skin diseases: A case-control study utilising a population-based administrative database	Schmitt J., Maywald U., Schmitt N.M., Meurer M., Kirch W.	EPIDEMIOL BIOSTAT PU	2008		Google Scholar
	Cardio-metabolic co-morbidities and psoriasis [Psoriasis et comorbidités cardiovasculaires et métaboliques]	[无可用作者姓名]	Annales de Dermatologie et de Venereologie	2008	10.1016/S0151-9638(08)75481-4	Google Scholar
	Current status of leukotriene A4 hydrolase inhibitors	Grice C.A., Gomez L.	Expert Opinion on Therapeutic Patents	2008	10.1517/13543770802494100	Google Scholar
18923231	Device-based nonspecific immunomodulation therapy (Celacade), and its potential role in the treatment of chronic heart failure	Sporter R.J., Kim J.-H., Frishman W.H.	Cardiology in Review	2008	10.1097/CRD.0b013e318188591c	Google Scholar
18721666	Severe psoriasis: beyond the skin, what are the risks of not treating the disease? [Psoriasis sévère, au-delà de la peau, quel est le risque à ne pas traiter ?]	Bessis D.	Annales de Dermatologie et de Venereologie	2008	10.1016/S0151-9638(08)73672-X	Google Scholar
18697777	Cardiovascular morbidity in psoriatic arthritis	Gladman D.D., Ang M., Su L., Tom B.D.M., Schentag C.T., Farewell V.T.	Annals of the Rheumatic Diseases	2009	10.1136/ard.2008.094839	Google Scholar
18725317	Interleukin-23: Immunological roles and clinical implications	Tan Z.Y., Bealgey K.W., Fang Y., Gong Y.M., Bao S.	International Journal of Biochemistry and Cell Biology	2009	10.1016/j.biocel.2008.04.027	Google Scholar
19016698	Psoriasis: An opportunity to identify cardiovascular risk	Federman D.G., Shelling M., Prodanovich S., Gunderson C.G., Kirsner R.S.	British Journal of Dermatology	2009	10.1111/j.1365-2133.2008.08874.x	Google Scholar
19210501	Psoriasis and risk of incident myocardial infarction, stroke or transient ischaemic attack: An inception cohort study with a nested case-control analysis	Brauchli Y.B., Jick S.S., Miret M., Meier C.R.	British Journal of Dermatology	2009	10.1111/j.1365-2133.2008.09020.x	Google Scholar
19380660	Efficacy and safety of combination acitretin and pioglitazone therapy in patients with moderate to severe chronic plaque-type psoriasis: A randomized, double-blind, placebo-controlled clinical trial	Mittal R., Malhotra S., Pandhi P., Kaur I., Dogra S.	Archives of Dermatology	2009	10.1001/archdermatol.2009.5	Google Scholar
19452407	Psoriasis and atherothrombotic diseases: Disease-specific and non-disease-specific risk factors	Gisondi P., Girolomoni G.	Seminars in Thrombosis and Hemostasis	2009	10.1055/s-0029-1222610	Google Scholar
19471047	Cardiovascular health for patients with psoriasis: A Précis for Front-Line Clinicians	Federman D.G., Shelling M.L., Prodanovich S., Gunderson C.G., Kirsner R.S.	Ostomy Wound Management	2009		Google Scholar
19522710	Prevalence of myocardial infarction in patients with psoriasis in central China	Xiao J., Chen L.-H., Tu Y.-T., Deng X.-H., Tao J.	Journal of the European Academy of Dermatology and Venereology	2009	10.1111/j.1468-3083.2009.03318.x	Google Scholar
19710547	Clinical spectrum and severity of psoriasis	Meier M., Sheth P.B.	Current Problems in Dermatology	2009	10.1159/000232301	Google Scholar
19710548	Impact of comorbidities on the management of psoriasis	Gerdes S., Mrowietz U.	Current Problems in Dermatology	2009	10.1159/000232302	Google Scholar
19876783	PI3K isoforms as drug targets in inflammatory diseases: Lessons from pharmacological and genetic strategies	Harris S.J., Foster J.G., Ward S.G.	Current Opinion in Investigational Drugs	2009		Google Scholar
20096157	Cardiometabolic Comorbidities and the Approach to Patients with Psoriasis	Gisondi P., Girolomoni G.	Actas Dermo-Sifiliograficas	2009	10.1016/S0001-7310(09)73373-3	Google Scholar
20191827	Comorbidities in psoriatic patients of Iaşi Dermatological Clinic from 2004-2008 [Comorbiditǎţi la pacienţii cu psoriazis internaţi in Clinica dermatologicǎ Iaşi in perioada 2004-2008.]	Solovǎstru G.L., Vâţǎ D., Batog A.H., Siriac O., Alupoaiei A., Diaconu D.	Revista medico-chirurgicalǎ̌ a Societǎ̌ţii de Medici ş̧i Naturaliş̧ti din Iaş̧i	2009		Google Scholar
	Percutaneous coronary intervention with oral sirolimus and bare metal stents has comparable safety and efficacy totreatment with drug eluting stents, but with significant cost saving: Long-term follow-up results from the randomised, controlled ORAR III (Oral Rapamycin in ARgentina) study	Rodriguez A.E., Maree A., Tarragona S., Fernandez-Pereira C., Santaera O., Rodriguez Granillo A.M., Rodriguez-Granillo G.A., Russo-Felssen M., Kukreja N., Antoniucci D., Palacios I.F., Serruys P.W.	EuroIntervention	2009	10.4244/EIJV5I2A40	Google Scholar
19470047	Myocardial perfusion is preserved in patients with psoriasis without clinically evident cardiovascular disease	Yalcin H., Balci D.D., Ucar E., Ozcelik N., Tasci C., Seyfeli E., Akgul F., Yalcin F.	Journal of the European Academy of Dermatology and Venereology	2009	10.1111/j.1468-3083.2009.03178.x	Google Scholar
19630828	Testing the inflammatory hypothesis of atherothrombosis: Scientific rationale for the cardiovascular inflammation reduction trial (CIRT)	Ridker P.M.	Journal of Thrombosis and Haemostasis	2009	10.1111/j.1538-7836.2009.03404.x	Google Scholar
	The use of omega-3 fatty acids for cardiovascular disease	Marcolina S.T.	Alternative Therapies in Womens Health	2009		Google Scholar
19812600	Psoriasis may not be an independent risk factor for acute ischemic heart disease hospitalizations: Results of a large population-based dutch cohort	Wakkee M., Herings R.M.C., Nijsten T.	Journal of Investigative Dermatology	2009	10.1038/jid.2009.321	Google Scholar
20015170	Psoriasis is independently associated with psychiatric morbidity and adverse cardiovascular risk factors, but not with cardiovascular events in a population-based sample	Schmitt J., Ford D.E.	Journal of the European Academy of Dermatology and Venereology	2010	10.1111/j.1468-3083.2009.03537.x	Google Scholar
20037179	Patients with severe psoriasis are at increased risk of cardiovascular mortality: Cohort study using the general practice research database	Mehta N.N., Azfar R.S., Shin D.B., Neimann A.L., Troxel A.B., Gelfand J.M.	European Heart Journal	2010	10.1093/eurheartj/ehp567	Google Scholar
20091657	Effect of cyclosporine on blood pressure.	Robert N., Wong G.W., Wright J.M.	Cochrane database of systematic reviews (Online)	2010		Google Scholar
20159310	A randomized, double-blind, placebo-controlled, phase I study of MEDI-545, an anti-interferon-alfa monoclonal antibody, in subjects with chronic psoriasis	Bissonnette R., Papp K., Maari C., Yao Y., Robbie G., White W.I., Le C., White B.	Journal of the American Academy of Dermatology	2010	10.1016/j.jaad.2009.05.042	Google Scholar
20178698	Psoriasis: Can statins play a dual role?	Rajpara A.N., Goldner R., Gaspari A.	Dermatology Online Journal	2010		Google Scholar
20367239	Increased prevalence of the metabolic syndrome in patients with psoriatic arthritis	Raychaudhuri S.K., Chatterjee S., Nguyen C., Kaur M., Jialal I., Raychaudhuri S.P.	Metabolic Syndrome and Related Disorders	2010	10.1089/met.2009.0124	Google Scholar
20415821	Psoriasis and cardiovascular disease	Vena G.A., Vestita M., Cassano N.	Dermatologic Therapy	2010	10.1111/j.1529-8019.2010.01308.x	Google Scholar
20666273	Psoriasis and cardiovascular diseases	Vizzardi E., Raddino R., Teli M., Gorga E., Brambilla G., Dei Cas L.	Acta Cardiologica	2010	10.2143/AC.65.3.2050351	Google Scholar
20812162	Psoriasis as an independent risk factor for development of coronary artery disease [Psoriasis als unabhängiger Risikofaktor für die Entwicklung einer koronaren Herzkrankheit]	Papo D., Hein R., Ring J.	Deutsche Medizinische Wochenschrift	2010	10.1055/s-0030-1263310	Google Scholar
21234449	Detection of inflammatory processes during various diseases by the method of flow cytofluorometry	Varfolomeeva E.Y., Ivanov E.I., Drobchenko E.A., Semenova E.V., Filatov M.V.	Bulletin of Experimental Biology and Medicine	2010	10.1007/s10517-010-0976-2	Google Scholar
21251450	Metabolic comorbidities and psoriasis	Gisondi P., Ferrazzi A., Girolomoni G.	Acta Dermatovenerologica Croatica	2010		Google Scholar
	Psoriasis is not a useful independent risk factor for cardiovascular disease	Stern R.S.	Journal of Investigative Dermatology	2010	10.1038/jid.2009.446	Google Scholar
	Cardiovascular comorbidities in psoriasis	Loo S.K.F., Yeung K.H., Ho K.M., Lo K.K.	Hong Kong Journal of Dermatology and Venereology	2010		Google Scholar
	Metabolic syndrome in psoriasis	Gisondi P., Girolomoni G.	Clinical and Pathological Aspects of Skin Diseases in Endocrine, Metabolic, Nutritional and Deposition Disease	2010	10.1007/978-1-60761-181-3_12	Google Scholar
	Platelet function in inflammatory diseases: Insights from clinical studies	Şentürk T.	Inflammation and Allergy - Drug Targets	2010	10.2174/187152810793938026	Google Scholar
21114692	Psoriasis is associated with clinically significant cardiovascular risk: A Danish nationwide cohort study	Ahlehoff O., Gislason G.H., Charlot M., Jørgensen C.H., Lindhardsen J., Olesen J.B., Abildstrøm S.Z., Skov L., Torp-Pedersen C., Hansen P.R.	Journal of Internal Medicine	2011	10.1111/j.1365-2796.2010.02310.x	Google Scholar
21118188	Medical comorbidity in recurrent versus first-episode depressive patients	Gili M., Garcia-Toro M., Vives M., Armengol S., Garcia-Campayo J., Soriano J.B., Roca M.	Acta Psychiatrica Scandinavica	2011	10.1111/j.1600-0447.2010.01646.x	Google Scholar
21170539	Systemic therapy of plaque-type psoriasis ameliorates endothelial cell function: Results of a prospective longitudinal pilot trial	Boehncke S., Fichtlscherer S., Salgo R., Garbaraviciene J., Beschmann H., Diehl S., Hardt K., Thaçi D., Boehncke W.-H.	Archives of Dermatological Research	2011	10.1007/s00403-010-1108-6	Google Scholar
21216492	Increased risk of acute myocardial infarction in patients with psoriasis: A 5-year population-based study in Taiwan	Lin H.-W., Wang K.-H., Lin H.-C., Lin H.-C.	Journal of the American Academy of Dermatology	2011	10.1016/j.jaad.2010.01.050	Google Scholar
21332467	Cardiovascular safety of ustekinumab in patients with moderate to severe psoriasis: Results of integrated analyses of data from phase II and III clinical studies	Reich K., Langley R.G., Lebwohl M., Szapary P., Guzzo C., Yeilding N., Li S., Hsu M.-C., Griffiths C.E.M.	British Journal of Dermatology	2011	10.1111/j.1365-2133.2011.10257.x	Google Scholar
21362070	Prognosis following first-time myocardial infarction in patients with psoriasis: A Danish nationwide cohort study	Ahlehoff O., Gislason G.H., Lindhardsen J., Olesen J.B., Charlot M., Skov L., Torp-Pedersen C., Hansen P.R.	Journal of Internal Medicine	2011	10.1111/j.1365-2796.2011.02368.x	Google Scholar
21397983	Quality of life in cutaneous lupus erythematosus	Klein R., Moghadam-Kia S., Taylor L., Coley C., Okawa J., Lomonico J., Chren M.-M., Werth V.P.	Journal of the American Academy of Dermatology	2011	10.1016/j.jaad.2010.02.008	Google Scholar
21410760	The 'psoriatic march': A concept of how severe psoriasis may drive cardiovascular comorbidity	Boehncke W.-H., Boehncke S., Tobin A.-M., Kirby B.	Experimental Dermatology	2011	10.1111/j.1600-0625.2011.01261.x	Google Scholar
21701147	Patients with psoriasis have a higher prevalence of parental cardiovascular disease	Gisondi P., Dalle Vedove C., Girolomoni G.	Dermatology	2011	10.1159/000328397	Google Scholar
21737374	Cardiovascular and metabolic risk profile in german patients with moderate and severe psoriasis: A case control study	Warnecke C., Manousaridis I., Herr R., Terris D.D., Goebeler M., Goerdt S., Peitsch W.K.	European Journal of Dermatology	2011	10.1684/ejd.2011.1467	Google Scholar
21749853	No increased risk of myocardial infarction among patients with ulcerative colitis or crohn's disease	Osterman M.T., Yang Y., Brensinger C., Forde K.A., Lichtenstein G.R., Lewis J.D.	Clinical Gastroenterology and Hepatology	2011	10.1016/j.cgh.2011.06.032	Google Scholar
21777216	The effect of systemic psoriasis therapies on the incidence of myocardial infarction: A cohort study	Abuabara K., Lee H., Kimball A.B.	British Journal of Dermatology	2011	10.1111/j.1365-2133.2011.10525.x	Google Scholar
21787906	Attributable risk estimate of severe psoriasis on major cardiovascular events	Mehta N.N., Yu Y., Pinnelas R., Krishnamoorthy P., Shin D.B., Troxel A.B., Gelfand J.M.	American Journal of Medicine	2011	10.1016/j.amjmed.2011.03.028	Google Scholar
21855836	Systematic review and meta-analysis of methotrexate use and risk of cardiovascular disease	Micha R., Imamura F., Wyler Von Ballmoos M., Solomon D.H., Hernán M.A., Ridker P.M., Mozaffarian D.	American Journal of Cardiology	2011	10.1016/j.amjcard.2011.06.054	Google Scholar
21862748	Association between biologic therapies for chronic plaque psoriasis and cardiovascular events: A meta-analysis of randomized controlled trials	Ryan C., Leonardi C.L., Krueger J.G., Kimball A.B., Strober B.E., Gordon K.B., Langley R.G., De Lemos J.A., Daoud Y., Blankenship D., Kazi S., Kaplan D.H., Friedewald V.E., Menter A.	JAMA - Journal of the American Medical Association	2011	10.1001/jama.2011.1211	Google Scholar
22089716	Biologic therapies for chronic plaque psoriasis and cardiovascular events	Tzellos T., Kyrgidis A., Toulis K.	JAMA - Journal of the American Medical Association	2011	10.1001/jama.2011.1660	Google Scholar
21362790	Cardiovascular comorbidities in psoriasis and psoriatic arthritis: Pathogenesis, consequences for patient management, and future research agenda: A report from the GRAPPA 2009 annual meeting	Boehncke W.-H., Gladman D.D., Chandran V.	Journal of Rheumatology	2011	10.3899/jrheum.101124	Google Scholar
	Comorbidities of psoriasis: Data and implications	Qureshi A.A., Li W.	Current and Emerging Treatments for Psoriasis	2011	10.2217/EBO.11.123	Google Scholar
22148938	Emerging adenosine receptor agonists an update	Gao Z.-G., Jacobson K.A.	Expert Opinion on Emerging Drugs	2011	10.1517/14728214.2011.644786	Google Scholar
	Incidence of side-effects of dual antiplatelet therapy with clopidogrel and aspirin after coronary stent implantation	Ohkubo K., Kobayashi Y., Nakamura Y., Miyazaki A.	Cardiovascular Intervention and Therapeutics	2011	10.1007/s12928-010-0031-2	Google Scholar
22023782	Psoriasis and cardiovascular disease: An association or a reason to treat?	Margolis D.J.	British Journal of Dermatology	2011	10.1111/j.1365-2133.2011.10652.x	Google Scholar
21722989	Quality of life in dermatomyositis	Goreshi R., Chock M., Foering K., Feng R., Okawa J., Rose M., Fiorentino D., Werth V.	Journal of the American Academy of Dermatology	2011	10.1016/j.jaad.2010.10.016	Google Scholar
	Role of curcumin against modeled microgravity-induced inflammatory pathways	Lewis A., Jejelowo O., Shishodia S.	62nd International Astronautical Congress 2011, IAC 2011	2011		Google Scholar
21966952	Association of systemic psoriasis therapies and incidence of myocardial infarction: Reply from authors	Abuabara K., Lee H., Kimball A.B.	British Journal of Dermatology	2012	10.1111/j.1365-2133.2011.10668.x	Google Scholar
21973034	Association of systemic psoriasis therapies and incidence of myocardial infarction	Wu J.J., Channual J.C., Dann F.	British Journal of Dermatology	2012	10.1111/j.1365-2133.2011.10666.x	Google Scholar
22079041	Are patients with psoriasis being screened for cardiovascular risk factors? A study of screening practices and awareness among primary care physicians and cardiologists	Parsi K.K., Brezinski E.A., Lin T.-C., Li C.-S., Armstrong A.W.	Journal of the American Academy of Dermatology	2012	10.1016/j.jaad.2011.09.006	Google Scholar
22151390	Leptin, adiponectin, visfatin and retinol-binding protein-4 - mediators of comorbidities in patients with psoriasis?	Gerdes S., Osadtschy S., Rostami-Yazdi M., Buhles N., Weichenthal M., Mrowietz U.	Experimental Dermatology	2012	10.1111/j.1600-0625.2011.01402.x	Google Scholar
22175820	Psoriasis and risk of nonfatal cardiovascular disease in U.S. women: A cohort study	Li W.-Q., Han J.-L., Manson J.E., Rimm E.B., Rexrode K.M., Curhan G.C., Qureshi A.A.	British Journal of Dermatology	2012	10.1111/j.1365-2133.2011.10774.x	Google Scholar
22221950	Coronary artery disease in patients with psoriasis referred for coronary angiography	Armstrong A.W., Harskamp C.T., Ledo L., Rogers J.H., Armstrong E.J.	American Journal of Cardiology	2012	10.1016/j.amjcard.2011.11.025	Google Scholar
22356630	The concept of psoriasis as a systemic inflammation: Implications for disease management	Reich K.	Journal of the European Academy of Dermatology and Venereology	2012	10.1111/j.1468-3083.2011.04410.x	Google Scholar
22356631	Implementing treatment goals for successful long-term management of psoriasis	Mrowietz U.	Journal of the European Academy of Dermatology and Venereology	2012	10.1111/j.1468-3083.2011.04411.x	Google Scholar
22373901	Comorbidities and psoriasis. Impact on clinical practice [Komorbiditäten und psoriasis: Konsequenzen für die praxis]	Gerdes S., Mrowietz U.	Hautarzt	2012	10.1007/s00105-011-2230-x	Google Scholar
22395580	An update on the long-term safety experience of Ustekinumab: Results from the psoriasis clinical development program with up to four years of follow-up	Reich K., Papp K.A., Griffiths C.E.M., Szapary P.O., Yeilding N., Wasfi Y., Ott E., Hsu M.-C., Lebwohl M., Gordon K.B.	Journal of Drugs in Dermatology	2012		Google Scholar
22562431	Cardiovascular mortality in psoriasis and psoriatic arthritis: Epidemiology, pathomechanisms, therapeutic implications, and perspectives	Boehncke W.-H., Boehncke S.	Current Rheumatology Reports	2012	10.1007/s11926-012-0260-8	Google Scholar
22649206	Psoriasis alters HDL composition and cholesterol efflux capacity	Holzer M., Wolf P., Curcic S., Birner-Gruenberger R., Weger W., Inzinger M., El-Gamal D., Wadsack C., Heinemann A., Marsche G.	Journal of Lipid Research	2012	10.1194/jlr.M027367	Google Scholar
22897416	Association of psoriasis with stroke and myocardial infarction: Meta-analysis of cohort studies	Xu T., Zhang Y.-H.	British Journal of Dermatology	2012	10.1111/bjd.12002	Google Scholar
23006590	Prognosis after percutaneous coronary intervention in patients with psoriasis: a cohort study using Danish nationwide registries	Ahlehoff O., Lindhardsen J., Gislason G.H., Olesen J.B., Charlot M., Skov L., Torp-Pedersen C., Hansen P.R.	BMC Cardiovascular Disorders	2012	10.1186/1471-2261-12-79	Google Scholar
23083753	Comorbidities in Patients with Spondyloarthritis	van der Horst-Bruinsma I.E., Nurmohamed M.T., Landewé R.B.M.	Rheumatic Disease Clinics of North America	2012	10.1016/j.rdc.2012.08.010	Google Scholar
23134986	PSOLAR: Design, utility, and preliminary results of a prospective, international, disease-based registry of patients with psoriasis who are receiving, or are candidates for, conventional systemic treatments or biologic agents	Papp K.A., Strober B., Augustin M., Calabro S., Londhe A., Chevrier M.	Journal of Drugs in Dermatology	2012		Google Scholar
23157913	Cardiovascular risk and psoriasis: The role of biologic therapy [Riesgo cardiovascular y psoriasis: papel de la terapia biológica]	Puig L.	Actas Dermo-Sifiliograficas	2012	10.1016/j.ad.2012.02.003	Google Scholar
	Chronic skin-specific inflammation promotes vascular inflammation and thrombosis	Wang Y., Gao H., Loyd C.M., Fu W., Diaconu D., Liu S., Cooper K.D., McCormick T.S., Simon D.I., Ward N.L.	Journal of Investigative Dermatology	2012	10.1038/jid.2012.112	Google Scholar
	Psoriasis: Heterogeneity, innate immunity and comorbidities	Christophers E.	Expert Review of Dermatology	2012	10.1586/edm.12.11	Google Scholar
	A Review of the Epidemiology of Cardiovascular Comorbidities in Psoriasis	Lee S., Wu J.J.	Current Dermatology Reports	2012	10.1007/s13671-011-0005-3	Google Scholar
	Association between tumor necrosis factor inhibitor therapy and myocardial infarction risk in patients with psoriasis	Wu J.J., Poon K.-Y.T., Channual J.C., Shen A.Y.-J.	Archives of Dermatology	2012	10.1001/archdermatol.2012.2502	Google Scholar
	Psoriatic arthritis and risk of overt cardiovascular disease: Review of the evidence	Husted J.A., Song G.J.	International Journal of Clinical Rheumatology	2012	10.2217/ijr.12.68	Google Scholar
	Arterial hypertension in patients with psoriasis [Nadciśnienie tȩtnicze u chorych na łuszczycȩ]	Sikora-Grabka E., Adamczak M., Wiȩcek A.	Nadcisnienie Tetnicze	2012		Google Scholar
23044583	Dimensioning the fear of dermatologic diseases [Dimensionando o medo de doenças dermatológicas]	Penha M.Á., dos Santos P.M., Miot H.A.	Anais Brasileiros de Dermatologia	2012	10.1590/S0365-05962012000500027	Google Scholar
22763626	European Guidelines on cardiovascular disease prevention in clinical practice (version 2012): The Fifth Joint Task Force of the European Society of Cardiology and Other Societies on Cardiovascular Disease Prevention in Clinical Practice (constituted by representatives of nine societies and by invited experts)	Perk J., De Backer G., Gohlke H., Graham I., Reiner Z., Verschuren W.M.M., Albus C., Benlian P., Boysen G., Cifkova R., Deaton C., Ebrahim S., Fisher M., Germano G., Hobbs R., Hoes A., Karadeniz S., Mezzani A., Prescott E., Ryden L., Scherer M., Syvänne M., Op Reimer W.J.M.S., Vrints C., Wood D., Zamorano J.L., Zannad F.	European Journal of Preventive Cardiology	2012	10.1177/2047487312450228	Google Scholar
22236480	Impaired coronary flow reserve in young patients affected by severe psoriasis	Osto E., Piaserico S., Maddalozzo A., Forchetti G., Montisci R., Famoso G., Giovagnoni A., Peserico A., Iliceto S., Tona F.	Atherosclerosis	2012	10.1016/j.atherosclerosis.2011.12.015	Google Scholar
23165849	Interleukin 12/23 agents and major adverse cardiovascular events	Lebwohl M.	Archives of Dermatology	2012	10.1001/2013.jamadermatol.88	Google Scholar
	Modifiable and non-modifiable predisposing risk factors of myocardial infarction -A review	Huma S., Tariq R., Amin Dr. F., Mahmood Dr. K.T.	Journal of Pharmaceutical Sciences and Research	2012		Google Scholar
22630572	Novel approach to utilizing electronic health records for dermatologic research: Developing a multi-institutional federated data network for clinical and translational research in psoriasis and psoriatic arthritis	Armstrong A.W., Reddy S.B., Garg A.	Dermatology Online Journal	2012		Google Scholar
22640784	Patienter med psoriasis har øget risiko for hjerte-kar-sygdom	Ahlehoff O., Gislason G., Lindhardsen J., Skov L., Hansen P.R.	Ugeskrift for Laeger	2012		Google Scholar
	Psoriasis and cardiovascular disease	Vizzardi E., Bonadei I., Piovanelli B., Rovetta R., Quinzani F., D'Aloia A., Curnis A., Dei Cas L.	Current Advances in Cardiovascular Risk (2 Volume Set)	2012		Google Scholar
23181837	Psoriasis and cardiovascular disease: Another contribution in the hierarchy of evidence	Kimball A.B.	British Journal of Dermatology	2012	10.1111/bjd.12089	Google Scholar
	Psoriasis: Why does it come with a greater risk of heart attack and stroke?	Bissonnette R.	Expert Review of Dermatology	2012	10.1586/edm.12.37	Google Scholar
23063073	The Leukotrienes: Immune-Modulating Lipid Mediators of Disease	Di Gennaro A., Haeggström J.Z.	Advances in Immunology	2012	10.1016/B978-0-12-394300-2.00002-8	Google Scholar
22850787	Treating inflammation by blocking interleukin-1 in a broad spectrum of diseases	Dinarello C.A., Simon A., Van Der Meer J.W.M.	Nature Reviews Drug Discovery	2012	10.1038/nrd3800	Google Scholar
	Visfatin - Friend or foe? [Wisfatyna - Wroǵ czy przyjaciel?]	Płatek A.E., Szymański F.M.	Polski Przeglad Kardiologiczny	2012		Google Scholar
22404103	Re-evaluation of the risk for major adverse cardiovascular events in patients treated with anti-IL-12/23 biological agents for chronic plaque psoriasis: A meta-analysis of randomized controlled trials	Tzellos T., Kyrgidis A., Zouboulis C.C.	Journal of the European Academy of Dermatology and Venereology	2013	10.1111/j.1468-3083.2012.04500.x	Google Scholar
22963528	Cardiovascular disease event rates in patients with severe psoriasis treated with systemic anti-inflammatory drugs: A Danish real-world cohort study	Ahlehoff O., Skov L., Gislason G., Lindhardsen J., Kristensen S.L., Iversen L., Lasthein S., Gniadecki R., Dam T.N., Torp-Pedersen C., Hansen P.R.	Journal of Internal Medicine	2013	10.1111/j.1365-2796.2012.02593.x	Google Scholar
23204039	Effects of the tumor necrosis factor-α antagonist adalimumab on arterial inflammation assessed by positron emission tomography in patients with psoriasis: Results of a randomized controlled trial	Bissonnette R., Tardif J.-C., Harel F., Pressacco J., Bolduc C., Guertin M.-C.	Circulation: Cardiovascular Imaging	2013	10.1161/CIRCIMAGING.112.975730	Google Scholar
23278607	Risk and predictors of cardiovascular disease in psoriasis: A population-based study	Maradit-Kremers H., Dierkhising R.A., Crowson C.S., Icen M., Ernste F.C., Mcevoy M.T.	International Journal of Dermatology	2013	10.1111/j.1365-4632.2011.05430.x	Google Scholar
23329076	Risk of cardiovascular disorders in psoriasis patients: Current and future	Tablazon I.L.D., Al-Dabagh A., Davis S.A., Feldman S.R.	American Journal of Clinical Dermatology	2013	10.1007/s40257-012-0005-5	Google Scholar
23557749	Psoriasis and major adverse cardiovascular events: a systematic review and meta-analysis of observational studies.	Armstrong E.J., Harskamp C.T., Armstrong A.W.	Journal of the American Heart Association	2013	10.1161/JAHA.113.000062	Google Scholar
23677316	Do TNF inhibitors reduce the risk of myocardial infarction in psoriasis patients?	Armstrong A.W.	JAMA - Journal of the American Medical Association	2013	10.1001/jama.2013.4695	Google Scholar
23845148	Psoriasis, cardiovascular events, cancer risk and alcohol use: Evidence-based recommendations based on systematic review and expert opinion	Richard M.-A., Barnetche T., Horreau C., Brenaut E., Pouplard C., Aractingi S., Aubin F., Cribier B., Joly P., Jullien D., Le Maître M., Misery L., Ortonne J.-P., Paul C.	Journal of the European Academy of Dermatology and Venereology	2013	10.1111/jdv.12162	Google Scholar
23845149	Cardiovascular morbidity and mortality in psoriasis and psoriatic arthritis: A systematic literature review	Horreau C., Pouplard C., Brenaut E., Barnetche T., Misery L., Cribier B., Jullien D., Aractingi S., Aubin F., Joly P., Le Maître M., Ortonne J.-P., Paul C., Richard M.-A.	Journal of the European Academy of Dermatology and Venereology	2013	10.1111/jdv.12163	Google Scholar
23909282	Increased epicardial fat tissue is a marker of subclinical atherosclerosis in patients with psoriasis	Bulbul Sen B., Atci N., Rifaioglu E.N., Ekiz O., Kartal I., Buyukkaya E., Kurt M., Karakas M.F., Buyukkaya S., Akcay A.B., Sen N.	British Journal of Dermatology	2013	10.1111/bjd.12569	Google Scholar
23925466	Psoriasis severity and the prevalence of major medical comorbidity: A population-based study	Yeung H., Takeshita J., Mehta N.N., Kimmel S.E., Ogdie A., Margolis D.J., Shin D.B., Attor R., Troxel A.B., Gelfand J.M.	JAMA Dermatology	2013	10.1001/jamadermatol.2013.5015	Google Scholar
23974690	Comorbidities in psoriasis	Aurangabadkar S.	Indian Journal of Dermatology, Venereology and Leprology	2013	10.4103/0378-6323.115506	Google Scholar
23986163	Association between the type and length of tumor necrosis factor inhibitor therapy and myocardial infarction risk in patients with psoriasis	Wu J.J., Poon K.-Y.T., Bebchuk J.D.	Journal of Drugs in Dermatology	2013		Google Scholar
23986210	The quality of primary health care for chronically ill patients - A cross-sectional study	Kurpas D., Church J., Mroczek B., Hans-Wytrychowska A., Nitsch-Osuch A., Kassolik K., Andrzejewski W., Steciwko A.	Advances in Clinical and Experimental Medicine	2013		Google Scholar
24026612	Tumor necrosis factor inhibitors and myocardial infarction in psoriasis: Reply	Armstrong A.W.	JAMA - Journal of the American Medical Association	2013	10.1001/jama.2013.276767	Google Scholar
24138976	Risk of myocardial infarction in Canadian patients with psoriasis: A retrospective cohort study	Levesque A., Lachaine J., Bissonnette R.	Journal of Cutaneous Medicine and Surgery	2013	10.2310/7750.2013.13052	Google Scholar
24192101	Psoriasis and cardiovascular disease [Psoríase e doença cardiovascular]	Torres T., Sales R., Vasconcelos C., Selores M.	Acta Medica Portuguesa	2013		Google Scholar
24433181	Endothelial cells are highly heterogeneous at the level of cytokine-induced insulin resistance	Woth K., Prein C., Steinhorst K., Diehl S., Boehncke W.-H., Buerger C.	Experimental Dermatology	2013	10.1111/exd.12235	Google Scholar
24474126	Peroxisome proliferator-activated receptor agonists (PPARs): A promising prospect in the treatment of psoriasis and psoriatic arthritis [Os receptores ativados pelo proliferador de peroxissoma (PPAR): Uma perspectiva promissora na condução da psoríase e artrite psoriásica]	Lima E.A., de Andrade Lima M.M.D., Marques C.D.L., Pinto Duarte A.L.B., Pita I.R., Pita M.G.R.	Anais Brasileiros de Dermatologia	2013	10.1590/abd1806-4841.20132653	Google Scholar
	Association of ethnicity, tumor necrosis factor inhibitor therapy, and myocardial infarction risk in patients with psoriasis	Wu J.J., Poon K.-Y.T.	Journal of the American Academy of Dermatology	2013	10.1016/j.jaad.2013.02.019	Google Scholar
	Association of gender, tumor necrosis factor inhibitor therapy, and myocardial infarction risk in patients with psoriasis	Wu J.J., Poon K.-Y.T.	Journal of the American Academy of Dermatology	2013	10.1016/j.jaad.2013.04.035	Google Scholar
	Incidence of cardiovascular disease in individuals with psoriasis: A systematic review and meta-analysis	Samarasekera E.J., Neilson J.M., Warren R.B., Parnham J., Smith C.H.	Journal of Investigative Dermatology	2013	10.1038/jid.2013.149	Google Scholar
	Tumor necrosis factor inhibitors and myocardial infarction in psoriasis	Wu J.J.	JAMA - Journal of the American Medical Association	2013	10.1001/jama.2013.276749	Google Scholar
	Comorbidities of psoriasis	Churton S.E., Doud K., Korman N.J.	Expert Review of Dermatology	2013	10.1586/edm.13.23	Google Scholar
	American academy of dermatology cardiovascular research technologies 2013 American College of Cardiology	Alexander W.	P and T	2013		Google Scholar
	American college of rheumatology and transcatheter cardiovascular therapeutics	Alexander W.	P and T	2013		Google Scholar
23286291	Biologics and the cardiovascular system: A double-edged sword	Roubille C., Martel-Pelletier J., Haraoui B., Tardif J.-C., Pelletier J.-P.	Anti-Inflammatory and Anti-Allergy Agents in Medicinal Chemistry	2013	10.2174/1871523011312010009	Google Scholar
23415700	Depression after myocardial infarction: TNF-α-induced alterations of the blood-brain barrier and its putative therapeutic implications	Liu H., Luiten P.G.M., Eisel U.L.M., Dejongste M.J.L., Schoemaker R.G.	Neuroscience and Biobehavioral Reviews	2013	10.1016/j.neubiorev.2013.02.004	Google Scholar
23651425	Efficacy and safety of long-acting intramuscular testosterone undecanoate in aging men: A randomised controlled study	Tan W.S., Low W.Y., Ng C.J., Tan W.K., Tong S.F., Ho C., Khoo E.M., Lee G., Lee B.C., Lee V., Tan H.M.	BJU International	2013	10.1111/bju.12037	Google Scholar
23438958	Emerging anti-inflammatory therapies for atherosclerosis	Roubille F., Kritikou E.A., Roubille C., Tardif J.-C.	Current Pharmaceutical Design	2013	10.2174/13816128113199990351	Google Scholar
	Erratum: Association between tumor necrosis factor inhibitor therapy and myocardial infarction risk in patients with psoriasis (JAMA Dermatology (2012) 148:11 (1244-1250))	Wu	JAMA Dermatology	2013	10.1001/jamadermatol.2013.3334	Google Scholar
23733968	Evolution and emergence of therapeutic monoclonal antibodies what cardiologists need to know	Foltz I.N., Karow M., Wasserman S.M.	Circulation	2013	10.1161/CIRCULATIONAHA.113.002033	Google Scholar
23246719	Inflammation alters HDL composition and function: Implications for HDL-raising therapies	Marsche G., Saemann M.D., Heinemann A., Holzer M.	Pharmacology and Therapeutics	2013	10.1016/j.pharmthera.2012.12.001	Google Scholar
23895801	Rationale and design of the Cardiovascular Inflammation Reduction Trial: A test of the inflammatory hypothesis of atherothrombosis	Everett B.M., Pradhan A.D., Solomon D.H., Paynter N., Macfadyen J., Zaharris E., Gupta M., Clearfield M., Libby P., Hasan A.A.K., Glynn R.J., Ridker P.M.	American Heart Journal	2013	10.1016/j.ahj.2013.03.018	Google Scholar
23331339	Sitagliptin improves beta-cell function in patients with acute coronary syndromes and newly diagnosed glucose abnormalities-the BEGAMI study	Hage C., Brismar K., Efendic S., Lundman P., Rydén L., Mellbin L.	Journal of Internal Medicine	2013	10.1111/joim.12032	Google Scholar
23979963	The road not taken: Transferability issues in multinational trials	Vemer P., Rutten-Van Mölken M.P.M.H.	PharmacoEconomics	2013	10.1007/s40273-013-0084-z	Google Scholar
23909936	Psoriasis and dyslipidemia: A population-based study analyzing the National Health and Nutrition Examination Survey (NHANES)	Ma C., Schupp C.W., Armstrong E.J., Armstrong A.W.	Journal of the European Academy of Dermatology and Venereology	2014	10.1111/jdv.12232	Google Scholar
24118377	Methylentetrahydrofolatereductase (rs1801133) polymorphism and psoriasis: Contribution to oxidative stress, lipid peroxidation and correlation with vascular adhesion protein 1, preliminary report	Asefi M., Vaisi-Raygani A., Khodarahmi R., Nemati H., Rahimi Z., Vaisi-Raygani H., Tavilani H., Pourmotabbed T.	Journal of the European Academy of Dermatology and Venereology	2014	10.1111/jdv.12262	Google Scholar
24281789	Effect of treating psoriasis on cardiovascular Co-morbidities: Focus on TNF inhibitors	Famenini S., Sako E.Y., Wu J.J.	American Journal of Clinical Dermatology	2014	10.1007/s40257-013-0052-6	Google Scholar
24525359	Psoriasis: The visible killer	Torres T., Bettencourt N.	Revista Portuguesa de Cardiologia	2014	10.1016/j.repc.2013.06.017	Google Scholar
24779224	Metabolic syndrome in patients with psoriasis [Zespół metaboliczny w łuszczycy]	Wolska K., Michalska-Jakubus M., Pietrzak A., Krasowska D.	Polski Merkuriusz Lekarski	2014		Google Scholar
24800325	The role of the community nurse in psoriatic comorbidities interventions	Aldridge A.	British Journal of Community Nursing	2014	10.12968/bjcn.2014.19.1.38	Google Scholar
24804827	Interleukin-18 as a therapeutic target in acute myocardial infarction and heart failure	O'Brien L.C., Mezzaroma E., Van Tassell B.W., Marchetti C., Carbone S., Abbate A., Toldo S.	Molecular Medicine	2014	10.2119/molmed.2014.00034	Google Scholar
[truncated: 228 more rows]

## Sheet: Duplicate removed
PMID	Title	Authors	Journal/Book	Create Date	DOI	database
[truncated: 780 more rows]

## Sheet: Unrelated articles
PMID	Title	Authors	Journal/Book	Create Date	DOI	database
[truncated: 1,020 more rows]

## Sheet: Reason exclusion of full text
PMID	Title	Reasons for exclusion	Authors	Journal/Book	Publication Year	DOI	Database
[truncated: 49 more rows]

## Sheet: Included in total
PMID	Title	Authors	Journal/Book	Publication Year	DOI	Database
[truncated: 9 more rows]
