# Supplementary material for: Psoriasis and cardiovascular disease risk in European and East Asian populations: evidence from meta-analysis and Mendelian randomization analysis
Source: BMC Med. 2022 Nov 1;20:421. doi: 10.1186/s12916-022-02617-5 (PMC9628092; doi:10.1186/s12916-022-02617-5)
Supplement: Supplementary file 5 — Additional file 5. The direct transcripts of the executed search strategies about HF and psoriasis. [file 12916_2022_2617_MOESM5_ESM.xlsx]

## Sheet: In total
PMID	Title	Authors	Journal/Book	Publication Year	DOI	Database
13988813	High-output cardiac failure from skin disease	SHUSTER S.	Lancet	1963	10.1016/s0140-6736(63)91921-4	PUBMED
117779	Fiessinger-Leroy-Reiter syndrome with non-obstructive cardiomyopathy treated with methotrexate	Blétry O, De Prost Y, Scheuble C, Frank R, Godeau P.	Arch Mal Coeur Vaiss	1979		PUBMED
2134100	Zinc and copper status in children with bronchial asthma and atopic dermatitis	el-Kholy MS, Gas Allah MA, el-Shimi S, el-Baz F, el-Tayeb H, Abdel-Hamid MS.	J Egypt Public Health Assoc	1990		PUBMED
7516663	Clinical toxicity of the interferons	Vial T, Descotes J.	Drug Saf	1994	10.2165/00002018-199410020-00003	PUBMED
9197829	Pustular and erythrodermic psoriasis complicated by acute respiratory distress syndrome	Sadeh JS, Rudikoff D, Gordon ML, Bowden J, Goldman BD, Lebwohl M.	Arch Dermatol	1997		PUBMED
11045264	Peritoneal dialysis in adult patients without end-stage renal disease	Mehrotra R.	Adv Perit Dial	2000		PUBMED
11165553	Benefits and risks of sauna bathing	Hannuksela ML, Ellahham S.	Am J Med	2001	10.1016/s0002-9343(00)00671-9	PUBMED
14578096	Case studies in severe psoriasis: A clinical strategy	Lebwohl M, Menter A, Koo J, Feldman S.	J Dermatolog Treat	2003	10.1080/jdt.14.s2.26.46	PUBMED
14758776	Semapimod. Cytokine	Sitaraman SV, Hoteit M, Gewirtz AT.	Curr Opin Investig Drugs	2003		PUBMED
14872168	Drug approval highlights for 2003	Laustsen G, Wimett L.	Nurse Pract	2004	10.1097/00006205-200402000-00002	PUBMED
16091999	Successful treatment of Von Zumbusch pustular psoriasis with infliximab	Trent JT, Kerdel FA.	J Cutan Med Surg	2004	10.1007/s10227-004-0110-z	PUBMED
15624748	The medical uses and side effects of etanercept with a focus on cutaneous disease	Scheinfeld N.	J Drugs Dermatol	2004		PUBMED
15811282	[Applications of monoclonal antibodies and biotechnology products in the treatment of chronic inflammatory diseases]	Marenco de la Fuente JL.	Rev Clin Esp	2005	10.1157/13072971	PUBMED
16011443	Adalimumab: a review of side effects	Scheinfeld N.	Expert Opin Drug Saf	2005	10.1517/14740338.4.4.637	PUBMED
15831771	Clinical pharmacokinetics of etanercept: a fully humanized soluble recombinant tumor necrosis factor receptor fusion protein	Zhou H.	J Clin Pharmacol	2005	10.1177/0091270004273321	PUBMED
16170686	Inflammatory dilated cardiomyopathy (DCMI)	Maisch B, Richter A, Sandmöller A, Portig I, Pankuweit S; BMBF-Heart Failure Network.	Herz	2005	10.1007/s00059-005-2730-5	PUBMED
15833057	Parathyroid hormone and leptin--new peptides, expanding clinical prospects	Whitfield JF.	Expert Opin Investig Drugs	2005	10.1517/13543784.14.3.251	PUBMED
15859024	Serum C-reactive protein in elderly men and women: association with mortality, morbidity and various biochemical values	Evrin PE, Nilsson SE, Oberg T, Malmberg B.	Scand J Clin Lab Invest	2005	10.1080/00365510510013505	PUBMED
15942917	The benefit/risk profile of TNF-blocking agents: findings of a consensus panel	Hochberg MC, Lebwohl MG, Plevy SE, Hobbs KF, Yocum DE.	Semin Arthritis Rheum	2005	10.1016/j.semarthrit.2004.11.006	PUBMED
16276152	TNF-alpha inhibitors and congestive heart failure	Behnam SM, Behnam SE, Koo JY.	Skinmed	2005	10.1111/j.1540-9740.2005.04502.x	PUBMED
16454534	Fulfilling an unmet need in psoriasis : do biologicals hold the key to improved tolerability?	Shear NH.	Drug Saf	2006	10.2165/00002018-200629010-00004	PUBMED
16774108	Life-threatening pustular and erythrodermic psoriasis responding to infliximab	Lewis TG, Tuchinda C, Lim HW, Wong HK.	J Drugs Dermatol	2006		PUBMED
16872241	Safety of etanercept in psoriasis: a critical review	Sánchez Carazo JL, Mahiques Santos L, Oliver Martinez V.	Drug Saf	2006	10.2165/00002018-200629080-00004	PUBMED
17492843	Efficacy and safety of etanercept in psoriasis/psoriatic arthritis: an updated review	Romero-Maté A, García-Donoso C, Córdoba-Guijarro S.	Am J Clin Dermatol	2007	10.2165/00128071-200708030-00002	PUBMED
17371319	Long-term treatment of plaque psoriasis with efalizumab: an Italian experience	Costanzo A, Peris K, Talamonti M, Di Cesare A, Fargnoli MC, Botti E, Chimenti S.	Br J Dermatol	2007	10.1111/j.1365-2133.2007.07765.x	PUBMED
17765316	Potential of p38-MAPK inhibitors in the treatment of ischaemic heart disease	Clark JE, Sarafraz N, Marber MS.	Pharmacol Ther	2007	10.1016/j.pharmthera.2007.06.013	PUBMED
17157411	The association between psoriasis, diabetes mellitus, and atherosclerosis in Israel: a case-control study	Shapiro J, Cohen AD, David M, Hodak E, Chodik G, Viner A, Kremer E, Heymann A.	J Am Acad Dermatol	2007	10.1016/j.jaad.2006.09.017	PUBMED
19080987	[Infectious risk]	Calabuig E, Salavert M.	Actas Dermosifiliogr	2008		PUBMED
18021271	A biological approach in a patient with psoriasis and bullous pemphigoid associated with losartan therapy	Saraceno R, Citarella L, Spallone G, Chimenti S.	Clin Exp Dermatol	2008	10.1111/j.1365-2230.2007.02603.x	PUBMED
18833044	Safe use of efalizumab in a psoriasis patient with chronic heart failure due to hypertrophic cardiomyopathy	Cassano N, Miracapillo A, Buquicchio R, Mastrandrea V, Vena GA.	G Ital Dermatol Venereol	2008		PUBMED
18349542	Cardiovascular disease and risk factors among psoriasis patients in two US healthcare databases, 2001-2002	Kimball AB, Robinson D Jr, Wu Y, Guzzo C, Yeilding N, Paramore C, Fraeman K, Bala M.	Dermatology	2008	10.1159/000121333	PUBMED
18833072	Cardiovascular morbidity in psoriasis: epidemiology, pathomechanisms, and clinical consequences	Boehncke WH, Boehncke S.	G Ital Dermatol Venereol	2008		PUBMED
19537380	Anti-TNF agents for the treatment of psoriasis	Kircik LH, Del Rosso JQ.	J Drugs Dermatol	2009		PUBMED
19445311	Calcitriol ointment 3 microg/g is safe and effective over 52 weeks for the treatment of mild to moderate plaque psoriasis	Lebwohl M, Ortonne JP, Andres P, Briantais P.	Cutis	2009		PUBMED
18697777	Cardiovascular morbidity in psoriatic arthritis	Gladman DD, Ang M, Su L, Tom BD, Schentag CT, Farewell VT.	Ann Rheum Dis	2009	10.1136/ard.2008.094839	PUBMED
19932332	Evaluation and management of psoriasis: an internist's guide	Levine D, Gottlieb A.	Med Clin North Am	2009	10.1016/j.mcna.2009.08.003	PUBMED
19415463	Nucleoside diphosphate kinase (NDPK, NM23, AWD): recent regulatory advances in endocytosis, metastasis, psoriasis, insulin release, fetal erythroid lineage and heart failure; translational medicine exemplified	Mehta A, Orchard S.	Mol Cell Biochem	2009	10.1007/s11010-009-0114-5	PUBMED
19886308	Use of peritoneal dialysis and mesothelium in non primary renal conditions	Gotloib L, Fudin R.	Adv Perit Dial	2009		PUBMED
20509717	Allopurinol in dermatology	Tsai TF, Yeh TY.	Am J Clin Dermatol	2010	10.2165/11533190-000000000-00000	PUBMED
20091657	Effect of cyclosporine on blood pressure	Robert N, Wong GW, Wright JM.	Cochrane Database Syst Rev	2010	10.1002/14651858.CD007893.pub2	PUBMED
20803849	Psoriasis and anesthetic considerations	Baluch A, Kak A, Saleh O, Lonadier L, Kaye AD.	Middle East J Anaesthesiol	2010		PUBMED
21063523	Psoriasis and cardiomyopathy: an intriguing association	Prakash A, Deepshikha.	Indian J Dermatol	2010	10.4103/0019-5154.70689	PUBMED
20802008	TNF-α antagonists beyond approved indications: stories of success and prospects for the future	Karampetsou MP, Liossis SN, Sfikakis PP.	QJM	2010	10.1093/qjmed/hcq152	PUBMED
20637526	Acute respiratory distress syndrome complicating generalized pustular psoriasis (psoriasis-associated aseptic pneumonitis)	Kluger N, Bessis D, Guillot B, Girard C.	J Am Acad Dermatol	2011	10.1016/j.jaad.2009.11.022	PUBMED
21371293	Contemporary epidemiology of gout in the UK general population	Cea Soriano L, Rothenbacher D, Choi HK, García Rodríguez LA.	Arthritis Res Ther	2011	10.1186/ar3272	PUBMED
21806508	Development of high-output heart failure after correction of central venous occlusion: a case report	Turgutalp K, Horoz M, Ozcan T, Yildiz A, Oguz EG, Kiykim A.	Ren Fail	2011	10.3109/0886022X.2011.602458	PUBMED
21711339	Medical comorbidity associated with psoriasis in adults: a population-based study	Yang YW, Keller JJ, Lin HC.	Br J Dermatol	2011	10.1111/j.1365-2133.2011.10494.x	PUBMED
	Cardiovascular risk and psoriasis: the role of biologic therapy	Puig L.	Actas Dermosifiliogr	2012	10.1016/j.adengl.2012.02.004	PUBMED
22528818	A patient with Leiden V mutation, multiple sclerosis, psoriasis, and sicca syndrome: could celecoxib and fingolimod adversely affect the heart?	Cocco G.	Cardiovasc Toxicol	2012	10.1007/s12012-012-9166-y	PUBMED
22591655	Cardiovascular Risk and Psoriasis: the Role of Biologic Therapy	Puig L.	Actas Dermosifiliogr	2012	10.1016/j.ad.2012.02.003	PUBMED
22074366	Etanercept: efficacy and safety for approved indications	Kerensky TA, Gottlieb AB, Yaniv S, Au SC.	Expert Opin Drug Saf	2012	10.1517/14740338.2012.633509	PUBMED
22015149	Integrated safety analysis: short- and long-term safety profiles of etanercept in patients with psoriasis	Pariser DM, Leonardi CL, Gordon K, Gottlieb AB, Tyring S, Papp KA, Li J, Baumgartner SW.	J Am Acad Dermatol	2012	10.1016/j.jaad.2011.07.040	PUBMED
27790010	The role of adalimumab in rheumatic and autoimmune disorders: comparison with other biologic agents	Reimold AM.	Open Access Rheumatol	2012	10.2147/OARRR.S14569	PUBMED
23207011	A prospective, interventional assessment of psoriasis quality of life using a nonskin-specific validated instrument that allows comparison with other major medical conditions	Bhutani T, Patel T, Koo B, Nguyen T, Hong J, Koo J.	J Am Acad Dermatol	2013	10.1016/j.jaad.2012.10.009	PUBMED
24278773	Cardiovascular risk in psoriasis: a population-based analysis with assessment of the framingham risk score	Myasoedova E, Akkara Veetil BM, Matteson EL, Kremers HM, McEvoy MT, Crowson CS.	Scientifica (Cairo)	2013	10.1155/2013/371569	PUBMED
24552414	Future diagnosis, today's treatment - cardiomyopathy in the course of psoriasis: a case report	Pietrzak A, Brzozowska A, Lotti T, Mosiewicz J, Wysokiński A, Mieczkowska J, Hercogova J, Bartosińska J, Juszkiewicz-Borowiec M, Chodorowska G.	Dermatol Ther	2013	10.1111/dth.12021	PUBMED
24101863	Long-term safety and efficacy of etanercept in the treatment of ankylosing spondylitis	Senabre-Gallego JM, Santos-Ramírez C, Santos-Soler G, Salas-Heredia E, Sánchez-Barrioluengo M, Barber X, Rosas J; AIRE-MB group.	Patient Prefer Adherence	2013	10.2147/PPA.S33109	PUBMED
23492918	Psoriasis is not associated with atherosclerosis and incident cardiovascular events: the Rotterdam Study	Dowlatshahi EA, Kavousi M, Nijsten T, Ikram MA, Hofman A, Franco OH, Wakkee M.	J Invest Dermatol	2013	10.1038/jid.2013.131	PUBMED
23278607	Risk and predictors of cardiovascular disease in psoriasis: a population-based study	Maradit-Kremers H, Dierkhising RA, Crowson CS, Icen M, Ernste FC, McEvoy MT.	Int J Dermatol	2013	10.1111/j.1365-4632.2011.05430.x	PUBMED
25101341	Etanercept-induced cystic acne	Kashat M, Caretti K, Kado J.	Cutis	2014		PUBMED
24184141	From the Medical Board of the National Psoriasis Foundation: The risk of cardiovascular disease in individuals with psoriasis and the potential impact of current therapies	Hugh J, Van Voorhees AS, Nijhawan RI, Bagel J, Lebwohl M, Blauvelt A, Hsu S, Weinberg JM.	J Am Acad Dermatol	2014	10.1016/j.jaad.2013.09.020	PUBMED
24804827	Interleukin-18 as a therapeutic target in acute myocardial infarction and heart failure	O'Brien LC, Mezzaroma E, Van Tassell BW, Marchetti C, Carbone S, Abbate A, Toldo S.	Mol Med	2014	10.2119/molmed.2014.00034	PUBMED
24903077	Psoriasis and risk of heart failure: a nationwide cohort study	Khalid U, Ahlehoff O, Gislason GH, Kristensen SL, Skov L, Torp-Pedersen C, Hansen PR.	Eur J Heart Fail	2014	10.1002/ejhf.113	PUBMED
26955330	A Case of Acute Generalized Pustular Psoriasis of von Zumbusch Triggered by Hypocalcemia	Guerreiro de Moura CA, de Assis LH, Góes P, Rosa F, Nunes V, Gusmão ÍM, Cruz CM.	Case Rep Dermatol	2015	10.1159/000442380	PUBMED
25362972	Metabolic syndrome in Spanish patients with psoriasis needing systemic therapy: Prevalence and association with cardiovascular disease in PSO-RISK, a cross-sectional study	Belinchón I, Vanaclocha F, de la Cueva-Dobao P, Coto-Segura P, Labandeira J, Herranz P, Taberner R, Juliá B, Cea-Calvo L, Puig L.	J Dermatolog Treat	2015	10.3109/09546634.2014.983039	PUBMED
25799668	Pharmacovigilance update	Fogarasi Szabo N, Diezi L, Delenclos L, Renard D, Chtioui H, Rothuizen LE, Buclin T, Livio F.	Rev Med Suisse	2015		PUBMED
25742120	Psoriasis and the Risk of Major Cardiovascular Events: Cohort Study Using the Clinical Practice Research Datalink	Parisi R, Rutter MK, Lunt M, Young HS, Symmons DPM, Griffiths CEM, Ashcroft DM; Identification and Management of Psoriasis Associated ComorbidiTy (IMPACT) project team.	J Invest Dermatol	2015	10.1038/jid.2015.87	PUBMED
26859478	Anti-inflammatory panacea? The expanding therapeutics of interleukin-1 blockade	Kahlenberg JM.	Curr Opin Rheumatol	2016	10.1097/BOR.0000000000000266	PUBMED
27659680	Cardiovascular Disease Outcomes Associated with Three Major Inflammatory Dermatologic Diseases: A Propensity-Matched Case Control Study	Marshall VD, Moustafa F, Hawkins SD, Balkrishnan R, Feldman SR.	Dermatol Ther (Heidelb)	2016	10.1007/s13555-016-0144-3	PUBMED
27504914	Efficacy and safety of adalimumab in Chinese patients with moderate-to-severe plaque psoriasis: results from a phase 3, randomized, placebo-controlled, double-blind study	Cai L, Gu J, Zheng J, Zheng M, Wang G, Xi LY, Hao F, Liu XM, Sun QN, Wang Y, Lai W, Fang H, Tu YT, Sun Q, Chen J, Gao XH, Gu Y, Teixeira HD, Zhang JZ, Okun MM.	J Eur Acad Dermatol Venereol	2017	10.1111/jdv.13746	PUBMED
27111228	Risk of Cardiovascular Morbidity in Patients With Psoriatic Arthritis: A Meta-Analysis of Observational Studies	Polachek A, Touma Z, Anderson M, Eder L.	Arthritis Care Res (Hoboken)	2017	10.1002/acr.22926	PUBMED
28534318	Association Between Inflammatory Skin Disease and Cardiovascular and Cerebrovascular Co-Morbidities in US Adults: Analysis of Nationwide Inpatient Sample Data	Kwa MC, Silverberg JI.	Am J Clin Dermatol	2017	10.1007/s40257-017-0293-x	PUBMED
29196385	Characteristic and Outcome of Psoriatic Arthritis Patients with Hyperuricemia	AlJohani R, Polachek A, Ye JY, Chandran V, Gladman DD.	J Rheumatol	2018	10.3899/jrheum.170384	PUBMED
29080066	Choosing First-Line Biologic Treatment for Moderate-to-Severe Psoriasis: What Does the Evidence Say?	Amin M, No DJ, Egeberg A, Wu JJ.	Am J Clin Dermatol	2018	10.1007/s40257-017-0328-3	PUBMED
29733939	Ethnic differences and comorbidities of 909 prurigo nodularis patients	Boozalis E, Tang O, Patel S, Semenov YR, Pereira MP, Stander S, Kang S, Kwatra SG.	J Am Acad Dermatol	2018	10.1016/j.jaad.2018.04.047	PUBMED
29360477	Peritoneal dialysis beyond kidney failure?	Pratsinis A, Devuyst O, Leroux JC.	J Control Release	2018	10.1016/j.jconrel.2018.01.017	PUBMED
30150978	Psoriasis, Cardiovascular Events, and Biologics: Lights and Shadows	Caiazzo G, Fabbrocini G, Di Caprio R, Raimondo A, Scala E, Balato N, Balato A.	Front Immunol	2018	10.3389/fimmu.2018.01668	PUBMED
29873906	S3 Guideline for the treatment of psoriasis vulgaris, update - Short version part 2 - Special patient populations and treatment situations	Nast A, Amelunxen L, Augustin M, Boehncke WH, Dressler C, Gaskins M, Härle P, Hoffstadt B, Klaus J, Koza J, Mrowietz U, Ockenfels HM, Philipp S, Reich K, Rosenbach T, Rzany B, Schlaeger M, Schmid-Ott G, Sebastian M, von Kiedrowski R, Weberschock T.	J Dtsch Dermatol Ges	2018	10.1111/ddg.13538	PUBMED
30051403	Sex-Specific Cardiovascular Comorbidities with Associations in Dermatologic and Rheumatic Disorders	Kerkhof PLM, Khamaganova I.	Adv Exp Med Biol	2018	10.1007/978-3-319-77932-4_30	PUBMED
30403898	Successful therapy of plaque-type psoriasis with secukinumab in patients with multiple comorbidities treated with previous biologic therapies	Lasagni C, Bigi L, Conti A, Pellacani G.	J Dermatolog Treat	2018	10.1080/09546634.2018.1543843	PUBMED
30215629	TNF inhibitors for psoriasis	Chima M, Lebwohl M.	Semin Cutan Med Surg	2018	10.12788/j.sder.2018.039	PUBMED
30937638	Cardiac and cardiovascular morbidities in patients with psoriatic arthritis: a population-based case control study	Kibari A, Cohen AD, Gazitt T, Bitterman H, Lavi I, Feldhamer I, Shalom G, Greenberg-Dotan S, Zisman D.	Clin Rheumatol	2019	10.1007/s10067-019-04528-y	PUBMED
30663127	Case of psoriasis vulgaris with atrial fibrillation, heart failure and chronic kidney disease which were found accidentally through blood examination during apremilast treatment	Tokuyama M, Shimizu T, Yamada T, Kondoh A, Mabuchi T.	J Dermatol	2019	10.1111/1346-8138.14784	PUBMED
31888015	Comorbidities in Mycosis Fungoides and Racial Differences in Co-Existent Lymphomatoid Papulosis: A Cross-Sectional Study of 580 Patients in an Urban Tertiary Care Center	Kaul S, Belzberg M, Hughes JM, Mahadevan V, Khanna R, Bakhshi PR, Hong MS, Williams KA, Grossberg AL, Kwatra SG, Sweren RJ.	Medicines (Basel)	2019	10.3390/medicines7010001	PUBMED
30709830	Complete resolution of erythrodermic psoriasis with first-line apremilast monotherapy	Krishnamoorthy G, Kotecha A, Pimentel J.	BMJ Case Rep	2019	10.1136/bcr-2018-226959	PUBMED
31338300	Erysipelothrix rhusiopathiae endocarditis diagnosed by broad range 16s rRNA PCR gene sequencing	Balkhair A, Al Lawati H, Al Riyami M, Alameddine T, Al Amin M, Al Adawi B.	IDCases	2019	10.1016/j.idcr.2019.e00584	PUBMED
31384329	Immunologic adverse reactions of β-blockers and the skin	Tatu AL, Elisei AM, Chioncel V, Miulescu M, Nwabudike LC.	Exp Ther Med	2019	10.3892/etm.2019.7504	PUBMED
30772097	Joint AAD-NPF guidelines of care for the management and treatment of psoriasis with awareness and attention to comorbidities	Elmets CA, Leonardi CL, Davis DMR, Gelfand JM, Lichten J, Mehta NN, Armstrong AW, Connor C, Cordoro KM, Elewski BE, Gordon KB, Gottlieb AB, Kaplan DH, Kavanaugh A, Kivelevitch D, Kiselica M, Korman NJ, Kroshinsky D, Lebwohl M, Lim HW, Paller AS, Parra SL, Pathy AL, Prater EF, Rupani R, Siegel M, Stoff B, Strober BE, Wong EB, Wu JJ, Hariharan V, Menter A.	J Am Acad Dermatol	2019	10.1016/j.jaad.2018.11.058	PUBMED
30781716	Recently Discovered Interstitial Cell Population of Telocytes: Distinguishing Facts from Fiction Regarding Their Role in the Pathogenesis of Diverse Diseases Called "Telocytopathies"	Varga I, Polák Š, Kyselovič J, Kachlík D, Danišovič Ľ, Klein M.	Medicina (Kaunas)	2019	10.3390/medicina55020056	PUBMED
30098067	Role of galectin-3 in subclinical myocardial impairment in psoriasis	Kotwica T, Relewicz J, Rojek A, Tupikowska-Marzec M, Kabaj M, Karolko B, Maj J, Bednarek-Tupikowska G, Kosmala W, Szepietowski JC, Przewlocka-Kosmala M.	J Eur Acad Dermatol Venereol	2019	10.1111/jdv.15211	PUBMED
29799667	Subsequent Cardiovascular Events Among Patients With Rheumatoid Arthritis, Psoriatic Arthritis, or Psoriasis: Patterns of Disease-Modifying Antirheumatic Drug Treatment	Sparks JA, Lesperance T, Accortt NA, Solomon DH.	Arthritis Care Res (Hoboken)	2019	10.1002/acr.23609	PUBMED
30649913	Willingness to pay for medical treatments in chronic diseases: a multicountry survey of patients and physicians	Audureau E, Davis B, Besson MH, Saba J, Ladner J.	J Comp Eff Res	2019	10.2217/cer-2018-0106	PUBMED
30792887	Short-term risk of major adverse cardiovascular events or congestive heart failure in patients with psoriatic arthritis or psoriasis initiating a biological therapy: a meta-analysis of randomised controlled trials	Champs B, Degboé Y, Barnetche T, Cantagrel A, Ruyssen-Witrand A, Constantin A.	RMD Open	2019	10.1136/rmdopen-2018-000763	PUBMED
32774211	Cardiovascular risk in patients with plaque psoriasis and psoriatic arthritis without a clinically overt cardiovascular disease: the role of endothelial progenitor cells	Michalska A, Teichman R, Kręcisz B, Siudak Z, Stępień R, Sadowski M.	Postepy Dermatol Alergol	2020	10.5114/ada.2020.96085	PUBMED
32441863	Characterization of the inflammatory-metabolic phenotype of heart failure with a preserved ejection fraction: a hypothesis to explain influence of sex on the evolution and potential treatment of the disease	Packer M, Lam CSP, Lund LH, Maurer MS, Borlaug BA.	Eur J Heart Fail	2020	10.1002/ejhf.1902	PUBMED
32278678	Differential Associations of Chronic Inflammatory Diseases With Incident Heart Failure	Prasada S, Rivera A, Nishtala A, Pawlowski AE, Sinha A, Bundy JD, Chadha SA, Ahmad FS, Khan SS, Achenbach C, Palella FJ Jr, Ramsey-Goldman R, Lee YC, Silverberg JI, Taiwo BO, Shah SJ, Lloyd-Jones DM, Feinstein MJ.	JACC Heart Fail	2020	10.1016/j.jchf.2019.11.013	PUBMED
32141100	Digoxin use and following risk of psoriasis: A population-based cohort study in Taiwan	Li IH, Pan KT, Wang WM, Chien WC, Shih JH, Kao LT.	J Dermatol	2020	10.1111/1346-8138.15281	PUBMED
31520623	Epicardial Adipose Tissue Inflammation Can Cause the Distinctive Pattern of Cardiovascular Disorders Seen in Psoriasis	Packer M.	Am J Med	2020	10.1016/j.amjmed.2019.08.027	PUBMED
33344333	Giant cell myocarditis causing sudden death in a patient with sarcoidosis	Ziegler JP, Batalis NI, Fulcher JW, Ward ME.	Autops Case Rep	2020	10.4322/acr.2020.238	PUBMED
32436322	Pediatric psoriasis and association with cardiovascular and metabolic comorbidities: Systematic review and meta-analysis	Phan K, Lee G, Fischer G.	Pediatr Dermatol	2020	10.1111/pde.14208	PUBMED
31936662	Psoriasis and Psoriatic Arthritis Cardiovascular Disease Endotypes Identified by Red Blood Cell Distribution Width and Mean Platelet Volume	Conic RR, Damiani G, Schrom KP, Ramser AE, Zheng C, Xu R, McCormick TS, Cooper KD.	J Clin Med	2020	10.3390/jcm9010186	PUBMED
33305730	Psoriasis associated with ACE inhibitors: an analysis of the FAERS database	Ohyama K, Arai H, Sugiura M, Hori Y.	Pharmazie	2020	10.1691/ph.2020.0606	PUBMED
32178543	Safety update of etanercept treatment for moderate to severe plaque psoriasis	Campanati A, Diotallevi F, Martina E, Paolinelli M, Radi G, Offidani A.	Expert Opin Drug Saf	2020	10.1080/14740338.2020.1740204	PUBMED
33961663	Alopecia areata is not a risk factor for heart diseases: A 10-year retrospective cohort study	Lee H, Kim YC, Choi JW.	PLoS One	2021	10.1371/journal.pone.0250216	PUBMED
34229047	Arterial stiffness, the hidden face of cardiovascular risk in autoimmune and chronic inflammatory rheumatic diseases	Berger M, Fesler P, Roubille C.	Autoimmun Rev	2021	10.1016/j.autrev.2021.102891	PUBMED
33861409	Biologic Treatment Algorithms for Moderate-to-Severe Psoriasis with Comorbid Conditions and Special Populations: A Review	Thatiparthi A, Martin A, Liu J, Egeberg A, Wu JJ.	Am J Clin Dermatol	2021	10.1007/s40257-021-00603-w	PUBMED
33307936	Complication-specific direct medical costs by body mass index for 13 obesity-related complications: a retrospective database study	Divino V, Ramasamy A, Anupindi VR, Eriksen KT, Olsen AH, DeKoven M, Meincke HH.	J Manag Care Spec Pharm	2021	10.18553/jmcp.2020.20272	PUBMED
33914369	Extracorporeal photopheresis and its role in heart transplant rejection: prophylaxis and treatment	Slomovich S, Bell J, Clerkin KJ, Habal MV, Griffin JM, Raikhelkar JK, Fried JA, Vossoughi SR, Finnigan K, Latif F, Farr MA, Sayer GT, Uriel N.	Clin Transplant	2021	10.1111/ctr.14333	PUBMED
34144843	Fatal nutrient deficiencies after gastric bypass	Mauhin W, Bouzidi H, Colson A, Lejour G, Miao Y, Montagner C, London J, Subran B, Amathieu R, Lazard T, Lidove O.	Rev Med Interne	2021	10.1016/j.revmed.2021.05.007	PUBMED
33068776	GLP-1 receptor agonists in the treatment of type 2 diabetes - state-of-the-art	Nauck MA, Quast DR, Wefers J, Meier JJ.	Mol Metab	2021	10.1016/j.molmet.2020.101102	PUBMED
33458639	Ixekizumab-Induced Cardiac Sarcoidosis: A Case Report	Hatipoglu D, Tanski C, Hachamovitch R, Legha S, Moudgil R.	CJC Open	2021	10.1016/j.cjco.2020.08.012	PUBMED
34372666	Long-Term Trajectories of Left Ventricular Ejection Fraction in Patients With Chronic Inflammatory Diseases and Heart Failure: An Analysis of Electronic Health Records	Rivera AS, Sinha A, Ahmad FS, Thorp E, Wilcox JE, Lloyd-Jones DM, Feinstein MJ.	Circ Heart Fail	2021	10.1161/CIRCHEARTFAILURE.121.008478	PUBMED
33795630	Nonischemic Dilated Cardiomyopathy in Untreated Long-Term Psoriatic Arthritis: A Newly Recognized Association: A Case Report with Mini Review	Alfraji N, Douedi S, Alshami A, Kuzyshyn H, Tang X.	Am J Case Rep	2021	10.12659/AJCR.930041	PUBMED
32644702	Phosphodiesterase Inhibitors	Padda IS, Tripp J.	StatPearls	2021		PUBMED
34593238	Targeting cytokines and immune checkpoints in atherosclerosis with monoclonal antibodies	Lutgens E, Joffre J, van Os B, Ait-Oufella H.	Atherosclerosis	2021	10.1016/j.atherosclerosis.2021.09.024	PUBMED
34611643	The relationship between systemic inflammation and increased left ventricular mass is partly mediated by noncalcified coronary artery disease burden in psoriasis	Zhou W, Teklu M, Bui V, Manyak GA, Kapoor P, Dey AK, Sorokin AV, Patel N, Teague HL, Playford MP, Erb-Alvarez J, Rodante JA, Keel A, Shanbhag SM, Hsu LY, Bluemke DA, Chen MY, Carlsson M, Mehta NN.	Am J Prev Cardiol	2021	10.1016/j.ajpc.2021.100211	PUBMED
33571391	Incidence of and Risk Factors for Heart Failure in Patients with Psoriatic Disease - A Cohort Study	Koppikar S, Colaco K, Harvey P, Akhtari S, Chandran V, Gladman DD, Cook R, Eder L.	Arthritis Care Res (Hoboken)	2021	10.1002/acr.24578	PUBMED
2048897	PSORIASIS - LETHAL EVOLUTION AND COMPLICATIONS	ROTH, PE; GROSSHANS, E; BERGOEND, H	ANN DERMATOL VENER	1991		Web of Science
1831060	DISABILITY IN DERMATOLOGY	RYAN, TJ	BRIT J HOSP MED	1991		Web of Science
1629819	CLINICAL LIVER-DISEASE IN PATIENTS WITH RHEUMATOID-ARTHRITIS TAKING METHOTREXATE	PHILLIPS, CA; CERA, PJ; MANGAN, TF; NEWMAN, ED	J RHEUMATOL	1992		Web of Science
7516663	CLINICAL TOXICITY OF THE INTERFERONS	VIAL, T; DESCOTES, J	DRUG SAFETY	1994	10.2165/00002018-199410020-00003	Web of Science
7855108	FATAL GENERALIZED AA AMYLOIDOSIS IN MUTILATING PSORIATIC-ARTHRITIS	KLUNEMANN, H; SCHNEIDER, J; LINKE, RP; STEY, C; SCHRODER, S	PATHOLOGE	1994	10.1007/s002920050069	Web of Science
8782149	Psoriatic spondyloarthropathy with secondary amyloidosis	Ahmed, Q; ChungPark, M; Mustafa, K; Khan, MA	J RHEUMATOL	1996		Web of Science
9197829	Pustular and erythrodermic psoriasis complicated by acute respiratory distress syndrome	Sadeh, JS; Rudikoff, D; Gordon, ML; Bowden, J; Goldman, BD; Lebwohl, M	ARCH DERMATOL	1997	10.1001/archderm.133.6.747	Web of Science
11165553	Benefits and risks of sauna bathing	Hannuksela, ML; Ellahham, S	AM J MED	2001	10.1016/S0002-9343(00)00671-9	Web of Science
11679003	Acute generalized exanthematous pustulosis mimicking toxic epidermal necrolysis.	Cohen, AD; Cagnano, E; Halevy, S	INT J DERMATOL	2001	10.1046/j.1365-4362.2001.01241.x	Web of Science
16091999	Successful treatment of Von Zumbusch pustular psoriasis with infliximab	Trent, JT; Kerdel, FA	J CUTAN MED SURG	2004	10.1007/s10227-004-0110-z	Web of Science
15450339	Psoriasis and its treatment with infliximab-mediated tumor necrosis factor alpha blockade	Winterfield, L; Menter, A	DERMATOL CLIN	2004	10.1016/j.det.2004.03.011	Web of Science
15831771	Clinical pharmacokinetics of etanercept: A fully humanized soluble recombinant tumor necrosis factor receptor fusion protein	Zhou, HH	J CLIN PHARMACOL	2005	10.1177/0091270004273321	Web of Science
15833057	Parathyroid hormone and leptin - new peptides, expanding clinical prospects	Whitfield, JF	EXPERT OPIN INV DRUG	2005	10.1517/13543784.14.3.251	Web of Science
15859024	Serum C-reactive protein in elderly men and women: Association with mortality, morbidity and various biochemical values	Evrin, PE; Nilsson, SE; Oberg, T; Malmberg, B	SCAND J CLIN LAB INV	2005	10.1080/00365510510013505	Web of Science
15942917	The benefit/risk profile of TNF-blocking agents: Findings of a consensus panel	Hochberg, MC; Lebwohl, MG; Plevy, SE; Hobbs, KF; Yocum, DE	SEMIN ARTHRITIS RHEU	2005	10.1016/j.semarthrit.2004.11.006	Web of Science
16170686	Inflammatory dilated cardiomyopathy (DCMI)	Maisch, B; Richter, A; Sandmoller, A; Portig, I; Pankuweit, S	HERZ	2005	10.1007/s00059-005-2730-5	Web of Science
16331761	A randomized, blinded, parallel group, placebo controlled pilot study evaluating the effect of PVAC treatment in patients with diffuse systemic sclerosis	Genovese, MC; Chakravarty, EF; Boyle, DL; Tutuncu, Z; Thorburn, CM; Halilhodzic, M; Kroll, S; Baughman, J; Stewart, S; Kavanaugh, A	J RHEUMATOL	2005		Web of Science
15874906	Is anglotensin-II an endogenous pro-inflammatory molecule?	Das, UN	MED SCI MONITOR	2005		Web of Science
	Psoriatic arthritis treatment: biological response modifiers	Mease, PJ; Antoni, CE	ANN RHEUM DIS	2005	10.1136/ard.2004.034157	Web of Science
16428152	The comorbid state of psoriasis patients in a university dermatology practice	Pearce, DJ; Morrison, AE; Higgins, KB; Crane, MM; Balkrishnan, R; Fleischer, AB; Feldman, SR	J DERMATOL TREAT	2005	10.1080/09546630500335977	Web of Science
15900796	The treatment of psoriasis with etanercept	Strober, BE	SEMIN CUTAN MED SURG	2005	10.1016/j.sder.2005.01.003	Web of Science
16255653	Treatment of psoriatic arthritis with etanercept, a tumour necrosis factor antagonist	Wong, VK; Lebwohl, MG	EXPERT OPIN BIOL TH	2005	10.1517/14712598.5.11.1505	Web of Science
16370267	Tumor necrosis factor alpha inhibitors and methotrexate: Implications for deployed personnel	Martin, JJ	AVIAT SPACE ENVIR MD	2005		Web of Science
16454534	Fulfilling an unmet need in psoriasis - Do biologicals hold the key to improved tolerability?	Shear, NH	DRUG SAFETY	2006	10.2165/00002018-200629010-00004	Web of Science
16872241	Safety of etanercept in psoriasis - A critical review	Carazo, JLS; Santos, LM; Martinez, VO	DRUG SAFETY	2006		Web of Science
16908397	New clinical syndromes in dermatology	Romanelli, P; Bouzari, N	SEMIN CUTAN MED SURG	2006	10.1016/j.sder.2006.05.001	Web of Science
17080114	Place of peritoneal dialysis in the management of treatment-resistant congestive heart failure	Mehrotra, R; Kathuria, P	KIDNEY INT	2006	10.1038/sj.ki.5001918	Web of Science
16370952	Toxicity of infliximab in the course of treatment of Crohn's disease	Bratcher, JM; Korelitz, BI	EXPERT OPIN DRUG SAF	2006	10.1517/14740338.5.1.9	Web of Science
17157411	The association between psoriasis, diabetes mellitus, and atherosclerosis in Israel: A case-control study	Shapiro, J; Cohen, AD; David, M; Hodak, E; Chodik, G; Viner, A; Kremer, E; Heymann, A	J AM ACAD DERMATOL	2007	10.1016/j.jaad.2006.09.017	Web of Science
17371319	Long-term treatment of plaque psoriasis with efalizumab: an Italian experience	Costanzo, A; Peris, K; Talamonti, M; Di Cesare, A; Fargnoli, MC; Botti, E; Chimenti, S	BRIT J DERMATOL	2007	10.1111/j.1365-2133.2007.07765.x	Web of Science
17492843	Efficacy and safety of etanercept in psoriasis/psoriatic arthritis - An updated review	Romero-Mate, A; Garcia-Donoso, C; Cordoba-Guijarro, S	AM J CLIN DERMATOL	2007	10.2165/00128071-200708030-00002	Web of Science
17765316	Potential of p38-MAPK inhibitors in the treatment of ischaemic heart disease	Clark, JE; Sarafraz, N; Marber, MS	PHARMACOL THERAPEUT	2007	10.1016/j.pharmthera.2007.06.013	Web of Science
17521223	Etanercept - A review of its use in the management of rheumatoid arthritis	Dhillon, S; Lyseng-Williamson, KA; Scott, LJ	DRUGS	2007	10.2165/00003495-200767080-00011	Web of Science
	Long-term safety of etanercept	Langley, RG; Keystone, EC; Bissonnette, R; Papp, KA	J CUTAN MED SURG	2007	10.2310/7750.2006.00071	Web of Science
17430757	Potential complications associated with the use of biologic agents for psoriasis	Zeichner, JA; Lebwohl, M	DERMATOL CLIN	2007	10.1016/j.det.2007.01.010	Web of Science
17970890	TNF-alpha inhibitors	Jackson, JM	DERMATOL THER	2007	10.1111/j.1529-8019.2007.00138.x	Web of Science
	Water therapies	Kron, J	J COMPLEMENT MED	2007		Web of Science
18021271	A biological approach in a patient with psoriasis and bullous pemphigoid associated with losartan therapy	Saraceno, R; Citarella, L; Spallone, G; Chimenti, S	CLIN EXP DERMATOL	2008	10.1111/j.1365-2230.2007.02603.x	Web of Science
18349542	Cardiovascular disease and risk factors among psoriasis patients in two US Healthcare databases, 2001-2002	Kimball, AB; Robinson, D; Wu, Y; Guzzo, C; Yeilding, N; Paramore, C; Fraeman, K; Bala, M	DERMATOLOGY	2008	10.1159/000121333	Web of Science
17980456	From the Medical Board of the National Psoriasis Foundation: Monitoring and vaccinations in patients treated with biologics for psoriasis	Lebwohl, M; Bagel, J; Gelfand, JM; Gladmam, D; Gordon, KB; Hsu, S; Kalb, RE; Kimball, AB; Korman, NJ; Krueger, GG; Mease, P; Morison, WL; Paller, A; Pariser, DM; Ritchlin, C; Strober, B; Van Voorhees, A; Weinstein, GDR; Young, M; Horn, L	J AM ACAD DERMATOL	2008	10.1016/j.jaad.2007.08.030	Web of Science
19707434	Infliximab for the treatment of plaque psoriasis	Gall, JS; Kalb, RE	BIOL-TARGETS THER	2008		Web of Science
17916445	TNF alpha blockade in human diseases: An overview of efficacy and safety	Lin, J; Ziring, D; Desai, S; Kim, S; Wong, M; Korin, Y; Braun, J; Reed, E; Gjertson, D; Singh, RR	CLIN IMMUNOL	2008	10.1016/j.clim.2007.08.012	Web of Science
18697777	Cardiovascular morbidity in psoriatic arthritis	Gladman, DD; Ang, M; Su, L; Tom, BDM; Schentag, CT; Farewell, VT	ANN RHEUM DIS	2009	10.1136/ard.2008.094839	Web of Science
19415463	Nucleoside diphosphate kinase (NDPK, NM23, AWD): recent regulatory advances in endocytosis, metastasis, psoriasis, insulin release, fetal erythroid lineage and heart failure; translational medicine exemplified	Mehta, A; Orchard, S	MOL CELL BIOCHEM	2009	10.1007/s11010-009-0114-5	Web of Science
19537380	Anti-TNF Agents for the Treatment of Psoriasis	Kircik, LH; Del Rosso, JQ	J DRUGS DERMATOL	2009		Web of Science
19932332	Evaluation and Management of Psoriasis: An Internist's Guide	Levine, D; Gottlieb, A	MED CLIN N AM	2009	10.1016/j.mcna.2009.08.003	Web of Science
19527820	A series of critically challenging case scenarios in moderate to severe psoriasis: A Delphi consensus approach	Strober, B; Berger, E; Cather, J; Cohen, D; Crowley, JJ; Gordon, KB; Gottlieb, A; Horn, EJ; Kavanaugh, AE; Korman, NJ; Krueger, GG; Leonardi, CL; Menter, A; Schwartzman, S; Sobell, JM; Young, M	J AM ACAD DERMATOL	2009	10.1016/j.jaad.2009.03.017	Web of Science
19915261	Generalized pustular psoriasis of pregnancy successfully treated with cyclosporine	Hazarika, D	INDIAN J DERMATOL VE	2009	10.4103/0378-6323.57743	Web of Science
20091657	Effect of cyclosporine on blood pressure	Robert, N; Wong, GWK; Wright, JM	COCHRANE DB SYST REV	2010	10.1002/14651858.CD007893.pub2	Web of Science
20509717	Allopurinol in Dermatology	Tsai, TF; Yeh, TY	AM J CLIN DERMATOL	2010	10.2165/11533190-000000000-00000	Web of Science
20802008	TNF-alpha antagonists beyond approved indications: stories of success and prospects for the future	Karampetsou, MP; Liossis, SNC; Sfikakis, PP	QJM-INT J MED	2010	10.1093/qjmed/hcq152	Web of Science
	Guidelines of Polish Dermatological Society on the treatment of psoriasis vulgaris and arthropathic psoriasis (psoriatic arthritis) with biological drugs	Szepietowski, J; Adamski, Z; Chodorowska, G; Glinski, W; Kaszuba, A; Placek, W; Rudnicka, L; Reich, A	PRZ DERMATOL	2010		Web of Science
20041906	Human microvascular imaging: a review of skin and tongue videomicroscopy techniques and analysing variables	Awan, ZA; Wester, T; Kvernebo, K	CLIN PHYSIOL FUNCT I	2010	10.1111/j.1475-097X.2009.00913.x	Web of Science
20689996	ProCor: An extramural screening on heart rate reduction in patients with chronic stable angina pectoris in Austria	Eslam, RB; Siostrzonek, P; Eber, B; Podczeck-Schweighofer, A; Lang, I	WIEN KLIN WOCHENSCHR	2010	10.1007/s00508-010-1419-9	Web of Science
20637526	Acute respiratory distress syndrome complicating generalized pustular psoriasis (psoriasis-associated aseptic pneumonitis)	Kluger, N; Bessis, D; Guillot, B; Girard, C	J AM ACAD DERMATOL	2011	10.1016/j.jaad.2009.11.022	Web of Science
21371293	Contemporary epidemiology of gout in the UK general population	Soriano, LC; Rothenbacher, D; Choi, HK; Rodriguez, LAG	ARTHRITIS RES THER	2011	10.1186/ar3272	Web of Science
21711339	Medical comorbidity associated with psoriasis in adults: a population-based study	Yang, YW; Keller, JJ; Lin, HC	BRIT J DERMATOL	2011	10.1111/j.1365-2133.2011.10494.x	Web of Science
21806508	Development of High-Output Heart Failure after Correction of Central Venous Occlusion: A Case Report	Turgutalp, K; Horoz, M; Ozcan, T; Yildiz, A; Oguz, EG; Kiykim, A	RENAL FAILURE	2011	10.3109/0886022X.2011.602458	Web of Science
	BETA-BLOCKER-INDUCED PSORIASIS IN A PATIENT WITH HEART FAILURE: A CASE REPORT	Canpolat, U; Yorgun, H; Sunman, H; Ulgen, A; Aytemir, K; Oto, A	INT J CARDIOL	2011	10.1016/S0167-5273(11)70379-5	Web of Science
21459943	High Prevalence of Subclinical Left Ventricular Dysfunction in Patients with Psoriatic Arthritis	Shang, Q; Tam, LS; Yip, GWK; Sanderson, JE; Zhang, Q; Li, EKM; Yu, CM	J RHEUMATOL	2011	10.3899/jrheum.101136	Web of Science
22014983	Iatrogenic effects of biologics for psoriasis	Stevenson, ML; Lebwohl, M	CLIN DERMATOL	2011	10.1016/j.clindermatol.2011.08.002	Web of Science
21397983	Quality of life in cutaneous lupus erythematosus	Klein, R; Moghadam-Kia, S; Taylor, L; Coley, C; Okawa, J; LoMonico, J; Chren, MM; Werth, VP	J AM ACAD DERMATOL	2011	10.1016/j.jaad.2010.02.008	Web of Science
22015149	Integrated safety analysis: Short- and long-term safety profiles of etanercept in patients with psoriasis	Pariser, DM; Leonardi, CL; Gordon, K; Gottlieb, AB; Tyring, S; Papp, KA; Li, J; Baumgartner, SW	J AM ACAD DERMATOL	2012	10.1016/j.jaad.2011.07.040	Web of Science
22074366	Etanercept: efficacy and safety for approved indications	Kerensky, TA; Gottlieb, AB; Yaniv, S; Au, SC	EXPERT OPIN DRUG SAF	2012	10.1517/14740338.2012.633509	Web of Science
22528818	A Patient with Leiden V Mutation, Multiple Sclerosis, Psoriasis, and Sicca Syndrome: Could Celecoxib and Fingolimod Adversely Affect the Heart?	Cocco, G	CARDIOVASC TOXICOL	2012	10.1007/s12012-012-9166-y	Web of Science
23157913	Cardiovascular Risk and Psoriasis: the Role of Biologic Therapy	Puig, L	ACTAS DERMO-SIFILOGR	2012	10.1016/j.ad.2012.02.003	Web of Science
27790010	The role of adalimumab in rheumatic and autoimmune disorders: comparison with other biologic agents	Reimold, AM	OPEN ACCESS RHEUMATO	2012	10.2147/OARRR.S14569	Web of Science
22713438	Biologic Therapy in Psoriasis: Perspectives on Associated Risks and Patient Management	Papp, KA; DeKoven, J; Parsons, L; Pirzada, S; Robern, M; Robertson, L; Tan, JKL	J CUTAN MED SURG	2012	10.1177/120347541201600305	Web of Science
	Comparison of Efficiency and Adverse Effects of Etanercept, Infliximab and Adalimumab in Patients with Psoriasis Vulgaris	Sen, AP; Onsun, N; Su, O; Cinkaya, A	Turkderm-Turk Arch D	2012	10.4274/turkderm.34976	Web of Science
	Heart Failure Developing in a Psoriatic Patient who Used Infliximab: Case Report	Guler, E; Utas, S; Ozbakir, DC	TURK KLIN TIP BILIM	2012	10.5336/medsci.2010-20435	Web of Science
22246418	Managing cardiovascular risk in patients with chronic inflammatory diseases	Haraoui, B; Liu, PP; Papp, KA	CLIN RHEUMATOL	2012	10.1007/s10067-011-1921-0	Web of Science
22272687	Paradoxical and Bidirectional Drug Effects	Smith, SW; Hauben, M; Aronson, JK	DRUG SAFETY	2012		Web of Science
22859249	Ustekinumab for Treatment of Plaque Psoriasis in a Patient With Down Syndrome	Talamonti, M; Galluzzo, M; Chiricozzi, A; Teoli, M; Bavetta, M; Costanzo, A; Chimenti, S	J DRUGS DERMATOL	2012		Web of Science
23207011	A prospective, interventional assessment of psoriasis quality of life using a nonskin-specific validated instrument that allows comparison with other major medical conditions	Bhutani, T; Patel, T; Koo, B; Nguyen, T; Hong, J; Koo, J	J AM ACAD DERMATOL	2013	10.1016/j.jaad.2012.10.009	Web of Science
23278607	Risk and predictors of cardiovascular disease in psoriasis: a population-based study	Maradit-Kremers, H; Dierkhising, RA; Crowson, CS; Icen, M; Ernste, FC; McEvoy, MT	INT J DERMATOL	2013	10.1111/j.1365-4632.2011.05430.x	Web of Science
23492918	Psoriasis Is Not Associated with Atherosclerosis and Incident Cardiovascular Events: The Rotterdam Study	Dowlatshahi, EA; Kavousi, M; Nijsten, T; Ikram, MA; Hofman, A; Franco, OH; Wakkee, M	J INVEST DERMATOL	2013	10.1038/jid.2013.131	Web of Science
24101863	Long-term safety and efficacy of etanercept in the treatment of ankylosing spondylitis	Senabre-Gallego, JM; Santos-Ramirez, C; Santos-Soler, G; Salas-Heredia, E; Sanchez-Barrioluengo, M; Barber, X; Rosas, J	PATIENT PREFER ADHER	2013	10.2147/PPA.S33109	Web of Science
24278773	Cardiovascular Risk in Psoriasis: A Population-Based Analysis with Assessment of the Framingham Risk Score	Myasoedova, E; Veetil, BMA; Matteson, EL; Kremers, HM; McEvoy, MT; Crowson, CS	SCIENTIFICA	2013	10.1155/2013/371569	Web of Science
24552414	Future diagnosis, today's treatment cardiomyopathy in the course of psoriasis: a case report	Pietrzak, A; Brzozowska, A; Lotti, T; Mosiewicz, J; Wysokinski, A; Mieczkowska, J; Hercogova, J; Bartosinska, J; Juszkiewicz-Borowiec, M; Chodorowska, G	DERMATOL THER	2013	10.1111/dth.12021	Web of Science
	Psoriasis is associated with increased risk of new-onset heart failure: a nationwide cohort study	Khalid, U; Ahlehoff, O; Gislason, G; Kristensen, SL; Skov, L; Torp-Pedersen, C; Hansen, PR	EUR HEART J	2013		Web of Science
24804827	Interleukin-18 as a Therapeutic Target in Acute Myocardial Infarction and Heart Failure	O'Brien, LC; Mezzaroma, E; Van Tassell, BW; Marchetti, C; Carbone, S; Abbate, A; Toldo, S	MOL MED	2014	10.2119/molmed.2014.00034	Web of Science
24903077	Psoriasis and risk of heart failure: a nationwide cohort study	Khalid, U; Ahlehoff, O; Gislason, GH; Kristensen, SL; Skov, L; Torp-Pedersen, C; Hansen, PR	EUR J HEART FAIL	2014	10.1002/ejhf.113	Web of Science
25101341	Etanercept-Induced Cystic Acne	Kashat, M; Caretti, K; Kado, J	CUTIS	2014		Web of Science
25219512	Assessment of left ventricular dyssynchrony in patients with psoriasis	Sen, BB; Rifaioglu, EN; Ekiz, O; Buyukkaya, E; Kurt, M; Karakas, MF; Buyukkaya, S; Bilen, P; Akcay, AB; Sen, N	INT J DERMATOL	2014	10.1111/ijd.12192	Web of Science
24970784	Chronic Inflammatory Disorders and Risk of Type 2 Diabetes Mellitus, Coronary Heart Disease, and Stroke A Population-Based Cohort Study	Dregan, A; Charlton, J; Chowienczyk, P; Gulliford, MC	CIRCULATION	2014	10.1161/CIRCULATIONAHA.114.009990	Web of Science
	Disseminated tuberculosis and heart failure in a patient receiving infliximab for psoriasis	Caliskan, E; Dogan, D; Koc, E; Acikgoz, G; Gokoglan, Y; Cekli, Y; Akar, A	Turkderm-Turk Arch D	2014	10.4274/turkderm.48.s32	Web of Science
	Effect of left ventricular diastolic function of psoriasis	Akkoyun, DC; Alpsoy, S; Erfan, G; Yanik, ME; Akyuz, A	EUR J THER	2014	10.5455/GMJ-30-161164	Web of Science
24719850	Exhaled Nitric Oxide as a Biomarker in COPD and Related Comorbidities	Malerba, M; Radaeli, A; Olivini, A; Damiani, G; Ragnoli, B; Montuschi, P; Ricciardolo, FLM	BIOMED RES INT	2014	10.1155/2014/271918	Web of Science
24320841	Left ventricular systolic asynchrony: an important sign for cardiac involvement in plaque-type psoriasis	Orem, C; Kazaz, Z; Yayli, S; Cevik, OC; Kiris, A; Ozturk, M; Arslan, B; Orem, A	INT J DERMATOL	2014	10.1111/ijd.12276	Web of Science
24379001	Psoriasis is associated with subsequent atrial fibrillation in hypertensive patients with left ventricular hypertrophy: the Losartan Intervention For Endpoint study	Bang, CN; Okin, PM; Kober, L; Wachtell, K; Gottlieb, AB; Devereux, RB	J HYPERTENS	2014	10.1097/HJH.0000000000000078	Web of Science
25624856	Tumor necrosis factor inhibitors - state of knowledge	Lis, K; Kuzawinska, O; Balkowiec-Iskra, E	ARCH MED SCI	2014	10.5114/aoms.2014.47827	Web of Science
25362972	Metabolic syndrome in Spanish patients with psoriasis needing systemic therapy: Prevalence and association with cardiovascular disease in PSO-RISK, a cross-sectional study	Belinchon, I; Vanaclocha, F; de la Cueva-Dobao, P; Coto-Segura, P; Labandeira, J; Herranz, P; Taberner, R; Julia, B; Cea-Calvo, L; Puig, L	J DERMATOL TREAT	2015	10.3109/09546634.2014.983039	Web of Science
25742120	Psoriasis and the Risk of Major Cardiovascular Events: Cohort Study Using the Clinical Practice Research Datalink	Parisi, R; Rutter, MK; Lunt, M; Young, HS; Symmons, DPM; Griffiths, CEM; Ashcroft, DM	J INVEST DERMATOL	2015	10.1038/jid.2015.87	Web of Science
26955330	A Case of Acute Generalized Pustular Psoriasis of von Zumbusch Triggered by Hypocalcemia	de Moura, CAGG; de Assis, LH; Goes, P; Rosa, F; Nunes, V; Gusmao, IM; Cruz, CMS	CASE REP DERMATOL	2015	10.1159/000442380	Web of Science
	A case report of heart failure after therapy with ustekinumab	Beroukhim, K; Danesh, M; Nguyen, C; Koo, J; Leon, A	J DERMATOL DERMATOL	2015	10.1016/j.jdds.2015.03.003	Web of Science
26142199	Acinetobacter baumannii and cardiac impairment. Increasingly important nosocomial pathogen	Tempesta, M; Campanella, A; Maviglia, S	INT J CARDIOL	2015	10.1016/j.ijcard.2015.06.085	Web of Science
26148129	Association between adult atopic dermatitis, cardiovascular disease, and increased heart attacks in three population-based studies	Silverberg, JI	ALLERGY	2015	10.1111/all.12685	Web of Science
26673741	Deranged iron status in psoriasis: the impact of low body mass	Ponikowska, M; Tupikowska, M; Kasztura, M; Jankowska, EA; Szepietowski, JC	J CACHEXIA SARCOPENI	2015	10.1002/jcsm.12061	Web of Science
24708158	Differential management of mild-to-severe psoriasis with biologic drugs: An Italian Delphi consensus expert panel	Girolomoni, G; Altomare, G; Ayala, F; Berardesca, E; Pinton, PC; Chimenti, S; Martini, P; Peserico, A; Guerra, AP; Vena, GA	J DERMATOL TREAT	2015	10.3109/09546634.2014.907466	Web of Science
25000588	Discovery of Selective and Orally Bioavailable Protein Kinase C theta (PKC theta) Inhibitors from a Fragment Hit	George, DM; Breinlinger, EC; Friedman, M; Zhang, Y; Wang, JF; Argiriadi, M; Bansal-Pakala, P; Barth, M; Duignan, DB; Honore, P; Lang, QY; Mittelstadt, S; Potin, D; Rundell, L; Edmunds, JJ	J MED CHEM	2015	10.1021/jm500669m	Web of Science
	HIGH OUTPUT HEART FAILURE SECONDARY TO PSORIASIS	Chua, MJ	J AM COLL CARDIOL	2015	10.1016/S0735-1097(15)60574-5	Web of Science
25660150	Similarities in Coronary Function and Myocardial Deformation Between Psoriasis and Coronary Artery Disease: The Role of Oxidative Stress and Inflammation	Ikonomidis, I; Makavos, G; Papadavid, E; Varoudi, M; Andreadou, I; Gravanis, K; Theodoropoulos, K; Pavlidis, G; Triantafyllidi, H; Parissis, J; Paraskevaidis, I; Rigopoulos, D; Lekakis, J	CAN J CARDIOL	2015	10.1016/j.cjca.2014.11.002	Web of Science
26206997	Supplementation with omega fatty acids in various diseases	Sicinska, P; Pytel, E; Kurowska, J; Koter-Michalak, M	POSTEP HIG MED DOSW	2015	10.5604/17322693.1162673	Web of Science
25561362	The effects of tumour necrosis factor inhibitors, methotrexate, non-steroidal anti-inflammatory drugs and corticosteroids on cardiovascular events in rheumatoid arthritis, psoriasis and psoriatic arthritis: a systematic review and meta-analysis	Roubille, C; Richer, V; Starnino, T; McCourt, C; McFarlane, A; Fleming, P; Siu, S; Kraft, J; Lynde, C; Pope, J; Gulliver, W; Keeling, S; Dutz, J; Bessette, L; Bissonnette, R; Haraoui, B	ANN RHEUM DIS	2015	10.1136/annrheumdis-2014-206624	Web of Science
26859478	Anti-inflammatory panacea? The expanding therapeutics of interleukin-1 blockade	Kahlenberg, JM	CURR OPIN RHEUMATOL	2016	10.1097/BOR.0000000000000266	Web of Science
27659680	Cardiovascular Disease Outcomes Associated with Three Major Inflammatory Dermatologic Diseases: A Propensity-Matched Case Control Study	Marshall, VD; Moustafa, F; Hawkins, SD; Balkrishnan, R; Feldman, SR	DERMATOLOGY THER	2016	10.1007/s13555-016-0144-3	Web of Science
26104012	Assessment of subclinical left ventricular dysfunction in patients with psoriasis by speckle tracking echocardiography: A Speckle Tracking Study	Bulbul Sen, B; Ekiz, O; Rifaioglu, EN; Buyukkaya, E; Karakas, MF; Buyukkaya, S; Bilen, P; Akcay, AB; Kurt, M; Sen, N	INT J DERMATOL	2016	10.1111/ijd.12703	Web of Science
27536769	Major Depression and Psoriasis: A Psychodermatological Phenomenon	Tohid, H; Aleem, D; Jackson, C	SKIN PHARMACOL PHYS	2016	10.1159/000448122	Web of Science
26608008	Oral anticoagulant therapy and thrombosis. A case of failure of therapy with vitamin K antagonists	Romano, P; Messina, F; Crosca, S	INT J CARDIOL	2016	10.1016/j.ijcard.2015.06.175	Web of Science
27015109	Risk of Cerebrovascular Accidents and Ischemic Heart Disease in Cutaneous Lupus Erythematosus: A Population-Based Cohort Study	Singh, AG; Crowson, CS; Singh, S; Davis, MDP; Maradit-Kremers, H; Matteson, EL; Chowdhary, VR	ARTHRIT CARE RES	2016	10.1002/acr.22892	Web of Science
27393182	Subclinical cardiovascular disease and it's improvement after long-term TNF- inhibitor therapy in severe psoriatic patients	Heredi, E; Vegh, J; Pogacsas, L; Gaspar, K; Varga, J; Kincse, G; Zeher, M; Szegedi, A; Gaal, J	J EUR ACAD DERMATOL	2016	10.1111/jdv.13649	Web of Science
27300248	The Effect of TNF Inhibitors on Cardiovascular Events in Psoriasis and Psoriatic Arthritis: an Updated Meta-Analysis	Yang, ZS; Lin, NN; Li, L; Li, Y	CLIN REV ALLERG IMMU	2016	10.1007/s12016-016-8560-9	Web of Science
27236353	Treatment with tumor necrosis factor inhibitors restores coronary microvascular function in young patients with severe psoriasis	Piaserico, S; Osto, E; Famoso, G; Zanetti, I; Gregori, D; Poretto, A; Iliceto, S; Peserico, A; Tona, F	ATHEROSCLEROSIS	2016	10.1016/j.atherosclerosis.2016.05.036	Web of Science
	Association Between Biologic Therapies and Major Adverse Cardiac Events or Cardiac Heart Failure in Psoriatic Arthritis or Psoriasis: A Meta-Analysis	Champs, B	ARTHRITIS RHEUMATOL	2016		Web of Science
27111228	Risk of Cardiovascular Morbidity in Patients With Psoriatic Arthritis: A Meta-Analysis of Observational Studies	Polachek, A; Touma, Z; Anderson, M; Eder, L	ARTHRIT CARE RES	2017	10.1002/acr.22926	Web of Science
27504914	Efficacy and safety of adalimumab in Chinese patients with moderate-to-severe plaque psoriasis: results from a phase 3, randomized, placebo-controlled, double-blind study	Cai, L; Gu, J; Zheng, J; Zheng, M; Wang, G; Xi, LY; Hao, F; Liu, XM; Sun, QN; Wang, Y; Lai, W; Fang, H; Tu, YT; Sun, Q; Chen, J; Gao, XH; Gu, Y; Teixeira, HD; Zhang, JZ; Okun, MM	J EUR ACAD DERMATOL	2017	10.1111/jdv.13746	Web of Science
28534318	Association Between Inflammatory Skin Disease and Cardiovascular and Cerebrovascular Co-Morbidities in US Adults: Analysis of Nationwide Inpatient Sample Data	Kwa, MC; Silverberg, JI	AM J CLIN DERMATOL	2017	10.1007/s40257-017-0293-x	Web of Science
	COLEUS FORSKHOLII: PHYTOCHEMICAL AND PHARMACOLOGICAL PROFILE	Bhowal, M; Mehta, DM	INT J PHARM SCI RES	2017	10.13040/IJPSR.0975-8232.8(9).3599-18	Web of Science
	Adverse reactions of biological therapies in patients with psoriasis	Sarbu, MI; Tampa, M; Mitran, MI; Mitran, CI; Limbau, AM; Georgescu, SR	J MIND MED SCI	2017	10.22543/7674.41.P0412	Web of Science
28965102	Association between eczema and major cardiovascular outcomes in population-based studies: a systematic review protocol	Ascott, A; Yu, AM; Schmidt, M; Abuabara, K; Smeeth, L; Langan, SM	BMJ OPEN	2017	10.1136/bmjopen-2017-017979	Web of Science
29108842	Increased Risk of Multimorbidity in Patients With Sarcoidosis: A Population-Based Cohort Study 1976 to 2013	Ungprasert, P; Matteson, EL; Crowson, CS	MAYO CLIN PROC	2017	10.1016/j.mayocp.2017.09.015	Web of Science
28899951	Lowering Interleukin-12 Activity Improves Myocardial and Vascular Function Compared With Tumor Necrosis Factor-a Antagonism or Cyclosporine in Psoriasis	Ikonomidis, I; Papadavid, E; Makavos, G; Andreadou, I; Varoudi, M; Gravanis, K; Theodoropoulos, K; Pavlidis, G; Triantafyllidi, H; Moutsatsou, P; Panagiotou, C; Parissis, J; Iliodromitis, E; Lekakis, J; Rigopoulos, D	CIRC-CARDIOVASC IMAG	2017	10.1161/CIRCIMAGING.117.006283	Web of Science
28256194	Polymorphic Variations Associated With Doxorubicin-Induced Cardiotoxicity in Breast Cancer Patients	Todorova, VK; Makhoul, I; Dhakal, I; Wei, J; Stone, A; Carter, W; Owen, A; Klimberg, VS	ONCOL RES	2017	10.3727/096504017X14876245096439	Web of Science
28158878	Psoriasis and Cardiomyopathy: A Review of the Literature	Hashim, T; Ahmad, A; Chaudry, A; Khouzam, R	SOUTH MED J	2017	10.14423/SMJ.0000000000000603	Web of Science
28421157	Psoriatic Arthritis Is an Indicator of Significant Renal Damage in Patients with Psoriasis: An Observational and Epidemiological Study	Khan, A; Haider, I; Ayub, M; Humayun, M	INT J INFLAMM	2017	10.1155/2017/5217687	Web of Science
28895664	Severe and acute complications of biologics in psoriasis	Oussedik, E; Patel, NU; Cash, DR; Gupta, AS; Feldman, SR	GIORN ITAL DERMAT V	2017	10.23736/S0392-0488.17.05750-9	Web of Science
	Significance of selected inflammatory factors in metabolic disorders in association with psoriasis	Kiluk, P; Baran, A; Flisiak, I	PRZ DERMATOL	2017	10.5114/dr.2017.66222	Web of Science
29080066	Choosing First-Line Biologic Treatment for Moderate-to-Severe Psoriasis: What Does the Evidence Say?	Amin, M; No, DJ; Egeberg, A; Wu, JJ	AM J CLIN DERMATOL	2018	10.1007/s40257-017-0328-3	Web of Science
29196385	Characteristic and Outcome of Psoriatic Arthritis Patients with Hyperuricemia	AlJohani, R; Polachek, A; Ye, JY; Chandran, V; Gladman, DD	J RHEUMATOL	2018	10.3899/jrheum.170384	Web of Science
29360477	Peritoneal dialysis beyond kidney failure?	Pratsinis, A; Devuyst, O; Leroux, JC	J CONTROL RELEASE	2018	10.1016/j.jconrel.2018.01.017	Web of Science
29733939	Ethnic differences and comorbidities of 909 prurigo nodularis patients	Boozalis, E; Tang, O; Patel, S; Semenov, YR; Pereira, MP; Stander, S; Kang, S; Kwatra, SG	J AM ACAD DERMATOL	2018	10.1016/j.jaad.2018.04.047	Web of Science
29873906	S3 Guideline for the treatment of psoriasis vulgaris, update - Short version part 2-Special patient populations and treatment situations	Nast, A; Amelunxen, L; Augustin, M; Boehncke, WH; Dressler, C; Gaskins, M; Harle, P; Hoffstadt, B; Klaus, J; Koza, J; Mrowietz, U; Ockenfels, HM; Philipp, S; Reich, K; Rosenbach, T; Rzany, B; Schlaeger, M; Schmid-Ott, G; Sebastian, M; von Kiedrowski, R; Weberschock, T	J DTSCH DERMATOL GES	2018	10.1111/ddg.13538	Web of Science
30051403	Sex-Specific Cardiovascular Comorbidities with Associations in Dermatologic and Rheumatic Disorders	Kerkhof, PLM; Khamaganova, I	ADV EXP MED BIOL	2018	10.1007/978-3-319-77932-4_30	Web of Science
30150978	Psoriasis, Cardiovascular events, and Biologics: Lights and Shadows	Caiazzo, G; Fabbrocini, G; Di Caprio, R; Raimondo, A; Scala, E; Balato, N; Balato, A	FRONT IMMUNOL	2018	10.3389/fimmu.2018.01668	Web of Science
30215629	TNF inhibitors for psoriasis	Chima, M; Lebwohl, M	SEMIN CUTAN MED SURG	2018	10.12788/j.sder.2018.039	Web of Science
30403898	Successful therapy of plaque-type psoriasis with secukinumab in patients with multiple comorbidities treated with previous biologic therapies	Lasagni, C; Bigi, L; Conti, A; Pellacani, G	J DERMATOL TREAT	2018	10.1080/09546634.2018.1543843	Web of Science
	Arrhythmogenic cardiomyopathy of left ventricle. A rare event, but possible	Scarano, M; Gizzi, G; Mantini, C	COR VASA	2018	10.1016/j.crvasa.2017.09.005	Web of Science
	Cardiac implantable electronic devices and chemotherapy: A risky combination	Scarano, M; Gizzi, G; Mastrodicasa, D; Mantini, C	COR VASA	2018	10.1016/j.crvasa.2017.11.009	Web of Science
30665477	Hidradenitis Suppurativa is Associated with Higher Heart Rate but Not Atrial Fibrillation: A Comparative Cross-sectional Study of 462 Individuals with Hidradenitis Suppurativa in Denmark	Miller, IM; Ahlehoff, O; Vinding, G; Rytgaard, H; Mogensen, UB; Ring, HC; Ellervik, C; Jemec, GBE	ACTA DERMATOVENER CR	2018		Web of Science
29568996	Side effects of biologic therapies in psoriasis	Altenburg, A; Augustin, M; Zouboulis, CC	HAUTARZT	2018	10.1007/s00105-018-4156-z	Web of Science
29799667	Subsequent Cardiovascular Events Among Patients With Rheumatoid Arthritis, Psoriatic Arthritis, or Psoriasis: Patterns of Disease-Modifying Antirheumatic Drug Treatment	Sparks, JA; Lesperance, T; Accortt, NA; Solomon, DH	ARTHRIT CARE RES	2019	10.1002/acr.23609	Web of Science
30098067	Role of galectin-3 in subclinical myocardial impairment in psoriasis	Kotwica, T; Relewicz, J; Rojek, A; Tupikowska-Marzec, M; Kabaj, M; Karolko, B; Maj, J; Bednarek-Tupikowska, G; Kosmala, W; Szepietowski, JC; Przewlocka-Kosmala, M	J EUR ACAD DERMATOL	2019	10.1111/jdv.15211	Web of Science
30649913	Willingness to pay for medical treatments in chronic diseases: a multicountry survey of patients and physicians	Audureau, E; Davis, B; Besson, MH; Saba, J; Ladner, J	J COMP EFFECT RES	2019	10.2217/cer-2018-0106	Web of Science
30663127	Case of psoriasis vulgaris with atrial fibrillation, heart failure and chronic kidney disease which were found accidentally through blood examination during apremilast treatment	Tokuyama, M; Shimizu, T; Yamada, T; Kondoh, A; Mabuchi, T	J DERMATOL	2019	10.1111/1346-8138.14784	Web of Science
30709830	Complete resolution of erythrodermic psoriasis with first-line apremilast monotherapy	Krishnamoorthy, G; Kotecha, A; Pimentel, J	BMJ CASE REP	2019	10.1136/bcr-2018-226959	Web of Science
30772097	Joint AAD-NPF guidelines of care for the management and treatment of psoriasis with awareness and attention to comorbidities	Elmets, CA; Leonardi, CL; Davis, DMR; Gelfand, JM; Lichten, J; Mehta, NN; Armstrong, AW; Connor, C; Cordoro, KM; Elewski, BE; Gordon, KB; Gottlieb, AB; Kaplan, DH; Kavanaugh, A; Kivelevitch, D; Kiselica, M; Korman, NJ; Kroshinsky, D; Lebwohl, M; Lim, HW; Paller, AS; Parra, SL; Pathy, AL; Prater, EF; Rupani, R; Siegel, M; Stoff, B; Strober, BE; Wong, EB; Wu, JJ; Hariharan, V; Menter, A	J AM ACAD DERMATOL	2019	10.1016/j.jaad.2018.11.058	Web of Science
30781716	Recently Discovered Interstitial Cell Population of Telocytes: Distinguishing Facts from Fiction Regarding Their Role in the Pathogenesis of Diverse Diseases Called Telocytopathies	Varga, I; Polak, S; Kyselovic, J; Kachlik, D; Danisovic, L'; Klein, M	MEDICINA-LITHUANIA	2019	10.3390/medicina55020056	Web of Science
30792887	Short-term risk of major adverse cardiovascular events or congestive heart failure in patients with psoriatic arthritis or psoriasis initiating a biological therapy: a meta-analysis of randomised controlled trials	Champs, B; Degboe, Y; Barnetche, T; Cantagrel, A; Ruyssen-Witrand, A; Constantin, A	RMD OPEN	2019	10.1136/rmdopen-2018-000763	Web of Science
30937638	Cardiac and cardiovascular morbidities in patients with psoriatic arthritis: a population-based case control study	Kibari, A; Cohen, AD; Gazitt, T; Bitterman, H; Lavi, I; Feldhamer, I; Shalom, G; Greenberg-Dotan, S; Zisman, D	CLIN RHEUMATOL	2019	10.1007/s10067-019-04528-y	Web of Science
31338300	Erysipelothrix rhusiopathiae endocarditis diagnosed by broad range 16s rRNA PCR gene sequencing	Balkhair, A; Al Lawati, H; Al Riyami, M; Alameddine, T; Al Amin, M; Al Adawi, B	IDCases	2019	10.1016/j.idcr.2019.e00584	Web of Science
31384329	Immunologic adverse reactions of beta-blockers and the skin	Tatu, AL; Elisei, AM; Chioncel, V; Miulescu, M; Nwabudike, LC	EXP THER MED	2019	10.3892/etm.2019.7504	Web of Science
	Ankylosing Spondylitis Causing Obstructive Lung Disease and Tricuspid Insufficiency: A Case Report	Amisha; Malik, P; Pathania, M; Rathaur, VK	J CLIN DIAGN RES	2019	10.7860/JCDR/2019/41550.12894	Web of Science
31294625	Anticytokine Immune Therapy and Atherothrombotic Cardiovascular Risk	Ait-Oufella, H; Libby, P; Tedgui, A	ARTERIOSCL THROM VAS	2019	10.1161/ATVBAHA.119.311998	Web of Science
30576754	Atopic eczema and major cardiovascular outcomes: A systematic review and meta-analysis of population-based studies	Ascott, A; Mulick, A; Yu, AM; Prieto-Merino, D; Schmidt, M; Abuabara, K; Smeeth, L; Roberts, A; Langan, SM	J ALLERGY CLIN IMMUN	2019	10.1016/j.jaci.2018.11.030	Web of Science
	Cardiology, infectiology and dermatology drugs	Buxeraud, J; Faure, S	ACTUAL PHARMACEUT	2019	10.1016/j.actpha.2019.04.006	Web of Science
	Ghrelin attenuates imiquimod-induced psoriasiform skin inflammation in mice	Kaneda, K; Yu, A; Tanizaki, H; Kurokawa, T; Yamamoto, Y; Furukawa, F; Moriwaki, S	J CUTAN IMMUNOL ALL	2019	10.1002/cia2.12086	Web of Science
	Is iron deficiency involved in the pathogenesis of chronic inflammatory skin disorders?	Ponikowska, M; Szepietowski, JC	POSTEP HIG MED DOSW	2019	10.5604/01.3001.0013.3450	Web of Science
30252553	Management of fluid status and cardiovascular function in patients with diffuse skin inflammation	Taheri, A; Mansouri, AD; Mansoori, P; Asad, RI	J DERMATOL TREAT	2019	10.1080/09546634.2018.1528328	Web of Science
30700678	Self-Reported Eczema in Relation with Mortality from Cardiovascular Disease in Japanese: the Japan Collaborative Cohort Study	Nishida, Y; Kubota, Y; Iso, H; Tamakoshi, A; Tamakoshi, A; Mori, M; Kaneko, Y; Tsuji, I; Nakamura, Y; Iso, H; Yamagishi, K; Mikami, H; Kurosawa, M; Hoshiyama, Y; Tanabe, N; Tamakoshi, K; Wakai, K; Ando, M; Suzuki, K; Hashimoto, S; Yatsuya, H; Kikuchi, S; Wada, Y; Kawamura, T; Watanabe, Y; Ozasa, K; Mikami, K; Date, C; Sakata, K; Kurozawa, Y; Fujino, Y; Shibata, A	J ATHEROSCLER THROMB	2019	10.5551/jat.46383	Web of Science
31520623	Epicardial Adipose Tissue Inflammation Can Cause the Distinctive Pattern of Cardiovascular Disorders Seen in Psoriasis	Packer, M	AM J MED	2020	10.1016/j.amjmed.2019.08.027	Web of Science
31936662	Psoriasis and Psoriatic Arthritis Cardiovascular Disease Endotypes Identified by Red Blood Cell Distribution Width and Mean Platelet Volume	Conic, RRZ; Damiani, G; Schrom, KP; Ramser, AE; Zheng, CL; Xu, R; McCormick, TS; Cooper, KD	J CLIN MED	2020	10.3390/jcm9010186	Web of Science
32141100	Digoxin use and following risk of psoriasis: A population-based cohort study in Taiwan	Li, IH; Pan, KT; Wang, WM; Chien, WC; Shih, JH; Kao, LT	J DERMATOL	2020	10.1111/1346-8138.15281	Web of Science
32178543	Safety update of etanercept treatment for moderate to severe plaque psoriasis	Campanati, A; Diotallevi, F; Martina, E; Paolinelli, M; Radi, G; Offidani, A	EXPERT OPIN DRUG SAF	2020	10.1080/14740338.2020.1740204	Web of Science
32278678	Differential Associations of Chronic Inflammatory Diseases with Incident Heart Failure	Prasada, S; Rivera, A; Nishtala, A; Pawlowski, AE; Sinha, A; Bundy, JD; Chadha, SA; Ahmad, FS; Khan, SS; Achenbach, C; Palella, FJ; Ramsey-Goldman, R; Lee, YC; Silverberg, JI; Taiwo, BO; Shah, SJ; Lloyd-Jones, DM; Feinstein, MJ	JACC-HEART FAIL	2020	10.1016/j.jchf.2019.11.013	Web of Science
32436322	Pediatric psoriasis and association with cardiovascular and metabolic comorbidities: Systematic review and meta-analysis	Phan, K; Lee, GR; Fischer, G	PEDIATR DERMATOL	2020	10.1111/pde.14208	Web of Science
32441863	Characterization of theinflammatory-metabolicphenotype of heart failure with a preserved ejection fraction: a hypothesis to explain influence of sex on the evolution and potential treatment of the disease	Packer, M; Lam, CSP; Lund, LH; Maurer, MS; Borlaug, BA	EUR J HEART FAIL	2020	10.1002/ejhf.1902	Web of Science
32774211	Cardiovascular risk in patients with plaque psoriasis and psoriatic arthritis without a clinically overt cardiovascular disease: the role of endothelial progenitor cells	Michalska, A; Teichman, R; Krecisz, B; Siudak, Z; Stepien, R; Sadowski, M	POSTEP DERM ALERGOL	2020	10.5114/ada.2020.96085	Web of Science
33068776	GLP-1 receptor agonists in the treatment of type 2 diabetes-state-of-the-art	Nauck, MA; Quast, DR; Wefers, J; Meier, JJ	MOL METAB	2020	10.1016/j.molmet.2020.101102	Web of Science
33305730	Psoriasis associated with ACE inhibitors: an analysis of the FAERS database	Ohyama, K; Arai, H; Sugiura, M; Hori, Y	PHARMAZIE	2020	10.1691/ph.2020.0606	Web of Science
32242478	Characterization, Pathogenesis, and Clinical Implications of Inflammation-Related Atrial Myopathy as an Important Cause of Atrial Fibrillation	Packer, M	J AM HEART ASSOC	2020	10.1161/JAHA.119.015343	Web of Science
32327688	Darier disease is associated with heart failure: a cross-sectional case-control and population based study	Bachar-Wikstrom, E; Curman, P; Ahanian, T; Leong, IUS; Larsson, H; Cederlof, M; Wikstrom, JD	SCI REP-UK	2020	10.1038/s41598-020-63832-9	Web of Science
31371649	Increased Cardiovascular Risk and All-cause Death in Patients with Behcet Disease: A Korean Nationwide Population-based Dynamic Cohort Study	Ahn, HS; Lee, D; Lee, SY; Kim, YH; Lee, JH; Yu, DS; Han, KD; Park, YG; Lee, YB	J RHEUMATOL	2020	10.3899/jrheum.190408	Web of Science
31371657	Longterm, Real-world Safety of Adalimumab in Rheumatoid Arthritis: Analysis of a Prospective US-based Registry	Harrold, LR; Griffith, J; Zueger, P; Litman, HJ; Gershenson, B; Islam, SS; Barr, CJ; Guo, DL; Fay, J; Greenberg, JD	J RHEUMATOL	2020	10.3899/jrheum.190260	Web of Science
33307936	Complication-specific direct medical costs by body mass index for 13 obesity-related complications: a retrospective database study	Divino, V; Ramasamy, A; Anupindi, VR; Eriksen, KT; Olsen, AH; DeKoven, M; Meincke, HH	J MANAG CARE SPEC PH	2021	10.18553/jmcp.2020.20272	Web of Science
33795630	Nonischemic Dilated Cardiomyopathy in Untreated Long-Term Psoriatic Arthritis: A Newly Recognized Association: A Case Report with Mini Review	Alfraji, N; Douedi, S; Alshami, A; Kuzyshyn, H; Tang, XY	AM J CASE REP	2021	10.12659/AJCR.930041	Web of Science
33861409	Biologic Treatment Algorithms for Moderate-to-Severe Psoriasis with Comorbid Conditions and Special Populations: A Review	Thatiparthi, A; Martin, A; Liu, J; Egeberg, A; Wu, JJ	AM J CLIN DERMATOL	2021	10.1007/s40257-021-00603-w	Web of Science
33914369	Extracorporeal photopheresis and its role in heart transplant rejection: prophylaxis and treatment	Slomovich, S; Bell, J; Clerkin, KJ; Habal, MV; Griffin, JM; Raikhelkar, JK; Fried, JA; Vossoughi, SR; Finnigan, K; Latif, F; Farr, MA; Sayer, GT; Uriel, N	CLIN TRANSPLANT	2021	10.1111/ctr.14333	Web of Science
33961663	Alopecia areata is not a risk factor for heart diseases: A 10-year retrospective cohort study	Lee, H; Kim, YC; Choi, JW	PLOS ONE	2021	10.1371/journal.pone.0250216	Web of Science
34144843	Fatal nutrient deficiencies after gastric bypass	Mauhin, W; Bouzidi, H; Colson, A; Lejour, G; Miao, Y; Montagner, C; London, J; Subran, B; Amathieu, R; Lazard, T; Lidove, O	REV MED INTERNE	2021	10.1016/j.revmed.2021.05.007	Web of Science
34229047	Arterial stiffness, the hidden face of cardiovascular risk in autoimmune and chronic inflammatory rheumatic diseases	Berger, M; Fesler, P; Roubille, C	AUTOIMMUN REV	2021	10.1016/j.autrev.2021.102891	Web of Science
34372666	Long-Term Trajectories of Left Ventricular Ejection Fraction in Patients With Chronic Inflammatory Diseases and Heart Failure An Analysis of Electronic Health Records	Rivera, AS; Sinha, A; Ahmad, FS; Thorp, E; Wilcox, JE; Lloyd-Jones, DM; Feinstein, MJ	CIRC-HEART FAIL	2021	10.1161/CIRCHEARTFAILURE.121.008478	Web of Science
	Psoriasis does not worsen outcomes of patients admitted for heart failure exacerbation	Edigin, E; Eseaton, PO	J AM ACAD DERMATOL	2021		Web of Science
33488572	Innate Cells: The Alternative Source of IL-17 in Axial and Peripheral Spondyloarthritis?	Rosine, N; Miceli-Richard, C	FRONT IMMUNOL	2021	10.3389/fimmu.2020.553742	Web of Science
33607787	Methotrexate can prevent cardiovascular events in patients with rheumatoid arthritis An updated meta-analysis	Sun, KJ; Liu, LL; Hu, JH; Chen, YY; Xu, DY	MEDICINE	2021	10.1097/MD.0000000000024579	Web of Science
33683085	Methotrexate Monitoring in Dermatology: A Retrospective Cohort Study	Zufall, AG; Flowers, RH; Noland, MM; Rama, B; Ninmer, EK; LynnVittitow, S; Saito, M	J DRUGS DERMATOL	2021	10.36849/JDD.2021.5790	Web of Science
34040653	The Association Between Psoriasis and Cardiovascular Diseases	Zwain, A; Aldiwani, M; Taqi, H	EUR CARDIOL REV	2021	10.15420/ecr.2020.15.R2	Web of Science
34504395	The Biological Disease-Modifying Antirheumatic Drugs and the Risk of Cardiovascular Events: A Systematic Review and Meta-Analysis	Hu, SY; Lin, C; Cai, XL; Zhu, XY; Lv, F; Nie, L; Ji, LN	MEDIAT INFLAMM	2021	10.1155/2021/7712587	Web of Science
	The Importance of Serum Uric Acid Levels and Killip Classification in Predicting Prognosis of Acute Myocardial Infarction	Shivakumar, BG; Shivakumar, N; Gosavi, S; Shastry, S	J EVOL MED DENT SCI-	2021	10.14260/jemds/2021/91	Web of Science
	The clinical usefulness of ACTH and cortisone	Thorn G.W., Forsham P.H., Frawley Th.F., Hill Jr. S.R., Roche M., Staehelin D., Wilson D.L.	New England Journal of Medicine	1950		Embase
	Clinicai, applications of the fractionation of serum proteins by paper electrophoresls	Sunderman F.W., Sunderman Jr. F.W.	American journal of clinical pathology	1957		Embase
	Clinical applications of the fractionation of serum proteins by paper electrophoresis	Sunderman F.W., Sunderman Jr. F.W.	American journal of clinical pathology	1957		Embase
	The status of phenylbutazone (butazolidin) in the treatment of rheumatic disorders	Graham W.	Canadian Medical Association journal	1958		Embase
	Cardiac output in erythrodermic skin disease	Voigt G.C., Kronthal H.L., Crounse R.G.	American Heart Journal	1966	10.1016/0002-8703(66)90344-9	Embase
	Cardiac output in erythrodermic skin disease	Voigt G.C., Kronthal H.L., Crounse R.G.	American Heart Journal	1966		Embase
	Estimates of the prevalence of rheumatic diseases in the population of tecumseh, michigan, 1959-60	Mikkelsen W.M., Dodge H.J., Duff I.F., Kato H.	Journal of Chronic Diseases	1967	10.1016/0021-9681(67)90009-4	Embase
	Systemic effects of skin disease	Shuster S.	Lancet	1967		Embase
	Climatic therapy in the mountains cor skin diseuses, with particular reference to the davos climate	Brenn H.	Praxis	1969		Embase
	Gout in the 20th century	Rosenberg E.F.	Clinical Medicine	1974		Embase
6133164	Haemodynamics of extensive skin disease		Lancet	1983		Embase
2134100	Zinc and copper status in children with bronchial asthma and atopic dermatitis.	el-Kholy M.S., Gas Allah M.A., el-Shimi S., el-Baz F., el-Tayeb H., Abdel-Hamid M.S.	The Journal of the Egyptian Public Health Association	1990		Embase
7516663	Clinical toxicity of the interferons	Vial T., Descotes J.	Drug Safety	1994		Embase
9197829	Pustular and erythrodermic psoriasis complicated by acute respiratory distress syndrome	Sadeh J.S., Rudikoff D., Gordon M.L., Bowden J., Goldman B.D., Lebwohl M.	Archives of Dermatology	1997	10.1001/archderm.133.6.747	Embase
11045264	Peritoneal dialysis in adult patients without end-stage renal disease.	Mehrotra R.	Advances in peritoneal dialysis. Conference on Peritoneal Dialysis	2000		Embase
11165553	Benefits and risks of sauna bathing	Hannuksela M.L., Ellahham S.	American Journal of Medicine	2001	10.1016/S0002-9343(00)00671-9	Embase
14578096	Case studies in severe psoriasis: A clinical strategy	Lebwohl M., Menter A., Koo J., Feldman S.R.	Journal of Dermatological Treatment	2003	10.1080/09546630305552	Embase
14758776	Semapimod cytokine	Sitaraman S.V., Hoteit M., Gewirtz A.T.	Current Opinion in Investigational Drugs	2003		Embase
14872168	Drug approval highlights for 2003.	Laustsen G., Wimett L.	The Nurse practitioner	2004		Embase
15624748	The medical uses and side effects of etanercept with a focus on cutaneous disease.	Scheinfeld N.	Journal of drugs in dermatology : JDD	2004		Embase
16091999	Successful treatment of Von Zumbusch pustular psoriasis with infliximab	Trent J.T., Kerdel F.A.	Journal of Cutaneous Medicine and Surgery	2004	10.1007/s10227-004-0110-z	Embase
	AntiTNF-α strategy: Present status of this therapeutic paradigm	Singh J., Suruchi A.	Indian Journal of Pharmacology	2004		Embase
15831771	Clinical pharmacokinetics of etanercept: A fully humanized soluble recombinant tumor necrosis factor receptor fusion protein	Zhou H.	Journal of Clinical Pharmacology	2005	10.1177/0091270004273321	Embase
15833057	Parathyroid hormone and leptin - New peptides, expanding clinical prospects	Whitfield J.F.	Expert Opinion on Investigational Drugs	2005	10.1517/13543784.14.3.251	Embase
15859024	Serum C-reactive protein in elderly men and women: Association with mortality, morbidity and various biochemical values	Evrin P.-E., Nilsson S.E., Öberg T., Malmberg B.	Scandinavian Journal of Clinical and Laboratory Investigation	2005	10.1080/00365510510013505	Embase
15942917	The benefit/risk profile of TNF-blocking agents: Findings of a consensus panel	Hochberg M.C., Lebwohl M.G., Plevy S.E., Hobbs K.F., Yocum D.E.	Seminars in Arthritis and Rheumatism	2005	10.1016/j.semarthrit.2004.11.006	Embase
16011443	Adalimumab: A review of side effects	Scheinfeld N.	Expert Opinion on Drug Safety	2005	10.1517/14740338.4.4.637	Embase
16170686	Inflammatory dilated cardiomyopathy (DCMI)	Maisch B., Richter A., Sandmöller A., Portig I., Pankuweit S.	Herz	2005	10.1007/s00059-005-2730-5	Embase
16276152	TNF-alpha inhibitors and congestive heart failure.	Behnam S.M., Behnam S.E., Koo J.Y.	Skinmed	2005		Embase
15837155	The use of systemic immune moderators in dermatology: An update	Kazlow Stern D., Tripp J.M., Ho V.C., Lebwohl M.	Dermatologic Clinics	2005	10.1016/j.det.2004.09.006	Embase
16454534	Fulfilling an unmet need in psoriasis: Do biologicals hold the key to improved tolerability?	Shear N.H.	Drug Safety	2006	10.2165/00002018-200629010-00004	Embase
16774108	Life-threatening pustular and erythrodermic psoriasis responding to infliximab.	Lewis T.G., Tuchinda C., Lim H.W., Wong H.K.	Journal of drugs in dermatology : JDD	2006		Embase
16872241	Safety of etanercept in psoriasis: A critical review	Sánchez Carazo J.L., Santos L.M., Martinez V.O.	Drug Safety	2006	10.2165/00002018-200629080-00004	Embase
	Beta-blockers and psoriasis - Review of the literature	Batycka A., Baran W., Białynicki-Birula R.	Przeglad Dermatologiczny	2006		Embase
17157411	The association between psoriasis, diabetes mellitus, and atherosclerosis in Israel: A case-control study	Shapiro J., Cohen A.D., David M., Hodak E., Chodik G., Viner A., Kremer E., Heymann A.	Journal of the American Academy of Dermatology	2007	10.1016/j.jaad.2006.09.017	Embase
17371319	Long-term treatment of plaque psoriasis with efalizumab: An Italian experience	Costanzo A., Peris K., Talamonti M., Di Cesare A., Fargnoli M.C., Botti E., Chimenti S.	British Journal of Dermatology	2007	10.1111/j.1365-2133.2007.07765.x	Embase
17492843	Efficacy and safety of etanercept in psoriasis/psoriatic arthritis: An updated review	Romero-Maté A., García-Donoso C., Córdoba-Guijarro S.	American Journal of Clinical Dermatology	2007	10.2165/00128071-200708030-00002	Embase
17521223	Etanercept: A review of its use in the management of rheumatoid arthritis	Dhillon S., Lyseng-Williamson K.A., Scott L.J.	Drugs	2007	10.2165/00003495-200767080-00011	Embase
17765316	Potential of p38-MAPK inhibitors in the treatment of ischaemic heart disease	Clark J.E., Sarafraz N., Marber M.S.	Pharmacology and Therapeutics	2007	10.1016/j.pharmthera.2007.06.013	Embase
18021271	A biological approach in a patient with psoriasis and bullous pemphigoid associated with losartan therapy	Saraceno R., Citarella L., Spallone G., Chimenti S.	Clinical and Experimental Dermatology	2008	10.1111/j.1365-2230.2007.02603.x	Embase
18349542	Cardiovascular disease and risk factors among psoriasis patients in two US healthcare databases, 2001-2002	Kimball A.B., Robinson Jr. D., Wu Y., Guzzo C., Yeilding N., Paramore C., Fraeman K., Bala M.	Dermatology	2008	10.1159/000121333	Embase
18833044	Safe use of efalizumab in a psoriasis patient with chronic heart failure due to hypertrophic cardiomyopathy	Cassano N., Miracapillo A., Buquicchio R., Mastrandrea V., Vena G.A.	Giornale Italiano di Dermatologia e Venereologia	2008		Embase
18833072	Cardiovascular morbidity in psoriasis: Epidemiology, pathomechanisms, and clinical consequences	Boehncke W.-H., Boehncke S.	Giornale Italiano di Dermatologia e Venereologia	2008		Embase
19080987	Infectious risk	Calabuig E., Salavert M.	Actas dermo-sifiliográficas	2008		Embase
	Off-label use and side-effects of biologics	Prens E.P.	Nederlands Tijdschrift voor Dermatologie en Venereologie	2008		Embase
18697777	Cardiovascular morbidity in psoriatic arthritis	Gladman D.D., Ang M., Su L., Tom B.D.M., Schentag C.T., Farewell V.T.	Annals of the Rheumatic Diseases	2009	10.1136/ard.2008.094839	Embase
19415463	Nucleoside diphosphate kinase (NDPK, NM23, AWD): Recent regulatory advances in endocytosis, metastasis, psoriasis, insulin release, fetal erythroid lineage and heart failure; Translational medicine exemplified	Mehta A., Orchard S.	Molecular and Cellular Biochemistry	2009	10.1007/s11010-009-0114-5	Embase
19445311	Calcitriol ointment 3 microg/g is safe and effective over 52 weeks for the treatment of mild to moderate plaque psoriasis.	Lebwohl M., Ortonne J.P., Andres P., Briantais P.	Cutis; cutaneous medicine for the practitioner	2009		Embase
19537380	Anti-TNF agents for the treatment of psoriasis	Kircik L.H., Del Rosso J.Q.	Journal of Drugs in Dermatology	2009		Embase
19886308	Use of peritoneal dialysis and mesothelium in non primary renal conditions.	Gotloib L., Fudin R.	Advances in peritoneal dialysis. Conference on Peritoneal Dialysis	2009		Embase
19932332	Evaluation and Management of Psoriasis: An Internist's Guide	Levine D., Gottlieb A.	Medical Clinics of North America	2009	10.1016/j.mcna.2009.08.003	Embase
	A risk-benefit assessment of adalimumab, etanercept, and infliximab in psoriasis	Strober B., Langley R., Rozzo S.	Journal of Investigative Dermatology	2009	10.1038/jid.2009.232	Embase
	An evidence-based risk-benefit assessment of adalimumab, etanercept, and infliximab in psoriasis	Strober B., Langley R., Rozzo S., Gu Y.	Journal of the American Academy of Dermatology	2009	10.1016/j.jaad.2008.11.730	Embase
	Comorbidities of psoriasis have an independent effect on impairing patient health-related quality of life and work productivity	Strober B., Guerin A., Mulani P., Gupta S.	Journal of the American Academy of Dermatology	2009	10.1016/j.jaad.2008.11.784	Embase
	Insurance eligibility in psoriasis compared to other major chronic illnesses	Seidler E.	Journal of Investigative Dermatology	2009	10.1038/jid.2009.89	Embase
	Prevalence of metabolic syndrome among patients with psoriasis at a dermatologic service in the south of Brazil	Lima H.C., Mulinari-Brenner F., Correia G., Kusano L., Flavia S.	Journal of the American Academy of Dermatology	2009	10.1016/j.jaad.2008.11.727	Embase
	Surgical treatment of infective endocarditis: Initial experience of a new university cardiac surgical unit	Giannitsioti E., Angouras D., Chamogeorgakis T., Matiatou S., Christodoulaki K., Mallios D., Ieromonachos K., Santaintidis I., Tourmousoglou C., Giamarellou H., Rokkas C.	International Journal of Antimicrobial Agents	2009		Embase
20509717	Allopurinol in dermatology	Tsai T.-F., Yeh T.-Y.	American Journal of Clinical Dermatology	2010	10.2165/11533190-000000000-00000	Embase
20802008	TNF-α antagonists beyond approved indications: Stories of success and prospects for the future	Karampetsou M.P., Liossis S.-N.C., Sfikakis P.P.	QJM	2010	10.1093/qjmed/hcq152	Embase
21371293	Contemporary epidemiology of gout in the UK general population	Cea Soriano L., Rothenbacher D., Choi H.K., García Rodríguez L.A.	Arthritis Research and Therapy	2010	10.1186/ar3272	Embase
	Development of alopecia areata may be associated with heart disease	Wang E., Yu M., Shapiro J., McElwee K.	Journal of Investigative Dermatology	2010	10.1038/jid.2010.71	Embase
	High-Output heart failure in a patient with exfoliative erythroderma psoriasis	Loukas E.	Journal of Hospital Medicine	2010	10.1002/jhm.709	Embase
	Long-term safety of adalimumab for psoriasis: An analysis of all adalimumab exposure in all global clinical trials	Leonardi C., Papp K., Asahina A., Gu Y., Rozzo S.	Journal of the European Academy of Dermatology and Venereology	2010	10.1111/j.1468-3083.2010.03718-3.x	Embase
	Long-term safety of adalimumab for psoriasis: An analysis of all adalimumab exposure in all global clinical trials	Leonardi C., Papp K., Rozzo S., Gu Y.	Journal of the American Academy of Dermatology	2010	10.1016/j.jaad.2009.11.507	Embase
	Phase II trial of daclizumab in J.L. human T-cell lymphotropic virus type-1 (HTLV-1)-associated adult T-cell leukemia/lymphoma (ATL)	Berkowitz J.L., Janik J.E., Stewart D.M., Fioravanti S., Jaffe E.S., Fleisher T.A., Urquhart N., Wharfe G.H., Waldmann T.A., Morris J.C.	Journal of Clinical Oncology	2010		Embase
	Quicksilver: Is your diagnostic “mettle” spot on with this CXR diagnosis?	Repaskey W., Berg A.	Journal of Hospital Medicine	2010	10.1002/jhm.709	Embase
	The association of Alopecia areata development with cardiac dysfunction: Poster session	Wang E.H.C., Yu M., Shapiro J., Granville D., McElwee K.J.	Experimental Dermatology	2010	10.1111/j.1600-0625.2010.01097.x	Embase
	The lesions are skin deep	Sharma P., Kandpal S., Bahuva R.	Journal of Hospital Medicine	2010	10.1002/jhm.709	Embase
	Visualization of untreated premature atherosclerosis in a US psoriasis cohort	Kast D., Grozdev I., Cao L., Carlson D., Feig R., Pujari P., Babineau D., Kern E., Orringer C., McCormick T., Cooper K., Korman N.	Journal of Investigative Dermatology	2010	10.1038/jid.2010.71	Embase
20637526	Acute respiratory distress syndrome complicating generalized pustular psoriasis (psoriasis-associated aseptic pneumonitis)	Kluger N., Bessis D., Guillot B., Girard C.	Journal of the American Academy of Dermatology	2011	10.1016/j.jaad.2009.11.022	Embase
21711339	Medical comorbidity associated with psoriasis in adults: A population-based study	Yang Y.-W., Keller J.J., Lin H.-C.	British Journal of Dermatology	2011	10.1111/j.1365-2133.2011.10494.x	Embase
21806508	Development of high-output heart failure after correction of central venous occlusion: A case report	Turgutalp K., Horoz M., Ozcan T., Yildiz A., Oguz E.G., Kiykim A.	Renal Failure	2011	10.3109/0886022X.2011.602458	Embase
	Alopecia areata development may be associated with cardiac fibrosis	Wang E.H., Chong K., Granville D., Shapiro J., Mcelwee K.J.	Journal of Investigative Dermatology	2011	10.1038/jid.2011.75	Embase
	Beta-blocker-induced psoriasis in a patient with heart failure: A case report	Canpolat U., Yorgun H., Sunman H., Ulgen A., Aytemir K., Oto A.	International Journal of Cardiology	2011	10.1016/S0167-5273(11)70379-5	Embase
	Coleus (Plectranthus barbatus) - A multipurpose medicinal herb	Yashaswini S., Vasundhara M.	International Research Journal of Pharmacy	2011		Embase
	Comparing health-risk burden and total healthcare costs of psoriasis with top five chronic conditions	Nahm A., Pitts J., Chen C.Y., Wright D., Chalk M.B., Edington D.	Value in Health	2011		Embase
	ESPRIT: Interim results from a 10-year postmarketing surveillance registry of adalimumab treatment for moderate to severe psoriasis	Kerdel F., Thac¸i D., Chen K., Goldblum O.	Journal of the American Academy of Dermatology	2011	10.1016/j.jaad.2010.09.631	Embase
	HCV treatment uptake in the HIV/HCV coinfected population:Evidence of gaps based on current drug treatment guidelines	Pimenta J.M., Mundy L.M., Baxter R.	Hepatology	2011	10.1002/hep.24666	Embase
	Local adverse event database for biological therapies for psoriasis complements drug safety data derived from the British Association of Dermatologists' Biological Interventions Register	Davison A., Bale T., Ingram J., Goodwin R., Anstey A.V.	British Journal of Dermatology	2011	10.1111/j.1365-2133.2011.10277.x	Embase
22015149	Integrated safety analysis: Short- and long-term safety profiles of etanercept in patients with psoriasis	Pariser D.M., Leonardi C.L., Gordon K., Gottlieb A.B., Tyring S., Papp K.A., Li J., Baumgartner S.W.	Journal of the American Academy of Dermatology	2012	10.1016/j.jaad.2011.07.040	Embase
22074366	Etanercept: Efficacy and safety for approved indications	Kerensky T.A., Gottlieb A.B., Yaniv S., Au S.-C.	Expert Opinion on Drug Safety	2012	10.1517/14740338.2012.633509	Embase
22528818	A patient with Leiden v mutation, multiple sclerosis, psoriasis, and sicca syndrome: Could celecoxib and fingolimod adversely affect the heart?	Cocco G.	Cardiovascular Toxicology	2012	10.1007/s12012-012-9166-y	Embase
23157913	Cardiovascular risk and psoriasis: The role of biologic therapy	Puig L.	Actas Dermo-Sifiliograficas	2012	10.1016/j.ad.2012.02.003	Embase
	Comparison of efficiency and adverse effects of etanercept, infliximab and adalimumab in patients with psoriasis vulgaris	Şen A.P., Onsun N., Su Ö., Cinkaya A.	Turkderm Deri Hastaliklari ve Frengi Arsivi	2012	10.4274/turkderm.34976	Embase
	Heart failure developing in a psoriatic patient who used infliximab: Case report	Güler E., Utaş S., Coşkun Özbakir D.	Turkiye Klinikleri Journal of Medical Sciences	2012	10.5336/medsci.2010-20435	Embase
	The role of adalimumab in rheumatic and autoimmune disorders: Comparison with other biologic agents	Reimold A.M.	Open Access Rheumatology: Research and Reviews	2012	10.2147/oarrr.s14569	Embase
	A prospective, interventional assessment of psoriasis quality of life using a noneskin specific validated instrument that allows comparison with other major medical conditions	Bhutani T., Koo B., Koo J., Hong J., Patel T., Nguyen T.	Journal of the American Academy of Dermatology	2012	10.1016/j.jaad.2011.11.766	Embase
	Arteriovenous fistula: A rare precipitant of congestive heart failure in hemodialysis patients	Arora P., Gul A., Stokley S.	Journal of General Internal Medicine	2012		Embase
	Atherosclerosis and cardiovascular outcomes in psoriasis: A population-based study	Dowlatshahi E., Wakkee M., Kavousi M., Ikram M., Franco O., Nijsten T.	British Journal of Dermatology	2012	10.1111/j.1365-2133.2012.011134.x	Embase
	Long-term outcomes in neonatal lupus	Saxena A., Izmirly P.M., Friedman D., Buyon J.P.	Arthritis and Rheumatism	2012	10.1002/art.37735	Embase
	Postbiologics for psoriasis: Reasons for stopping and what happens next	Chen K.S., Anstey A., Bale T.	Journal of the American Academy of Dermatology	2012	10.1016/j.jaad.2011.11.831	Embase
	Psoriasis in a patient with heart failure	Passeron T.	Nouvelles Dermatologiques	2012		Embase
	Psoriasis: A localized skin disorder or a systemic inflammatory disease affecting left ventricular myocardial function	Bakhoum S.W.G., Ali S.A., Bassiouny D.A., El-Tahlawi S.M.R., Shaker O.	European Journal of Heart Failure, Supplement	2012	10.1093/eurjhf/hss013	Embase
	Risk of incident cardiovascular disease events in patients with psoriasis: A retrospective cohort study using the general practice research database	Primatesta P., Plana E., Torres Z.A.	Pharmacoepidemiology and Drug Safety	2012	10.1002/pds.3324	Embase
	Sweet's syndrome in Crohn's disease patient after treatment with Humira®	Alsaleh A., Glover S., Alkhasawneh A.	American Journal of Gastroenterology	2012	10.1038/ajg.2012.273	Embase
	Ustekinumab within the hospital terapeutic	González-Guerra E.	Medicina Cutanea Ibero-Latino-Americana	2012	10.4464/MD.2012.40.2.5011	Embase
23207011	A prospective, interventional assessment of psoriasis quality of life using a nonskin-specific validated instrument that allows comparison with other major medical conditions	Bhutani T., Patel T., Koo B., Nguyen T., Hong J., Koo J.	Journal of the American Academy of Dermatology	2013	10.1016/j.jaad.2012.10.009	Embase
23278607	Risk and predictors of cardiovascular disease in psoriasis: A population-based study	Maradit-Kremers H., Dierkhising R.A., Crowson C.S., Icen M., Ernste F.C., Mcevoy M.T.	International Journal of Dermatology	2013	10.1111/j.1365-4632.2011.05430.x	Embase
23492918	Psoriasis is not associated with atherosclerosis and incident cardiovascular events: The rotterdam study	Dowlatshahi E.A., Kavousi M., Nijsten T., Ikram M.A., Hofman A., Franco O.H., Wakkee M.	Journal of Investigative Dermatology	2013	10.1038/jid.2013.131	Embase
24552414	Future diagnosis, today's treatment - Cardiomyopathy in the course of psoriasis: A case report	Pietrzak A., Brzozowska A., Lotti T., Mosiewicz J., Wysokiński A., Mieczkowska J., Hercogova J., Bartosińska J., Juszkiewicz-Borowiec M., Chodorowska G.	Dermatologic Therapy	2013	10.1111/dth.12021	Embase
	Long-term safety and efficacy of etanercept in the treatment of ankylosing spondylitis	Senabre-Gallego J.M., Santos-Ramírez C., Santos-Soler G., Salas-Heredia E., Sánchez-Barrioluengo M., Barber X., Rosas J.	Patient Preference and Adherence	2013	10.2147/PPA.S33109	Embase
	Psoriasis is associated with increased risk of new-onset heart failure: A nationwide cohort study	Khalid U., Ahlehoff O., Gislason G., Kristensen S.L., Skov L., Torp-Pedersen C., Hansen P.R.	European Heart Journal	2013		Embase
	Atrial fibrillation and electrocardiographic characteristics among patients with psoriasis and coronary heart disease	Armstrong A.W., Azizi S., Wu J., Harskamp C., Farrow J., Klem K., Anderson D., Armstrong E.J.	Journal of Investigative Dermatology	2013	10.1038/jid.2013.98	Embase
	Atrosab, a humanized antibody directed against TNF-receptor 1, hold great promises for the treatment of rheumatoid arthritis	Guenzi E., Stroissnig H., Vierboom M., Herrmann A.	Annals of the Rheumatic Diseases	2013	10.1136/annrheumdis-2013-eular.1358	Embase
	Autoimmune dermatological disorders are associated with increased risk of developing atrial fibrillation-a case control study	Hai J.J., Melduni R.M., Gersh B.J., Pittelkow M.R., Cha S.S., Bailey K.R., Lee H.C.	Europace	2013	10.1093/europace/eut202	Embase
	Pityriasis rubra pilaris and arthritis: Is there a link?	Levin J.	Journal of the American Academy of Dermatology	2013	10.1016/j.jaad.2012.12.239	Embase
	Progress in role of phosphodiesterase 4 in heart diseases	Li Z.-Y., Tang Y., Tian Y., Yin R.-X., Wang G.-C., Yu T.-F.	Chinese Journal of Pharmacology and Toxicology	2013	10.3867/j.issn.1000-3002.2013.06.018	Embase
	Psoriasis is not associated with atherosclerosis and incident cardiovascular events: The Rotterdam study	Dowlatshahi E.A., Wakkee M., Kavousi M., Ikram M., Hofman A., Franco O., Nijsten T.	Journal of the European Academy of Dermatology and Venereology	2013	10.1111/jdv.12186	Embase
	Relation between severity of the disease and arrhythmia incidence in patients with psoriasis	Karadaʇ Z., Yildiz H., Günebakmaz Ö., Şarli B., Yarlioʇlueş M., Doʇdu O., Ardic¸ I., Gül I., Doʇan A., Kaya M.G., Ergin A., Aktaş E.	Journal of the American College of Cardiology	2013	10.1016/j.jacc.2013.08.369	Embase
	Risk of developing micro-and macrovascular complications in diabetes patients with psoriasis	Armstrong A.W., Guerin A., Faust E., Sundaram M., Mulani P.M.	Journal of the American Academy of Dermatology	2013	10.1016/j.jaad.2012.12.867	Embase
24804827	Interleukin-18 as a therapeutic target in acute myocardial infarction and heart failure	O'Brien L.C., Mezzaroma E., Van Tassell B.W., Marchetti C., Carbone S., Abbate A., Toldo S.	Molecular Medicine	2014	10.2119/molmed.2014.00034	Embase
24903077	Psoriasis and risk of heart failure: A nationwide cohort study	Khalid U., Ahlehoff O., Gislason G.H., Kristensen S.L., Skov L., Torp-Pedersen C., Hansen P.R.	European Journal of Heart Failure	2014	10.1002/ejhf.113	Embase
25101341	Etanercept-induced cystic acne	Kashat M., Caretti K., Kado J.	Cutis	2014		Embase
	A single-center, open-label study to assess change in psychosocial and occupational dimensions with ustekinumab treatment of moderate to severe psoriasis evaluated with the Psychological General Well Being (PGWB), work productivity, and activity impairment	Gupta R., Leon A., Butler D., Levin E., Koo J.	Journal of the American Academy of Dermatology	2014	10.1016/j.jaad.2014.01.679	Embase
	Cardiac and cardiovascular morbidities in patients with psoriatic arthritis: A population-based cohort study	Kibari A., Cohen A., Bitterman H., Shalom G., Feldhamer I., Batat E., Comanesther D., Greenberg-Dotan S., Zisman D.	Annals of the Rheumatic Diseases	2014	10.1136/annrheumdis-2014-eular.3830	Embase
	Cardiovascular event risk assessment in psoriasis patients treated with tumor necrosis factor-alfa inhibitors versus methotrexate	Wu J.J., Guérin A., Dea K., Wang K., Sundaram M., Mulani P.	Journal of the American Academy of Dermatology	2014	10.1016/j.jaad.2014.01.006	Embase
	Cardiovascular outcomes in patients with rheumatoid arthritis, psoriasis and psoriatic arthritis: A systematic review and meta-analyses	McFarlane A., Roubille C., Richer V., Starnino T., McCourt C., Fleming P., Siu S., Kraft J., Lynde C., Pope J., Gulliver W., Dutz J., Bessette L., Bissonnette R., Haraoui B., Keeling S.O.	Annals of the Rheumatic Diseases	2014	10.1136/annrheumdis-2014-eular.1348	Embase
	Drug side effect in patients with rheumatic diseases	Kucuksahin O., Ates A.A., Turgay T.M., Kinikli G.K., Turkcapar N.T., Duzgun N.D.	International Journal of Rheumatic Diseases	2014		Embase
	Erythroderma....the other dermatological emergency	Butterfield M., Sandler R., Hust K.	Journal of General Internal Medicine	2014		Embase
	In vivo treatment with RORγt antagonist attenuated psoriasis-like skin lesions in mouse through inhibition of pathogenic IL-17	Takaishi M., Ishizaki M., Suzuki K., Isobe T., Shimozato T., Sano S.	Journal of Investigative Dermatology	2014	10.1038/jid.2014.102	Embase
	Lipid and cardiovascular effects of statin therapy in patients with and without psoriasis: A post hoc analysis of 3 large cardiovascular endpoint trials	Ports W., DeMicco D., Laskey R., Fayyad R., Wolk R.	Journal of the American Academy of Dermatology	2014	10.1016/j.jaad.2014.01.721	Embase
	Psoriasis and the risk of stroke: A populationbased cohort study	Parisi R., Rutter M.K., Lunt M., Young H.S., Symmons D.P.M., Griffiths C.E.M., Ashcroft D.M.	British Journal of Dermatology	2014	10.1111/bjd.13488	Embase
	Psoriasis and the risk of stroke: A population-based cohort study using the clinical practice research datalink (cprd)	Parisi R., Rutter M.K., Lunt M., Young H.S., Symmons D.P.M., Griffiths C.E.M., Ashcroft D.M.	Pharmacoepidemiology and Drug Safety	2014	10.1002/pds.3701	Embase
	Quality of life in patients suffering from psoriasis vulgaris using EQ5D; a systematic literature review	Moeller A., Erntoft S., Vinding G.R., Jemec G.B.E.	Value in Health	2014	10.1016/j.jval.2014.03.1675	Embase
	The effects of TNF inhibitors, methotrexate, NSAIDS and corticosteroids on cardiovascular events in rheumatoid arthritis, psoriasis and psoriatic arthritis: A systematic review and meta-analysis	Roubille C., Richer V., Starnino T., McCourt C., McFarlane A., Fleming P., Siu S., Kraft J., Lynde C., Pope J., Keeling S., Gulliver W., Dutz J., Bessette L., Bissonnette R., Haraoui B.	Annals of the Rheumatic Diseases	2014	10.1136/annrheumdis-2014-eular.5448	Embase
	The psychosocial and occupational status of patients after treatment of generalized psoriasis with a biologic ustekinumab: Interim results	Malakouti M., Wang E., Brown G., Debbaneh M.G., Leon A., Levin E., Koo J.	Journal of Investigative Medicine	2014	10.231/JIM.0000000000000033	Embase
25362972	Metabolic syndrome in Spanish patients with psoriasis needing systemic therapy: Prevalence and association with cardiovascular disease in PSO-RISK, a cross-sectional study	Belinchón I., Vanaclocha F., De La Cueva-Dobao P., Coto-Segura P., Labandeira J., Herranz P., Taberner R., Juliá B., Cea-Calvo L., Puig L.	Journal of Dermatological Treatment	2015	10.3109/09546634.2014.983039	Embase
25742120	Psoriasis and the Risk of Major Cardiovascular Events: Cohort Study Using the Clinical Practice Research Datalink	Parisi R., Rutter M.K., Lunt M., Young H.S., Symmons D.P.M., Griffiths C.E.M., Ashcroft D.M.	Journal of Investigative Dermatology	2015	10.1038/jid.2015.87	Embase
25799668	Pharmacovigilance update	Fogarasi Szabo N., Diezi L., Delenclos L., Renard D., Chtioui H., Rothuizen L.E., Livio F., Buclin T.	Revue Medicale Suisse	2015		Embase
	A Case of Acute Generalized Pustular Psoriasis of von Zumbusch Triggered by Hypocalcemia	Guerreiro De Moura C.A.G., De Assis L.H., Goés P., Rosa F., Nunes V., Gusmaõ Í.M., Cruz C.M.S.	Case Reports in Dermatology	2015	10.1159/000442380	Embase
	A case report of heart failure after therapy with ustekinumab	Beroukhim K., Danesh M., Nguyen C., Koo J., Leon A.	Journal of Dermatology and Dermatologic Surgery	2015	10.1016/j.jdds.2015.03.003	Embase
	Cardiovascular risk factors in patients with moderate to severe psoriasis: Integrated prevalence and safety data from 5 randomized controlled trials of adalimumab	Leonardi C., Gu Y., Arikan D., Lau W., Amer F.	Journal of the American Academy of Dermatology	2015		Embase
	A malignancy while on biologics in the treatment of psoriasis: A case series	Alani A., Ahmad K., Sadlier M., Ramsay B.	British Journal of Dermatology	2015	10.1111/bjd.13817	Embase
	A retrospective analysis on predictors of disease-modifying anti-rheumatic drug initiation among a cohort of patients with newly diagnosed rheumatoid arthritis	Bonafede M.M., Johnson B.H., Shah N., Tang D.H., Stolshek B.S., Harrison D.J.	Annals of the Rheumatic Diseases	2015	10.1136/annrheumdis-2015-eular.2094	Embase
	A single-center, open-label study assessing the change in psychosocial and occupational well-being before and after treatment with ustekinumab in patients with moderate to severe psoriasis	Leon A., Beroukhim K., Nguyen C., Sorenson E., Danesh M., Brown G., Malakouti M., Huynh M., Levin E., Gupta R., Koo J.	Journal of the American Academy of Dermatology	2015		Embase
	Abstracts of the Annual Meeting of the Iuliu Hatieganu University of Medicine and Pharmacy		Clujul Medical	2015		Embase
	Cardiovascular risk factors in patients with moderate to severe psoriasis: Integrated prevalence and safety data from 5 randomized controlled trials of adalimumab	Leonardi, C; Gu, Y; Arikan, D; Lau, W; Amer, F	Journal of the american academy of dermatology.	2015		Embase
	Combined Annual Meeting of the Central Society for Clinical and Translational Research and the Midwestern Section American Federation for Medical Research		Journal of Investigative Medicine	2015		Embase
	ESPRIT: 10-year postmarketing surveillance registry of adalimumab for moderate to severe psoriasis: All treatment-emergent cardiovascular events at 5-year interim analysis	Wu J., Reich K., Bereswill M., Ghorayeb E.	Journal of the American Academy of Dermatology	2015		Embase
	High output heart failure secondary to pso riasis	Chua M.J.	Journal of the American College of Cardiology	2015		Embase
	Myocardial function and systemic anti-inflammatory drugs in patients with severe psoriasis: A prospective echocardiographic study	Ahlehoff O., Hansen P.R., Gislason G.H., Frydland M., Bryld L.E., Elming H.E., Jemec G.B.E.	European Heart Journal	2015	10.1093/eurheartj/ehv402	Embase
	Neurologic adverse events in a patient receiving anti-TNF therapy	Wahner-Roedler D.L.	Journal of General Internal Medicine	2015		Embase
	New onset multiple sclerosis following treatment with adalimumab for crohn's disease	Ahmad U., Musleh M., Agrawal S.	American Journal of Gastroenterology	2015	10.1038/ajg.2015.270	Embase
	Polychronic disease burden in patients with gout and moderate to severe chronic kidney disease receiving urate-lowering therapies	Turpin R., Mitri G., Wittbrodt E., Tidwell B., Schulman K.	Annals of the Rheumatic Diseases	2015	10.1136/annrheumdis-2015-eular.2093	Embase
	Rare cause of peripheral eosinophilia	Pham M.N.	Annals of Allergy, Asthma and Immunology	2015		Embase
26859478	Anti-inflammatory panacea? the expanding therapeutics of interleukin-1 blockade	Michelle Kahlenberg J.	Current Opinion in Rheumatology	2016	10.1097/BOR.0000000000000266	Embase
	Association between biologic therapies and major adverse cardiac events or cardiac heart failure in psoriatic arthritis or psoriasis: A meta-analysis	Champs B.	Arthritis and Rheumatology	2016	10.1002/art.39977	Embase
	Abstracts of the 32nd International Conference on Pharmacoepidemiology and Therapeutic Risk Management		Pharmacoepidemiology and Drug Safety	2016		Embase
	An unusual presentation of secondary syphilis	Delio J., Hopkins H., Logan J.	Journal of General Internal Medicine	2016		Embase
	Association between psoriasis and incident diabetes mellitus: A population-based study in taiwan	Huang L.-H., Kuo C.-F., Luo S.-F., Yu K.-H., Fang Y.-F.	Annals of the Rheumatic Diseases	2016	10.1136/annrheumdis-2016-eular.4491	Embase
	Biologics therapy in psoriasis patients with viral hepatitis, HIV, and cardiovascular diseases	Zarei M., Villada G., Romanelli P.	Journal of the American Academy of Dermatology	2016		Embase
	Ischemic stroke as the presenting symptom of left ventricular non-compaction	Perucki W., Shekar C.	Journal of General Internal Medicine	2016		Embase
	Long-term safety of adalimumab in clinical trials for adult patients with moderate to severe plaque psoriasis	Leonardi C., Papp K., Strober B., Thaçi D., Warren R.B., Tyring S., Arikan D., Karunaratne M., Valdecantos W.	Journal of the American Academy of Dermatology	2016		Embase
	Six-year interim results from the ESPRIT 10-year postmarketing surveillance registry of adalimumab for moderate to severe psoriasis	Wu J.J., Kerdel F., Menter A., Bereswill M., Teixeira H.D., Thaçi D.	Journal of the American Academy of Dermatology	2016		Embase
	Tuberculous myocarditis: An unusual presentation	Khanna R., Wajahat R., Reddy Anumandla A.K., Kistangari G.	Journal of General Internal Medicine	2016		Embase
27111228	Risk of Cardiovascular Morbidity in Patients With Psoriatic Arthritis: A Meta-Analysis of Observational Studies	Polachek A., Touma Z., Anderson M., Eder L.	Arthritis Care and Research	2017	10.1002/acr.22926	Embase
27504914	Efficacy and safety of adalimumab in Chinese patients with moderate-to-severe plaque psoriasis: results from a phase 3, randomized, placebo-controlled, double-blind study	Cai L., Gu J., Zheng J., Zheng M., Wang G., Xi L.-Y., Hao F., Liu X.-M., Sun Q.-N., Wang Y., Lai W., Fang H., Tu Y.-T., Sun Q., Chen J., Gao X.-H., Gu Y., Teixeira H.D., Zhang J.-Z., Okun M.M.	Journal of the European Academy of Dermatology and Venereology	2017	10.1111/jdv.13746	Embase
28534318	Association Between Inflammatory Skin Disease and Cardiovascular and Cerebrovascular Co-Morbidities in US Adults: Analysis of Nationwide Inpatient Sample Data	Kwa M.C., Silverberg J.I.	American Journal of Clinical Dermatology	2017	10.1007/s40257-017-0293-x	Embase
	Angiotensin II receptor blockers and psoriasis: An analysis of the french pharmacovigilance database	Azzouz B., Abou Taam M., Calvo S., Morel A., Trenque T.	Drug Safety	2017	10.1007/s40264-017-0580-8	Embase
	Coleus forskholii: Phytochemical and pharmacological profile	Bhowal M., Mehta D.M.	International Journal of Pharmaceutical Sciences and Research	2017	10.13040/IJPSR.0975-8232.8(9).3599-18	Embase
	Comparison of the impact of hidradenitis suppurativa on quality of life with other chronic conditions using the SF-36	Sampogna F., Mazzanti C., Caggiati A., Pallotta S., Grande R., Mastroeni S., Didona B., Pintori G., Abeni D.	Acta Dermato-Venereologica	2017	10.2340/00015555-2711	Embase
	Don't judge a lung by its cover	Chong W.H., Johnson D.C.	American Journal of Respiratory and Critical Care Medicine	2017	10.1164/ajrccm-conference.2017.A39	Embase
	Evaluation of neutrophil lymphocyte ratio in multiple sclerosis	Gürsoy A.E., Renk Z.C., Asil T.	Multiple Sclerosis Journal	2017	10.1177/1352458517731285	Embase
	Frequency of comorbidities in JIA patients-results of an observational cohort study	Minden K., Betenstehl N., Klotsche J., Seipelt E., Tatsis S., Foeldvari I., Ganser G., Horneff G.	Annals of the Rheumatic Diseases	2017	10.1136/annrheumdis-2017-eular.5858	Embase
	Impact of DMARD treatment on risk of repeat cardiovascular events among patients with rheumatoid arthritis psoriatic arthritis, or psoriasis	Sparks J.A., Lesperance T., Accortt N.A., Solomon D.H.	Arthritis and Rheumatology	2017		Embase
	Listen to your lung	Chong W.H., Johnson D.	Journal of the American Geriatrics Society	2017	10.1111/imj.13426	Embase
	Patients with cardiovascular disease and severe plaque psoriasis treatment	Aceituno P., Moreno F., Salazar M.	Journal of the American Academy of Dermatology	2017	10.1016/j.jaad.2017.04.748	Embase
	Prevalence of rheumatoid arthritis and associated comorbidities in the 2011-2015 medicare population	Li S., Molony J.T., Peng Y., Nieman K.M., Gilbertson D.T.	Arthritis and Rheumatology	2017		Embase
	Subclinical alterations in left ventricular function in patients with psoriasis: Compared with the patients with psoriatic arthritis	Kilickiran Avci B., Tascilar K., Barman H.A., Engin B., Ugurlu S., Suren T., Ozden Tok O., Ikitimur B., Serdaroglu S., Seyahi Kural E., Aydemir E., Yuksel H.	European Heart Journal Cardiovascular Imaging	2017	10.1093/ehjci/jex279	Embase
	Subtypes of heart failure in autoimmune diseases	Kim C.H., Tofovic D., Chami T., Al-Kindi S.G., Oliveira G.H.	Journal of Cardiac Failure	2017		Embase
29080066	Choosing First-Line Biologic Treatment for Moderate-to-Severe Psoriasis: What Does the Evidence Say?	Amin M., No D.J., Egeberg A., Wu J.J.	American Journal of Clinical Dermatology	2018	10.1007/s40257-017-0328-3	Embase
29196385	Characteristic and outcome of psoriatic arthritis patients with hyperuricemia	Al Johani R., Polachek A., Ye J.Y., Chandran V., Gladman D.D.	Journal of Rheumatology	2018	10.3899/jrheum.170384	Embase
29360477	Peritoneal dialysis beyond kidney failure?	Pratsinis A., Devuyst O., Leroux J.-C.	Journal of Controlled Release	2018	10.1016/j.jconrel.2018.01.017	Embase
29733939	Ethnic differences and comorbidities of 909 prurigo nodularis patients	Boozalis E., Tang O., Patel S., Semenov Y.R., Pereira M.P., Stander S., Kang S., Kwatra S.G.	Journal of the American Academy of Dermatology	2018	10.1016/j.jaad.2018.04.047	Embase
30150978	Psoriasis, cardiovascular events, and biologics: Lights and shadows	Caiazzo G., Fabbrocini G., Di Caprio R., Raimondo A., Scala E., Balato N., Balato A.	Frontiers in Immunology	2018	10.3389/fimmu.2018.01668	Embase
30403898	Successful therapy of plaque-type psoriasis with secukinumab in patients with multiple comorbidities treated with previous biologic therapies	Lasagni C., Bigi L., Conti A., Pellacani G.	Journal of Dermatological Treatment	2018	10.1080/09546634.2018.1543843	Embase
	TNF inhibitors for psoriasis	Chima M., Lebwohl M.	Seminars in Cutaneous Medicine and Surgery	2018	10.12788/j.sder.2018.039	Embase
	A new option for vulva cancer palliation: The role of electrochemotherapy for tissue preservation	Ratnavelu N., Nevin J., Bizzarri N., Muir T., Naik R., Fasih T.	International Journal of Gynecological Cancer	2018	10.1097/01.IGC.0000546279.09648.02	Embase
	An 8-year interim safety analysis by geographic region of the ESPRIT 10-year postmarketing surveillance registry of adalimumab for moderate to severe psoriasis	Thaçi D., Menter A., Wu J.J., Arikan D., Kupper H., Kuehnl V., Fleischer A.	Journal of the American Academy of Dermatology	2018	10.1016/j.jaad.2018.05.184	Embase
	Baseline characteristics of patients with psoriatic arthritis initiated on apremilast in the corrona psoriatic arthritis/spondyloarthritis (PSA/SPA) registry	Mease P.J., Rosenstein E., Feng H., Liu M., Guerette B., Teng L., Rebello S., Ogdie-Beatty A.R.	Annals of the Rheumatic Diseases	2018	10.1136/annrheumdis-2018-eular.3361	Embase
	Cardiovascular risk among psoriasis patients using red cell distribution width and mean platelet volume	Conic R.Z., Xu R., Zheng C., McCormick T.S., Cooper K.D.	Journal of Investigative Dermatology	2018		Embase
	Epidemiological characteristics of psoriatic arthritis: A nationwide study of inpatient hospitalisations in 2014	Murugesan V., Tran J.	Arthritis and Rheumatology	2018	10.1002/art.40700	Embase
	Ethnic differences and comorbidities of 909 Prurigo nodularis patients: A cohort study at Johns Hopkins Hospital	Boozalis E., Tang O., Patel S., Semenov Y.R., Kwatra S.	Journal of Investigative Dermatology	2018		Embase
	Real world secukinumab study in ankylosing spondylitis and psoriatic arthritis-comorbidities and extraarticular manifestations: Incidence and status throughout a non-interventional study in Germany	Kiltz U., Kaestner P., Krauel H., Schwarze I., Brandt-Juergens J., Maier-Peuschel M., Legeler C., Veit J., Tony H.-P.	Arthritis and Rheumatology	2018	10.1002/art.40700	Embase
	Real world secukinumab study in as and PSA-comorbidities and extraarticular manifestations: incidence and status throughout non-interventional aquila study in germany	Kiltz U., Kästner P., Krauel H., Schwarze I., Brandt-Jürgens J., Maier-Peuschel M., Legeler C., Veit J., Tony H.-P.	Annals of the Rheumatic Diseases	2018	10.1136/annrheumdis-2018-eular.1180	Embase
	Safety of certolizumab pegol over 48 weeks in chronic plaque psoriasis phase 3 trials	Blauvelt A., Strober B., Langley R., Burge D., Pisenti L., Yassine M., Kavanagh S., Arendt C., Roller R., Lebwohl M., Reich K.	Acta Dermato-Venereologica	2018	10.2340/00015555-2978	Embase
	The possible protective effects of candesartan against methotrexate induced hepatotoxicity in rabbits	Mohammed T.A., Khudur R.K., Alshawi A.A., Al-Zubaidy A.A.	Pharmacologyonline	2018		Embase
	TOOLS OF THE TRADE: PAYER APPROACHES TO HIGH PATIENT VOLUME, PREMIUM PRICED THERAPIES	Vassoler H., Spoors J.	Value in Health	2018	10.1016/j.jval.2018.09.1060	Embase
	Treating erythroderma should not be a rash decision	McCullough L., Leverence R.R., Lo M.C.	Journal of General Internal Medicine	2018		Embase
	Psoriasis and heart failure: Aortic inflammation could be a surrogate marker for early coronary heart disease	Eckert N.	Deutsches Arzteblatt International	2018		Embase
29799667	Subsequent cardiovascular events among patients with rheumatoid arthritis, psoriatic arthritis, or psoriasis: Patterns of disease-modifying antirheumatic drug treatment	Sparks J.A., Lesperance T., Accortt N.A., Solomon D.H.	Arthritis Care and Research	2019	10.1002/acr.23609	Embase
30098067	Role of galectin-3 in subclinical myocardial impairment in psoriasis	Kotwica T., Relewicz J., Rojek A., Tupikowska-Marzec M., Kabaj M., Karolko B., Maj J., Bednarek-Tupikowska G., Kosmala W., Szepietowski J.C., Przewlocka-Kosmala M.	Journal of the European Academy of Dermatology and Venereology	2019	10.1111/jdv.15211	Embase
30649913	Willingness to pay for medical treatments in chronic diseases: A multicountry survey of patients and physicians	Audureau E., Davis B., Besson M.H., Saba J., Ladner J.	Journal of Comparative Effectiveness Research	2019	10.2217/cer-2018-0106	Embase
30663127	Case of psoriasis vulgaris with atrial fibrillation, heart failure and chronic kidney disease which were found accidentally through blood examination during apremilast treatment	Tokuyama M., Shimizu T., Yamada T., Kondoh A., Mabuchi T.	Journal of Dermatology	2019	10.1111/1346-8138.14784	Embase
30709830	Complete resolution of erythrodermic psoriasis with first-line apremilast monotherapy	Krishnamoorthy G., Kotecha A., Pimentel J.	BMJ Case Reports	2019	10.1136/bcr-2018-226959	Embase
30781716	Recently Discovered Interstitial Cell Population of Telocytes: Distinguishing Facts from Fiction Regarding Their Role in the Pathogenesis of Diverse Diseases Called "Telocytopathies"	Varga I., Polák Š., Kyselovič J., Kachlík D., Danišovič Ľ., Klein M.	Medicina (Kaunas, Lithuania)	2019	10.3390/medicina55020056	Embase
30937638	Cardiac and cardiovascular morbidities in patients with psoriatic arthritis: a population-based case control study	Kibari A., Cohen A.D., Gazitt T., Bitterman H., Lavi I., Feldhamer I., Shalom G., Greenberg-Dotan S., Zisman D.	Clinical Rheumatology	2019	10.1007/s10067-019-04528-y	Embase
	Ghrelin attenuates imiquimod-induced psoriasiform skin inflammation in mice	Kaneda K., Yu A., Tanizaki H., Kurokawa T., Yamamoto Y., Furukawa F., Moriwaki S.	Journal of Cutaneous Immunology and Allergy	2019	10.1002/cia2.12086	Embase
	Cardiology, infectiology and dermatology drugs	Buxeraud J., Faure S.	Actualites Pharmaceutiques	2019	10.1016/j.actpha.2019.04.006	Embase
	Erysipelothrix rhusiopathiae endocarditis diagnosed by broad range 16s rRNA PCR gene sequencing	Balkhair A., Al Lawati H., Al Riyami M., Alameddine T., Al Amin M., Al Adawi B.	IDCases	2019	10.1016/j.idcr.2019.e00584	Embase
	Short-term risk of major adverse cardiovascular events or congestive heart failure in patients with psoriatic arthritis or psoriasis initiating a biological therapy: A meta-analysis of randomised controlled trials	Champs B., Degboé Y., Barnetche T., Cantagrel A., Ruyssen-Witrand A., Constantin A.	RMD Open	2019	10.1136/rmdopen-2018-000763	Embase
	Ankylosing spondylitis causing obstructive lung disease and tricuspid insufficiency: A case report	Amisha A., Malik P., Pathania M., Rathaur V.K.	Journal of Clinical and Diagnostic Research	2019	10.7860/JCDR/2019/41550.12894	Embase
	Immunologic adverse reactions of β-blockers and the skin (Review)	Tatu A.L., Elisei A.M., Chioncel V., Miulescu M., Nwabudike L.C.	Experimental and Therapeutic Medicine	2019	10.3892/etm.2019.7504	Embase
	Safety of certolizumab pegol over 48 weeks in plaque psoriasis phase 3 trials	Blauvelt A., Strober B., Langley R., Burge D., Pisenti L., Yassine M., Kavanagh S., Arendt C., Rolleri R., Lebwohl M., Reich K.	Australasian Journal of Dermatology	2019	10.1111/ajd.13027	Embase
	A giant left atrium myxoma-the "sunday draft time bomb"	Picariello C., Rinuncini M., Marcantoni L., Conte L., Giatti S., Lanza D., Zuin M., Panzavolta R., Petrilli G., Faggian G., Roncon L.	European Heart Journal: Acute Cardiovascular Care	2019	10.1177/2048872619829424	Embase
	Anti-TNF therapy in patients with HIV infection	Marco J., Bays A.	Arthritis and Rheumatology	2019	10.1002/art.41108	Embase
	Clinical burden of myasthenia gravis in England: Results of a longitudinal, retrospective, observational study using linked data from CPRD and HES	Harris L., Graham S., Maclachlan S., Exuzides A., Jacob S.	European Journal of Neurology	2019	10.1111/ene.14018	Embase
	Hidradenitis suppurativa is associated with increased odds of stroke, coronary artery disease, heart failure, and PAD: A population-based analysis in the United States	Ward R.A., Kakaati R., Liu B., Green C., Jaleel T.	Journal of the American Academy of Dermatology	2019	10.1016/j.jaad.2019.06.047	Embase
	Increased risk of out-of-hospital cardiac arrest in patients with psoriasis-a nationwide case-control study	Mohr G.H., Barcella C.A., Kragholm K., Rajan S., Sondergaard K.B., Pallisgaard J.L., Wissenberg M., Lindhardsen J., Ahlehoff O., Skov L., Lippert F.K., Torp-Pedersen C., Gislason G.	European Heart Journal	2019	10.1093/eurheartj/ehz745.0840	Embase
	Pericarditis; An uncommon presentation of toxic diffuse goiter	Abbasi T., Olson J.	Journal of the American Geriatrics Society	2019	10.1111/jgs.15898	Embase
	Red cell distribution width may mark cardiovascular risk among pediatric psoriasis patients	Conic R., Damiani G., McCormick T., Cooper K.	Journal of Investigative Dermatology	2019	10.1016/j.jid.2019.03.289	Embase
	TEMPORAL TRENDS IN CLINICAL AND FINANCIAL BURDEN OF HEART FAILURE HOSPITALIZATIONS IN CHRONIC INFLAMMATORY DISEASES: INSIGHTS FROM NATIONWIDE INPATIENT SAMPLE 2004-2016	Joshi A.A., Lerman J., Sajja A., Dey A., Patarroyo M., Raina A.	Journal of the American College of Cardiology	2019	10.1016/S0735-1097(19)31596-7	Embase
	The effect of anti-interleukin-17A biologic therapies on cardiovascular outcomes in patients with psoriasis	Smart C.D., Shuey M., Elijovich F., Cox N., Madhur M.S.	Hypertension	2019	10.1161/hyp.74.suppl_1.P185	Embase
	Uncharted territory: Biologic therapies for elderly patients with refractory ulcerative colitis	Figueredo C., Boroda K., Hertan H.	American Journal of Gastroenterology	2019	10.14309/01.ajg.0000597904.09010.06	Embase
	Validity of patient-reported cardiovascular events in a large longitudinal cohort of patients with psoriatic arthritis and psoriasis	Colaco K., Chandran V., Gladman D., Eder L.	Arthritis and Rheumatology	2019	10.1002/art.41108	Embase
31520623	Epicardial Adipose Tissue Inflammation Can Cause the Distinctive Pattern of Cardiovascular Disorders Seen in Psoriasis	Packer M.	American Journal of Medicine	2020	10.1016/j.amjmed.2019.08.027	Embase
32141100	Digoxin use and following risk of psoriasis: A population-based cohort study in Taiwan	Li I.-H., Pan K.-T., Wang W.-M., Chien W.-C., Shih J.-H., Kao L.-T.	Journal of Dermatology	2020	10.1111/1346-8138.15281	Embase
32178543	Safety update of etanercept treatment for moderate to severe plaque psoriasis	Campanati A., Diotallevi F., Martina E., Paolinelli M., Radi G., Offidani A.	Expert Opinion on Drug Safety	2020	10.1080/14740338.2020.1740204	Embase
32278678	Differential Associations of Chronic Inflammatory Diseases With Incident Heart Failure	Prasada S., Rivera A., Nishtala A., Pawlowski A.E., Sinha A., Bundy J.D., Chadha S.A., Ahmad F.S., Khan S.S., Achenbach C., Palella F.J., Ramsey-Goldman R., Lee Y.C., Silverberg J.I., Taiwo B.O., Shah S.J., Lloyd-Jones D.M., Feinstein M.J.	JACC. Heart failure	2020	10.1016/j.jchf.2019.11.013	Embase
32436322	Pediatric psoriasis and association with cardiovascular and metabolic comorbidities: Systematic review and meta-analysis	Phan K., Lee G., Fischer G.	Pediatric Dermatology	2020	10.1111/pde.14208	Embase
32441863	Characterization of the inflammatory-metabolic phenotype of heart failure with a preserved ejection fraction: a hypothesis to explain influence of sex on the evolution and potential treatment of the disease	Packer M., Lam C.S.P., Lund L.H., Maurer M.S., Borlaug B.A.	European Journal of Heart Failure	2020	10.1002/ejhf.1902	Embase
33305730	Psoriasis associated with ACE inhibitors: An analysis of the faers database	Ohyama K., Arai H., Sugiura M., Hori Y.	Pharmazie	2020	10.1691/ph.2020.0606	Embase
	Psoriasis and psoriatic arthritis cardiovascular disease endotypes identified by red blood cell distribution width and mean platelet volume	Conic R.R.Z., Damiani G., Schrom K.P., Ramser A.E., Zheng C., Xu R., McCormick T.S., Cooper K.D.	Journal of Clinical Medicine	2020	10.3390/jcm9010186	Embase
	Cardiovascular risk in patients with plaque psoriasis and psoriatic arthritis without a clinically overt cardiovascular disease: The role of endothelial progenitor cells	Michalska A., Teichman R., Krecisz B., Siudak Z., Stepien R., Sadowski M.	Postepy Dermatologii i Alergologii	2020	10.5114/ada.2020.96085	Embase
	Pediatric psoriasis and association with cardiovascular and metabolic comorbidities: Systematic review and meta-analysis	Phan K., Lee G., Fischer G.	Pediatr Dermatol	2020		Embase
	A 'senile' cause of dyspnea	Guzman Rojas P., Samaraweera J., Neamtu D.	Journal of the American Geriatrics Society	2020	10.1111/jgs.16431	Embase
	Cardiac Biomarkers Are Associated with the Development of Cardiovascular Events in Patients with Psoriatic Arthritis and Psoriasis	Colaco K., Lee K.-A., Akhtari S., Winer R., Welsh P., Sattar N., McInnes I., Chandran V., Harvey P., Cook R., Gladman D., Piguet V., Eder L.	Arthritis and Rheumatology	2020	10.1002/art.41538	Embase
	Data to be collected for an optimal management of axial spondyloarthritis in daily practice: Proposal from an evidence based and consensual approaches	Baillet A., Romand X., Pfimlin A., Dalecky M., Dougados M.	Annals of the Rheumatic Diseases	2020	10.1136/annrheumdis-2020-eular.3588	Embase
	Increased risk of methotrexate intoxication in the elderly	Vorstenbosch L.J.M.J., Kerskes M., Van Beek M.W.H.	Pharmaceutisch Weekblad	2020		Embase
	Latent Trajectory Patterns of Left Ventricle Ejection Fraction among Heart Failure Patients with Chronic Inflammatory Disease: Longitudinal Analysis of Electronic Health Records	Rivera A.S., Sinha A., Pawlowski A., Lloyd-Jones D.M., Feinstein M.J.	Circulation	2020	10.1161/circ.142.suppl_3.15919	Embase
	LB932 Reasons for psoriasis hospitalizations with inpatient mortality	Edigin E., Eseaton P.O.	Journal of Investigative Dermatology	2020	10.1016/j.jid.2020.05.024	Embase
	PMU23 QUANTIFYING THE COSTS OF OBESITY-RELATED COMPLICATIONS IN THE UNITED STATES: A RETROSPECTIVE DATABASE STUDY	Divino V., Ramasamy A., Anupindi V.R., Eriksen K.T., Olsen A.H., DeKoven M., Meincke H.H.	Value in Health	2020	10.1016/j.jval.2020.04.798	Embase
	Serum 25-hydroxyvitamin D levels and all-cause mortality in U.S. adults with psoriasis: The National Health and Nutrition Examination Survey-linked mortality study	Rinaldi G., Rahmani J., Clark C.	British Journal of Dermatology	2020	10.1111/bjd.18967	Embase
	The prevalence of depression and anxiety in patients with rheumatoid and psoriatic arthritis and its contributory factors	Selvadurai S., Mohamed Nor L., Redzuan N.I., Mohd Isa L., Shahril N.S.	Annals of the Rheumatic Diseases	2020	10.1136/annrheumdis-2020-eular.5127	Embase
33068776	GLP-1 receptor agonists in the treatment of type 2 diabetes – state-of-the-art	Nauck M.A., Quast D.R., Wefers J., Meier J.J.	Molecular Metabolism	2021	10.1016/j.molmet.2020.101102	Embase
33307936	Complication-specific direct medical costs by body mass index for 13 obesity-related complications: a retrospective database study	Divino V., Ramasamy A., Anupindi V.R., Eriksen K.T., Olsen A.H., DeKoven M., Meincke H.H.	Journal of Managed Care and Specialty Pharmacy	2021	10.18553/jmcp.2020.20272	Embase
33795630	Nonischemic dilated cardiomyopathy in untreated long-term psoriatic arthritis: A newly recognized association: A case report with mini review	Alfraji N., Douedi S., Alshami A., Kuzyshyn H., Tang X.	American Journal of Case Reports	2021	10.12659/AJCR.930041	Embase
33861409	Biologic Treatment Algorithms for Moderate-to-Severe Psoriasis with Comorbid Conditions and Special Populations: A Review	Thatiparthi A., Martin A., Liu J., Egeberg A., Wu J.J.	American Journal of Clinical Dermatology	2021	10.1007/s40257-021-00603-w	Embase
33914369	Extracorporeal photopheresis and its role in heart transplant rejection: prophylaxis and treatment	Slomovich S., Bell J., Clerkin K.J., Habal M.V., Griffin J.M., Raikhelkar J.K., Fried J.A., Vossoughi S.R., Finnigan K., Latif F., Farr M.A., Sayer G.T., Uriel N.	Clinical Transplantation	2021	10.1111/ctr.14333	Embase
33961663	Alopecia areata is not a risk factor for heart diseases: A 10-year retrospective cohort study	Leei H., Kim Y.C., Choii J.W.	PLoS ONE	2021	10.1371/journal.pone.0250216	Embase
34144843	Fatal nutrient deficiencies after gastric bypass	Mauhin W., Bouzidi H., Colson A., Lejour G., Miao Y., Montagner C., London J., Subran B., Amathieu R., Lazard T., Lidove O.	Revue de Medecine Interne	2021	10.1016/j.revmed.2021.05.007	Embase
34229047	Arterial stiffness, the hidden face of cardiovascular risk in autoimmune and chronic inflammatory rheumatic diseases	Berger M., Fesler P., Roubille C.	Autoimmunity Reviews	2021	10.1016/j.autrev.2021.102891	Embase
34372666	Long-Term Trajectories of Left Ventricular Ejection Fraction in Patients with Chronic Inflammatory Diseases and Heart Failure: An Analysis of Electronic Health Records	Rivera A.S., Sinha A., Ahmad F.S., Thorp E., Wilcox J.E., Lloyd-Jones D.M., Feinstein M.J.	Circulation: Heart Failure	2021	10.1161/CIRCHEARTFAILURE.121.008478	Embase
	Ixekizumab-Induced Cardiac Sarcoidosis: A Case Report	Hatipoglu D., Tanski C., Hachamovitch R., Legha S., Moudgil R.	CJC Open	2021	10.1016/j.cjco.2020.08.012	Embase
	Association of myocardial infarction with psoriasis in end-stage renal disease (esrd) patients	Siddiquee N., Waller J., Baer S.L., Kheda M., Mohammed A.A., Padala S., Siddiqui B., Young L., Tran S., Bollag W.	Journal of Investigative Medicine	2021	10.1136/jim-2021-SRMC.637	Embase
	Association of stroke with psoriasis in end-stage renal disease patients	Siddiquee N., Waller J., Baer S., Kheda M., Mohammed A., Padala S., Siddiqui B., Young L., Tran S., Bollag W.	Journal of Investigative Dermatology	2021	10.1016/j.jid.2021.02.257	Embase
	Cardiovascular risk factors in a Mexican Mestizo patients with psoriatic arthritis	Lugo-Perez S., Colunga-Pedraza I.J., Azpiri-López J.R., Galarza-Delgado D.Á., Rodriguez-Romero A.B., Guajardo-Jauregui N., Flores Alvarado D.E., Cárdenas A., Ilizaliturri Guerra O.	Annals of the Rheumatic Diseases	2021	10.1136/annrheumdis-2021-eular.2779	Embase
	Cardiovascular risk factors in latin american patients with psoriatic arthritis	Colunga-Pedraza I.J., Galarza-Delgado D.A., Azpiri-Lopez J.R., Lugo-Perez S., Acosta J.L., Rodriguez-Romero A.B., Guajardo-Jauregui N., Meza-Garza A., Cardenas-de La Garza J.A., Flores-Alvarado D.E.	Journal of Clinical Rheumatology	2021		Embase
	Drug retention rate, reasons for discontinuation and outcome of infliximab use in Behçet syndrome	Esatoglu S.N., Tukek B., Taflan S.S., Ozyazgan Y., Ucar D., Hamuryudan V., Ozguler Y., Seyahi E., Melikoglu M., Uygunoglu U., Siva A., Kutlubay Z., Fresko I., Yurdakul S., Yazici H., Hatemi G.	Annals of the Rheumatic Diseases	2021	10.1136/annrheumdis-2021-eular.3262	Embase
	Incident gout and risk of first-time acute coronary syndrome: A prospective, population-based, cohort study in sweden	Drivelegka P., Jacobsson L.T.H., Lindström U., Bengtsson K., Dehlin M.	Annals of the Rheumatic Diseases	2021	10.1136/annrheumdis-2021-eular.3256	Embase
	Infections and other adverse effects with biological therapies over the past 10 years	Alvarez G., Perez Jaen A., Uribe Luna A., Rexach Fumaña M., Peries Reverter L., Diez Vallejo C., Viñas Sague L., Castro Guardiola A.	Annals of the Rheumatic Diseases	2021	10.1136/annrheumdis-2021-eular.3130	Embase
	Infectious-inflammatory medical history and course of coronary heart disease in middle age persons	Evsevyeva M., Italyantseva E., Eremin M., Koshel V.	Journal of Hypertension	2021	10.1097/01.hjh.0000746680.10417.08	Embase
	Targeted metabolomic profiling and prediction of cardiovascular events: A prospective study of patients with psoriatic arthritis and psoriasis	Colaco K., Lee K.A., Akhtari S., Winer R., Welsh P., Sattar N., McInnes I., Chandran V., Harvey P., Cook R., Gladman D.D., Piguet V., Eder L.	Annals of the Rheumatic Diseases	2021	10.1136/annrheumdis-2021-eular.1154	Embase
	The association of psoriatic arthritis with all-cause mortality and leading causes of death in psoriatic arthritis	Haddad A., Saliba W., Lavi I., Batheesh A., Kasem S., Gazitt T., Feldhamer I., Cohen A., Zisman D.	Annals of the Rheumatic Diseases	2021	10.1136/annrheumdis-2021-eular.1895	Embase
	Psoriasis does not worsen outcomes of patients admitted for heart failure exacerbation	Edigin E., Eseaton P.O.	Journal of the American Academy of Dermatology	2021	10.1016/j.jaad.2021.06.122	Embase
13988813	HIGH-OUTPUT CARDIAC FAILURE FROM SKIN DISEASE	Shuster S.	The Lancet	1963	10.1016/S0140-6736(63)91921-4	Google Scholar
4224242	Cardiac output in erythrodermic skin disease	Voigt G.C., Kronthal H.L., Crounse R.G.	American Heart Journal	1966	10.1016/0002-8703(66)90344-9	Google Scholar
4225319	Circulatory Studies in Inflammatory Dermatoses: General and Regional Studies	Moss H.V., Raper A.J., Blaylock W.K.	Archives of Dermatology	1966	10.1001/archderm.1966.01600290016003	Google Scholar
5298089	Estimates of the prevalence of rheumatic diseases in the population of Tecumseh, Michigan, 1959-60	Mikkelsen W.M., Dodge H.J., Duff I.F., Kato H.	Journal of Chronic Diseases	1967	10.1016/0021-9681(67)90009-4	Google Scholar
6082255	On cardio-cutaneous syndromes.	Hecht H.H.	Transactions of the Association of American Physicians	1967		Google Scholar
	Gout in the 20th century	Rosenberg E.F.	Clinical Medicine	1974		Google Scholar
	Importance of 3',5' cyclic adenosine monophosphate or AMPc in pathology [IMPORTANCE DE L'ADENOSINE 3',5' MONOPHOSPHATE CYCLIQUE OU AMPc EN PATHOLOGIE]	Tine J.F., Sergent L.P., Rocquet G.	Medecine et Armees	1975		Google Scholar
	Serum immunoreactive gastrin: specificity for rheumatoid arthritis, bimodality of distribution, and failure of effect of antiinflammatory drugs	Rooney P.J., Grennan D.M., Sturrock R.D., Brooks P.M., Dick W.C.	Annals of the Rheumatic Diseases	1976	10.1136/ard.35.1.40	Google Scholar
473842	Nosology of acrodermatitis continua suppurativa (Hallopeau) and pustular psoriasis [ZUR NOSOLOGIE DER ACRODERMATITIS CONTINUA SUPPURATIVA HALLOPEAU UND DER PSORIASIS PUSTULOSA]	Deichmann B., Spindeldreier A.	H+G Zeitschrift fur Hautkrankheiten	1979		Google Scholar
	Side effects of beta blocking drugs [EFFETS SECONDAIRES DES BETA-BLOQUANTS]	Dany F., Clementy J., Hilaire J.	Bordeaux Medical	1979		Google Scholar
6133164	Haemodynamics of extensive skin disease		Lancet	1983		Google Scholar
6529541	Gout in women	Haleem M.A.	British Journal of Clinical Practice	1984		Google Scholar
	Workshop: Potential therapeutic uses of inhibitors of leukotriene generation and function. June 23, 1986, Bethesda, Maryland Sponsored by the National Institute of Allergy and Infections Diseases and the World Health Organization Collaborating Center for Allergic Diseases	Massicot J.G., Soberman R.J., Ackerman N.R., Heavey D., Roberts II L.J., Austen K.F.	Prostaglandins	1986	10.1016/0090-6980(86)90031-6	Google Scholar
3668016	Cardiac complications of psoralens plus ultraviolet A (PUVA) therapy	Mora-Morillas I., Vazquez-Lopez F., Sanchez-Lozano J.L., Garcia-Perez A.	Journal of the American Academy of Dermatology	1987	10.1016/S0190-9622(87)80462-0	Google Scholar
2134100	Zinc and copper status in children with bronchial asthma and atopic dermatitis.	el-Kholy M.S., Gas Allah M.A., el-Shimi S., el-Baz F., el-Tayeb H., Abdel-Hamid M.S.	The Journal of the Egyptian Public Health Association	1990		Google Scholar
2144459	Fish oil: a panacea?	Bilo H., Gans R.	Biomedicine and Pharmacotherapy	1990	10.1016/0753-3322(90)90005-T	Google Scholar
	Carvedilol (Kredex®): A novel multiple action cardiovascular agent	Ruffolo Jr. R.R., Boyle D.A., Venuti R.P., Lukas M.A.	Drugs of Today	1991		Google Scholar
	Erythroderma in adults	Saiag Ph.	Revue du Praticien - Medecine Generale	1991		Google Scholar
2048897	Psoriasis: Lethal evolution and complications	Roth P.E., Grosshans E., Bergoend H.	Annales de Dermatologie et de Venereologie	1991		Google Scholar
1545752	The use of corticosteroids in dermatological practice	Barnetson St. R.C., White A.D.	Medical Journal of Australia	1992	10.5694/j.1326-5377.1992.tb139850.x	Google Scholar
7903148	Adverse Reactions with β-Adrenoceptor Blocking Drugs: An Update	Lewis R.V., Lofthouse C.	Drug Safety	1993	10.2165/00002018-199309040-00005	Google Scholar
8399555	Nonuremic indications for peritoneal dialysis	Bargman J.M.	Peritoneal Dialysis International	1993		Google Scholar
7516663	Clinical Toxicity of the Interferons	Vial T., Descotes J.	Drug Safety	1994	10.2165/00002018-199410020-00003	Google Scholar
7529222	Current state of interferon therapy for chronic hepatitis c	Lino S., Hino K., Yasuda K.	Intervirology	1994	10.1159/000150362	Google Scholar
7855108	Fatal generalized AA amyloidosis in mutilating psoriatic arthritis [LETALE GENERALISIERTE AA-AMYLOIDOSE BEI MUTILIERENDER PSORIASISARTHROPATHIE]	Klunemann H., Schneider J., Linke R.P., Stey C., Schroder S.	Pathologe	1994	10.1007/s002920050069	Google Scholar
7630373	Mukokutane Candida‐Infektionen bei Patienten mit Hautkrankheiten: Mucocutaneous candidosis in patients with skin diseases	Henseler T.	Mycoses	1995	10.1111/j.1439-0507.1995.tb00478.x	Google Scholar
8782149	Psoriatic spondyloarthropathy with secondary amyloidosis	Ahmed Q., Chung-Park M., Mustafa K., Khan M.A.	Journal of Rheumatology	1996		Google Scholar
9197829	Pustular and erythrodermic psoriasis complicated by acute respiratory distress syndrome	Sadeh J.S., Rudikoff D., Gordon M.L., Bowden J., Goldman B.D., Lebwohl M.	Archives of Dermatology	1997	10.1001/archderm.133.6.747	Google Scholar
9588267	Clinical Presentation and Disease Associations of Gout: A Hospital-based Study of 100 Patients in Singapore	Koh W.H., Seah A., Chai P.	Annals of the Academy of Medicine Singapore	1998		Google Scholar
	IL-6 as a drug discovery target	Stein B., Kung Sutherland M.S.	Drug Discovery Today	1998	10.1016/S1359-6446(97)01164-1	Google Scholar
10582832	Importance of identifying foreign drugs [1]	MacLaughlin E.J., Saseen J.	American Journal of Health-System Pharmacy	1999	10.1093/ajhp/56.22.2349	Google Scholar
	Pemphigus Foliaceus Presenting As Erythroderma	Shimatani I., Muramatsu T., Miyagawa S., Shirai T., Matsui C.	Skin research	1999	10.11340/skinresearch1959.41.35	Google Scholar
10379912	The MCP/eotaxin subfamily of CC chemokines	Van Coillie E., Van Damme J., Opdenakker G.	Cytokine and Growth Factor Reviews	1999	10.1016/S1359-6101(99)00005-2	Google Scholar
11045264	Peritoneal dialysis in adult patients without end-stage renal disease.	Mehrotra R.	Advances in peritoneal dialysis. Conference on Peritoneal Dialysis	2000		Google Scholar
11165553	Benefits and risks of sauna bathing	Hannuksela M.L., Ellahham S.	American Journal of Medicine	2001	10.1016/S0002-9343(00)00671-9	Google Scholar
	Biogen expects pipeline boost		Manufacturing Chemist	2001		Google Scholar
11892935	Etanercept Immunex	Pugsley M.K.	Current Opinion in Investigational Drugs	2001		Google Scholar
	This journal issue contains abstracts that have been accepted for presentation as the 8th Annual Conference of the International Society for Quality of Life Research (ISOQOL)		Quality of Life Research	2001	10.1023/A:1016836728226	Google Scholar
	Antidepressant pharmacologic treatments [Tratamientos farmacológicos antidepresivos]	Heerlein A.	Revista Chilena de Neuro-Psiquiatria	2002		Google Scholar
11903255	Dermatological complications of etanercept therapy for rheumatoid arthritis [3]	Misery L., Perrot J.-L., Gentil-Perret A., Pallot-Prades B., Cambazard F., Alexandre C.	British Journal of Dermatology	2002	10.1046/j.1365-2133.2002.4653_4.x	Google Scholar
12186261	Eculizumab Alexion	Kaplan M.	Current Opinion in Investigational Drugs	2002		Google Scholar
12419548	How to RECOVER from RENAISSANCE? The significance of the results of RECOVER, RENAISSANCE, RENEWAL and ATTACH	Anker S.D., Coats A.J.S.	International Journal of Cardiology	2002	10.1016/S0167-5273(02)00470-9	Google Scholar
12386645	Increased frequency of cytochrome P450 2D6 poor metabolizers among patients with metoprolol-associated adverse effects	Wuttke H., Rau T., Heide R., Bergmann K., Böhm M., Weil J., Werner D., Eschenhagen T.	Clinical Pharmacology and Therapeutics	2002	10.1067/mcp.2002.127111	Google Scholar
	Pharmaceutical-Approval Update	Goldenberg M.M.	P and T	2002		Google Scholar
12532050	Psoriasis arthropathy and lymphedema [1]	Yamamoto T., Nishioka K.	Journal of Dermatology	2002	10.1111/j.1346-8138.2002.tb00229.x	Google Scholar
14578096	Case studies in severe psoriasis: A clinical strategy	Lebwohl M., Menter A., Koo J., Feldman S.R.	Journal of Dermatological Treatment	2003	10.1080/738528791	Google Scholar
14758776	Semapimod cytokine	Sitaraman S.V., Hoteit M., Gewirtz A.T.	Current Opinion in Investigational Drugs	2003		Google Scholar
	An Overview of Infliximab, Etanercept, Efalizumab, and Alefacept as Biologic Therapy for Psoriasis	Weinberg J.M.	Clinical Therapeutics	2003	10.1016/S0149-2918(03)80313-2	Google Scholar
12746366	Chronic Hepatitis C Virus Infection	Flamm S.L.	Journal of the American Medical Association	2003	10.1001/jama.289.18.2413	Google Scholar
14571086	Coexistence of psoriasis and pemphigus after enalapril intake	Stavropoulos P.G., Kostakis P.G., Papakonstantinou A.-M.K., Panagiotopoulos A., Petridis A.D.	Dermatology	2003	10.1159/000073106	Google Scholar
	Comprehensive review of hepatitis C for psychiatrists: Risks, screening, diagnosis, treatment, and interferon-based therapy complications	Crone C., Gabriel G.M.	Journal of Psychiatric Practice	2003	10.1097/00131746-200303000-00002	Google Scholar
14674923	Dramatic improvement of psoriasis with gemcitabine monotherapy [10]	Landi D., Santini D., Vincenzi B., La Cesa A., Dianzani C., Tonini G.	British Journal of Dermatology	2003	10.1111/j.1365-2133.2003.05667.x	Google Scholar
	Drug expenditure control act: Reasonable treatment alternatives according to paragraph 115c SGB V. Comparative table of calcium antagonist/dihydropyridines for the treatment of essential hypertension and stable angina pectoris [AABG: Preisgünstige Therapie-alternativen nach § 115c SGB V: Vergleichstabelle Calciumantagonisten/Dihydropyridine (DHP) zur Behandlung von essenzieller Hypertonie und sta…	Vogel L.	Krankenhauspharmazie	2003		Google Scholar
	Drug interactions and adverse reactions	Roller L., Gowan J.	Australian Journal of Pharmacy	2003		Google Scholar
12720483	Drug interactions of lithium and other antimanic/mood-stabilizing medications	Dunner D.L.	Journal of Clinical Psychiatry	2003		Google Scholar
12894133	Etanercept: An overview	Goffe B., Cather J.C.	Journal of the American Academy of Dermatology	2003	10.1016/mjd.2003.554	Google Scholar
12894134	Infliximab for psoriasis	Gottlieb A.B.	Journal of the American Academy of Dermatology	2003	10.1016/s0190-9622(03)01143-5	Google Scholar
14582449	p38 mitogen-activated protein kinase inhibitors for the treatment of chronic cardiovascular disease	Behr T.M., Berova M., Doe C.P., Ju H., Angermann C.E., Boehm J., Willette R.N.	Current Opinion in Investigational Drugs	2003		Google Scholar
	Pharma in the premier league	Croasdell G.	Current Drug Discovery	2003		Google Scholar
14558179	Practical pharmacovigilance analysis strategies	Gould A.L.	Pharmacoepidemiology and Drug Safety	2003	10.1002/pds.771	Google Scholar
12561658	Projecting future drug expenditures - 2003	Shah N.D., Hoffman J.M., Vermeulen L.C., Hunkler R.J., Hontz K.M.	American Journal of Health-System Pharmacy	2003	10.1093/ajhp/60.2.137	Google Scholar
	Rheumatoid arthritis - Early management guidelines for GPs	Danda D., Pile K.	Medicine Today	2003		Google Scholar
12749755	Role of novel biological therapies in psoriatic arthritis: Effects on joints and skin	Braun J., Sieper J.	BioDrugs	2003	10.2165/00063030-200317030-00005	Google Scholar
	Vitamin D: Deficiency, Diversity and Dosage	Saul A.W.	Journal of Orthomolecular Medicine	2003		Google Scholar
14872168	Drug approval highlights for 2003	Laustsen G., Wimett L.	Nurse Practitioner	2004	10.1097/00006205-200402000-00002	Google Scholar
15450339	Psoriasis and its treatment with infliximab-mediated tumor necrosis factor α blockade	Winterfield L., Menter A.	Dermatologic Clinics	2004	10.1016/j.det.2004.03.011	Google Scholar
15624748	The medical uses and side effects of etanercept with a focus on cutaneous disease.	Scheinfeld N.	Journal of drugs in dermatology : JDD	2004		Google Scholar
16091999	Successful treatment of Von Zumbusch pustular psoriasis with infliximab	Trent J.T., Kerdel F.A.	Journal of Cutaneous Medicine and Surgery	2004	10.1007/s10227-004-0110-z	Google Scholar
	AntiTNF-α strategy: Present status of this therapeutic paradigm	Singh J., Suruchi A.	Indian Journal of Pharmacology	2004		Google Scholar
	IDdb News focus		Current Drug Discovery	2004		Google Scholar
15496642	Absence of a clinically relevant interaction between etanercept and digoxin	Zhou H., Parks V., Patat A., Le Coz F., Simcoe D., Korth-Bradley J.	Journal of Clinical Pharmacology	2004	10.1177/0091270004268050	Google Scholar
15764045	Adalimumab (Humira™): A brief review for dermatologists	Scheinfeld N.	Journal of Dermatological Treatment	2004	10.1080/09546630410017284	Google Scholar
15580154	Adalimumab: Human recombinant immunoglobulin G1 anti-tumor necrosis factor monoclonal antibody	Baker D.E.	Reviews in Gastroenterological Disorders	2004		Google Scholar
15144505	Australian and New Zealand clinical practice guidelines for the treatment of bipolar disorder	Mitchell P.B.	Australian and New Zealand Journal of Psychiatry	2004	10.1111/j.1440-1614.2004.01356.x	Google Scholar
15265063	Biological therapies in the systemic management of psoriasis: International Consensus Conference	Sterry W., Barker J., Boehncke W.-H., Bos J.D., Chimenti S., Christophers E., De La Brassinne M., Ferrandiz C., Griffiths C., Katsambas A., Kragballe K., Lynde C., Menter A., Ortonne J.-P., Papp K., Prinz J., Rzany B., Ronnevig J., Saurat J.-H., Stahle M., Stengel F.M., Van De Kerkhohf P., Voorhees J.	British Journal of Dermatology, Supplement	2004	10.1111/j.1365-2133.2004.06070.x	Google Scholar
	Clinical trials update		Genetic Engineering News	2004		Google Scholar
15316539	Complementary and alternative medicine: Impact on dentistry	Little J.W.	Oral Surgery, Oral Medicine, Oral Pathology, Oral Radiology and Endodontology	2004	10.1016/j.tripleo.2004.05.011	Google Scholar
	CTLA4-Ig fusion proteins: Promise for improved therapy of transplant rejection and autoimmune diseases	Dumont F.J.	Therapy	2004	10.1586/14750708.1.2.289	Google Scholar
15377173	Current concepts in the therapy of the spondyloarthritides	Baraliakos X., Braun J.	BioDrugs	2004	10.2165/00063030-200418050-00003	Google Scholar
15062606	Drug-induced pleural disease	Huggins J.T., Sahn S.A.	Clinics in Chest Medicine	2004	10.1016/S0272-5231(03)00125-4	Google Scholar
14960994	Effects of Phosphodiesterase Inhibition on the Inflammatory Response after Shock: Role of Pentoxifylline	Coimbra R., Melbostad H., Hoyt D.B.	Journal of Trauma - Injury, Infection and Critical Care	2004	10.1097/01.TA.0000096642.54111.E8	Google Scholar
15822466	Erysipelas. Retrospective study of 647 patients [Erysipèle. Etude rétrospective à propos de 647 patients]	Zaraa I., Zeglaoui F., Zouari B., Ezzine N., Fazaa B., Kamoun M.R.	Tunisie Medicale	2004		Google Scholar
	Generalisability in economic evaluation studies in healthcare: A review and case studies	Sculpher M.J., Pang F.S., Manca A., Drummond M.F., Golder S., Urdahl H., Davies L.M., Eastwood A.	Health Technology Assessment	2004	10.3310/hta8490	Google Scholar
	IDdb news focus		Current Drug Discovery	2004		Google Scholar
15573871	IDN-6556 Idun Pharmaceuticals Inc	Poordad F.F.	Current Opinion in Investigational Drugs	2004		Google Scholar
15036941	Imatinib therapy for hypereosinophilic syndrome and eosinophilia- associated myeloproliferative disorders	Pardanani A., Tefferi A.	Leukemia Research	2004	10.1016/j.leukres.2003.10.006	Google Scholar
15379776	Infliximab	Winterfield L.S., Menter A.	Dermatologic Therapy	2004	10.1111/j.1396-0296.2004.04044.x	Google Scholar
15583576	Management of autoimmune bullous diseases: Pharmacology and therapeutics	Mutasim D.F.	Journal of the American Academy of Dermatology	2004	10.1016/j.jaad.2004.02.013	Google Scholar
	New drugs in 2004 [Neue wirkstoffe 2004]		Deutsche Apotheker Zeitung	2004		Google Scholar
	Omega-3 fatty acids in dietetics. A review (part 1) [Omega-3-Fettsäuren aus ernährungsmedizinischer Sicht]	Müller S.-D.	Schweizerische Zeitschrift fur GanzheitsMedizin	2004		Google Scholar
	Omega-3 fatty acids in dietetics. A review (part 2) [Omega-3-Fettsäuren aus ernährungsmedizinischer Sicht. Eine Übersicht (Teil 2)]	Müller S.-D., Mann H.	Schweizerische Zeitschrift fur GanzheitsMedizin	2004		Google Scholar
	Omega-3 fatty acids in dietetics. A review (part 3) [Omega-3-Fettsäuren aus ernährungsmedizinischer Sicht. Eine Übersicht (Teil 3)]	Müller S.-D.	Schweizerische Zeitschrift fur GanzheitsMedizin	2004		Google Scholar
15868312	Patient satisfaction with psoriasis therapies: An update and introduction to biologic therapy	Finlay A.Y., Ortonne J.-P.	Journal of Cutaneous Medicine and Surgery	2004	10.1007/s10227-005-0030-6	Google Scholar
15013941	Peroxisome proliferator-activated receptor-γ: Therapeutic target for diseases beyond diabetes: Quo vadis?	Pershadsingh H.A.	Expert Opinion on Investigational Drugs	2004	10.1517/13543784.13.3.215	Google Scholar
	Personality characteristics and their association with biological stress responses in patients with atopic dermatitis	Buske-Kirschbaum A., Ebrecht M., Kern S., Höllig H., Gierens A., Hellhammer D.	Dermatology and Psychosomatics	2004	10.1159/000078049	Google Scholar
15270867	Psoriasis: Immunopathogenesis and evolving immunomodulators and systemic therapies; U.S. experiences	Kormeili T., Lowe N.J., Yamauchi P.S.	British Journal of Dermatology	2004	10.1111/j.1365-2133.2004.06009.x	Google Scholar
15521838	Review article: The management of side-effects during therapy for hepatitis C	Aspinall R.J., Pockros P.J.	Alimentary Pharmacology and Therapeutics	2004	10.1111/j.1365-2036.2004.02192.x	Google Scholar
	The importance of digestive wellness in older adults	Goldlist B.	Geriatrics and Aging	2004		Google Scholar
15370395	Tumor necrosis factor (TNF) inhibitors		Journal of Dermatological Treatment	2004	10.1080/09546630410023683	Google Scholar
15025174	β-Adrenoceptor antagonists in the treatment of chronic heart failure [β-Adrenozeptorblocker in der therapie der chronischen herzinsuffizienz]	Bundkirchen A., Brixius K., Schwinger R.H.G.	Pharmazie	2004		Google Scholar
15831771	Clinical pharmacokinetics of etanercept: A fully humanized soluble recombinant tumor necrosis factor receptor fusion protein	Zhou H.	Journal of Clinical Pharmacology	2005	10.1177/0091270004273321	Google Scholar
15833057	Parathyroid hormone and leptin - New peptides, expanding clinical prospects	Whitfield J.F.	Expert Opinion on Investigational Drugs	2005	10.1517/13543784.14.3.251	Google Scholar
15859024	Serum C-reactive protein in elderly men and women: Association with mortality, morbidity and various biochemical values	Evrin P.-E., Nilsson S.E., Öberg T., Malmberg B.	Scandinavian Journal of Clinical and Laboratory Investigation	2005	10.1080/00365510510013505	Google Scholar
15874906	Is angiotensin-II an endogenous pro-inflammatory molecule?	Das U.N.	Medical Science Monitor	2005		Google Scholar
16011443	Adalimumab: A review of side effects	Scheinfeld N.	Expert Opinion on Drug Safety	2005	10.1517/14740338.4.4.637	Google Scholar
16170686	Inflammatory dilated cardiomyopathy (DCMI)	Maisch B., Richter A., Sandmöller A., Portig I., Pankuweit S.	Herz	2005	10.1007/s00059-005-2730-5	Google Scholar
16255653	Treatment of psoriatic arthritis with etanercept, a tumour necrosis factor antagonist	Wong V.K., Lebwohl M.G.	Expert Opinion on Biological Therapy	2005	10.1517/14712598.5.11.1505	Google Scholar
16276152	TNF-alpha inhibitors and congestive heart failure.	Behnam S.M., Behnam S.E., Koo J.Y.	Skinmed	2005	10.1111/j.1540-9740.2005.04502.x	Google Scholar
16370267	Tumor necrosis factor α inhibitors and methotrexate: Implications for deployed personnel	Martin J.J.	Aviation Space and Environmental Medicine	2005		Google Scholar
16428152	The comorbid state of psoriasis patients in a university dermatology practice	Pearce D.J., Morrison A.E., Higgins K.B., Crane M.M., Balkrishnan R., Fleischer Jr. A.B., Feldman S.R.	Journal of Dermatological Treatment	2005	10.1080/09546630500335977	Google Scholar
	The use of systemic immune moderators in dermatology: An update	Kazlow Stern D., Tripp J.M., Ho V.C., Lebwohl M.	Dermatologic Clinics	2005	10.1016/j.det.2004.09.006	Google Scholar
	The benefit/risk profile of TNF-blocking agents: Findings of a consensus panel	Hochberg M.C., Lebwohl M.G., Plevy S.E., Hobbs K.F., Yocum D.E.	Seminars in Arthritis and Rheumatism	2005	10.1016/j.semarthrit.2004.11.006	Google Scholar
	Phase II clinical trial with pegylated liposomal doxorubicin (CAELYX®/Doxil®) and quality of life evaluation (EORTC QLQ-C30) in adult patients with advanced soft tissue sarcomas: A study of the Spanish Group for Research in Sarcomas (GEIS)	Poveda A., López-Pousa A., Martín J., García Del Muro J., Bernabé R., Casado A., Balañá C., Sanmartín O., Menéndez M.D., Escudero P., Cruz J., Belyakova E., Menéndez D., Buesa J.M.	Sarcoma	2005	10.1080/13577140500287024	Google Scholar
16633861	A favourable benefit/risk ratio with efalizumab: A review of the clinical evidence	Poulin Y., Papp K.A., Carey W., Gulliver W., Gupta A.K.	Journal of Cutaneous Medicine and Surgery	2005	10.1007/s10227-006-0102-2	Google Scholar
16086658	A review of acitretin, a systemic retinoid for the treatment of psoriasis	Lee C.S., Koo J.	Expert Opinion on Pharmacotherapy	2005	10.1517/14656566.6.10.1725	Google Scholar
15638763	Advances in therapy for psoriasis: An overview of infliximab, etanercept, efalizumab, alefacept, adalimumab, tazarotene, and pimecrolimus	Saini R., Tutrone W.D., Weinberg J.M.	Current Pharmaceutical Design	2005	10.2174/1381612053382232	Google Scholar
16210067	Adverse reactions to biologic agents: Focus on autoimmune disease therapies	Lee S.J., Kavanaugh A.	Journal of Allergy and Clinical Immunology	2005	10.1016/j.jaci.2005.03.028	Google Scholar
15912965	Anti-inflammatory approaches to the prevention of ischemia/reperfusion injury in solid organ transplantation	Husted T.L., Lentsch A.B.	Current Opinion in Investigational Drugs	2005		Google Scholar
15811282	Applications of monoclonal antibodies and biotechnology products in the treatment of chronic inflammatory diseases [Aplicaciones de anticuerpos monoclonales y productos de biotecnología en el tratamiento de las enfermedades inflamatorias crónicas]	Marenco de la Fuente J.L.	Revista Clinica Espanola	2005	10.1157/13072971	Google Scholar
	Biological agents in the treatment of psoriasis	Rausin A., Henno A., De La Brassinne M.	Giornale Italiano di Dermatologia e Venereologia	2005		Google Scholar
16239379	Biological drug use: US perspectives on indications and monitoring	Cush J.J.	Annals of the Rheumatic Diseases	2005	10.1136/ard.2005.042549	Google Scholar
15981389	Bortezomib. A last resort in myeloma: Modest efficacy, major risks		Prescrire International	2005		Google Scholar
16120132	British Association of Dermatologists guidelines for use of biological interventions in psoriasis 2005	Smith C.H., Anstey A.V., Barker J.N.W.N., Burden A.D., Chalmers R.J.G., Chandler D., Finlay A.Y., Grifitths C.E.M., Jackson K., McHugh N.J., McKenna K.E., Reynolds N.J., Ormerod A.D.	British Journal of Dermatology	2005	10.1111/j.1365-2133.2005.06893.x	Google Scholar
16170900	Broken heart syndrome: Perspectives from east and west	Lewis S.	Advances in Mind-Body Medicine	2005		Google Scholar
15762248	Causes of high erythrocyte sedimentation rates in an inpatient population [5]	Levay P.F., Retief J.H.	South African Medical Journal	2005		Google Scholar
	CE: New drug update 2004 - Part 3	Doering P.L., Boothby L.A.	Drug Topics	2005		Google Scholar
	Editorial	Nagpal S.	Mini-Reviews in Medicinal Chemistry	2005	10.2174/1389557054553776	Google Scholar
15757402	Emerging drugs for moderate-to-severe psoriasis	Magliocco M.A.	Expert Opinion on Emerging Drugs	2005	10.1517/14728214.10.1.35	Google Scholar
	Evidence-based review of biologic therapy for psoriasis: Infliximab, etanercept, adalimumab, efalizumab, and alefacept	Weinberg J.M., Buchholz R., Scheinfeld N.	Advanced Studies in Medicine	2005		Google Scholar
16226614	Infliximab induction and maintenance therapy for moderate-to-severe psoriasis: A phase III, multicentre, double-blind trial	Reich K., Nestle F.O., Papp K., Ortonne J.-P., Evans R., Guzzo C., Li S., Dooley L.T., Griffiths C.E.M.	Lancet	2005	10.1016/S0140-6736(05)67566-6	Google Scholar
15942839	Ivabradine - A novel approach for heart rate lowering [Ivabradin - Ein neues prinzip zur herzfrequenzsenkung]	Er F., Hoppe U.C.	Deutsche Medizinische Wochenschrift	2005	10.1055/s-2005-870846	Google Scholar
15966274	Key developments in dermatology	Smith V., Sharpe G.	Practitioner	2005		Google Scholar
15934905	Leflunomide: Long-term clinical experience and new uses	Kaltwasser J.P., Behrens F.	Expert Opinion on Pharmacotherapy	2005	10.1517/14656566.6.5.787	Google Scholar
16909049	List of drugs in development for neurodegenerative diseases: Update September 2005	Kwon M.-O., Herrling P.	Neurodegenerative Diseases	2005	10.1159/000089285	Google Scholar
15943491	Managing adverse events associated with botulinum toxin type A: A focus on cosmetic procedures	Wollina U., Konrad H.	American Journal of Clinical Dermatology	2005	10.2165/00128071-200506030-00001	Google Scholar
16435046	Necrolytic migratory erythema associated with hyperglucagonemia and neuroendocrine hepatic tumors	Marko P.B., Miljković J., Zemljič T.G.	Acta Dermatovenerologica Alpina, Pannonica et Adriatica	2005		Google Scholar
	New drugs in the management of psoriasis	Al-Ratrout J.	Bahrain Medical Bulletin	2005		Google Scholar
17386838	Novel Neurohormonal Antagonist Strategies: Vasopressin Antagonism, Anticytokine Therapy, and Endothelin Antagonism in Patients Who Have Heart Failure	Hedrich O., Finley J., Konstam M.A., Udelson J.E.	Heart Failure Clinics	2005	10.1016/j.hfc.2004.12.002	Google Scholar
	Pharmacological modulation of caspase activation	Fischer U., Schulze-Osthoff K.	Current Medicinal Chemistry: Anti-Inflammatory and Anti-Allergy Agents	2005	10.2174/1568014054546317	Google Scholar
16164395	Protective effects of angiotensin II interruption: Evidence for antiinflammatory actions	Dagenais N.J., Jamali F.	Pharmacotherapy	2005	10.1592/phco.2005.25.9.1213	Google Scholar
16179183	Psoriasis: A fresh look	Galadari I., Sharif M.O., Galadari H.	Clinics in Dermatology	2005	10.1016/j.clindermatol.2005.01.009	Google Scholar
15797087	Psoriasis-induced postoperative cardiac failure	Jha P.K., Das S.R., Musleh G.S., Lakshmanan S., Kingston T.P., Deiraniya A.K.	Annals of Thoracic Surgery	2005	10.1016/j.athoracsur.2003.06.035	Google Scholar
15790644	Recent developments in the use of biologics in psoriasis and autoimmune disorders. The role of autoantibodies	Rott S., Mrowietz U.	British Medical Journal	2005	10.1136/bmj.330.7493.716	Google Scholar
16633860	Recommendations for incorporating biologicals into management of moderate to severe plaque psoriasis: Individualized patient approaches	Langley R.G., Ho V., Lynde C., Papp K.A., Poulin Y., Shear N., Toole J., Zip C.	Journal of Cutaneous Medicine and Surgery	2005	10.1007/s10227-006-0103-1	Google Scholar
	Safety of the systemic management of onychomycosis [Bezpieczeństwo ogólnej terapii grzybicy paznokci]	Nowicki R.	Mikologia Lekarska	2005		Google Scholar
	Shaping the management of psoriasis	Chan P.T.	Hong Kong Dermatology and Venereology Bulletin	2005		Google Scholar
15804969	Special edition of Microcirculation commemorating the 50th Anniversary of the Microcirculatory Society, Inc	Segal S.S., Jackson W.F.	Microcirculation	2005	10.1080/10739680590907114	Google Scholar
15962500	Systemic adverse effects of topical ocular treatments	Labetoulle M., Frau É., Le Jeunne C.	Presse Medicale	2005	10.1016/S0755-4982(05)83987-9	Google Scholar
15883620	Trends in exploration of therapeutic targets	Zheng C.J., Han L.Y., Yap C.W., Xie B., Chen Y.Z.	Drug News and Perspectives	2005	10.1358/dnp.2005.18.2.886480	Google Scholar
15852250	Tumor necrosis factor inhibitors: Clinical implications of their different immunogenicity profiles	Anderson P.J.	Seminars in Arthritis and Rheumatism	2005	10.1016/j.semarthrit.2005.01.005	Google Scholar
	Update on the mechanisms and efficacy of biological therapies for psoriasis	Koo J., Khera P.	Journal of Dermatological Science	2005	10.1016/j.jdermsci.2005.01.011	Google Scholar
15957974	Voriconazole: Review of a broad spectrum triazole antifungal agent	Kofla G., Ruhnke M.	Expert Opinion on Pharmacotherapy	2005	10.1517/14656566.6.7.1215	Google Scholar
	Zinc deficiency		Consultant	2005		Google Scholar
16370952	Toxicity of infliximab in the course of treatment of Crohn's disease	Bratcher J.M., Korelitz B.I.	Expert Opinion on Drug Safety	2006	10.1517/14740338.5.1.9	Google Scholar
16454534	Fulfilling an unmet need in psoriasis: Do biologicals hold the key to improved tolerability?	Shear N.H.	Drug Safety	2006	10.2165/00002018-200629010-00004	Google Scholar
16774108	Life-threatening pustular and erythrodermic psoriasis responding to infliximab.	Lewis T.G., Tuchinda C., Lim H.W., Wong H.K.	Journal of drugs in dermatology : JDD	2006		Google Scholar
16872241	Safety of etanercept in psoriasis: A critical review	Sánchez Carazo J.L., Santos L.M., Martinez V.O.	Drug Safety	2006	10.2165/00002018-200629080-00004	Google Scholar
16867042	Adverse side-effects to biological agents	Pichler W.J.	Allergy: European Journal of Allergy and Clinical Immunology	2006	10.1111/j.1398-9995.2006.01058.x	Google Scholar
16690538	An evaluation of the biological and toxicological properties of Aloe barbadensis (Miller), Aloe vera	Boudreau M.D., Beland F.A.	Journal of Environmental Science and Health - Part C Environmental Carcinogenesis and Ecotoxicology Reviews	2006	10.1080/10590500600614303	Google Scholar
16545987	Angiogenesis-a new target for future therapy	Pandya N.M., Dhalla N.S., Santani D.D.	Vascular Pharmacology	2006	10.1016/j.vph.2006.01.005	Google Scholar
	Anti-TNF in the management of Rheumatoid Arthritis and related disorders	Askari A., Haddad A.	Journal of the Bahrain Medical Society	2006		Google Scholar
16436036	Anti-TNF-α agents in the treatment of psoriatic arthritis	Brandt J., Braun J.	Expert Opinion on Biological Therapy	2006	10.1517/14712598.6.2.99	Google Scholar
16861873	Assessment of prescribing information for generic drugs manufactured in the Middle East and marketed in Saudi Arabia	Gebran N., Al Haidari K.	Annals of Saudi Medicine	2006	10.5144/0256-4947.2006.192	Google Scholar
	Beta-blockers and psoriasis - Review of the literature [Beta-blokery a łuszczyca - Przegla̧d literatury]	Batycka A., Baran W., Białynicki-Birula R.	Przeglad Dermatologiczny	2006		Google Scholar
16764659	Biologic therapies for inflammatory eye disease	Lim L., Suhler E.B., Smith J.R.	Clinical and Experimental Ophthalmology	2006	10.1111/j.1442-9071.2006.01225.x	Google Scholar
16724367	Biologic therapies for psoriasis. A systematic review	Boehncke W.-H., Prinz J., Gottlieb A.B.	Journal of Rheumatology	2006		Google Scholar
16402217	Biological treatment in rheumatic diseases: Results from a longitudinal surveillance: Adverse events	Konttinen L., Honkanen V., Uotila T., Pöllänen J., Waahtera M., Romu M., Puolakka K., Vasala M., Karjalainen A., Luukkainen R., Nordström D.C.	Rheumatology International	2006	10.1007/s00296-005-0097-9	Google Scholar
	Biological treatments for psoriasis	Rajpara S.M., Ormerod A.D., Woo P.N.	Therapy	2006	10.2217/14750708.3.3.425	Google Scholar
16433581	Cost-effectiveness of moderate-to-severe psoriasis treatment	Miller D.W., Feldman S.R.	Expert Opinion on Pharmacotherapy	2006	10.1517/14656566.7.2.157	Google Scholar
17294995	Echocardiographic and clinical abnormalities in patients with psoriasis	Biyik I., Narin A., Bozok M.A., Ergene O.	Journal of International Medical Research	2006	10.1177/147323000603400608	Google Scholar
17064219	Emerging drugs for psoriasis	Vena G.A., Cassano N.	Expert Opinion on Emerging Drugs	2006	10.1517/14728214.11.4.567	Google Scholar
17151774	Eosinophilic myocarditis: Case series and review of literature	Al Ali A.M., Straatman L.P., Allard M.F., Ignaszewski A.P.	Canadian Journal of Cardiology	2006	10.1016/S0828-282X(06)70965-5	Google Scholar
	Erythroderma and its causes with emphasis on idiopathic erythroderma	Rasmussen M., Deleuran M., Steiniche T., Thestrup-Pedersen K.	Dermatologia Kliniczna	2006		Google Scholar
17083854	Etanercept and efalizumab for the treatment of psoriasis: A systematic review	Woolacott N., Hawkins N., Mason A., Kainth A., Khadjesari Z., Vergel Y.B., Misso K., Light K., Chalmers R., Sculpher M., Riemsma R.	Health Technology Assessment	2006	10.3310/hta10460	Google Scholar
16948890	Etanercept and infliximab for the treatment of psoriatic arthritis: A systematic review and economic evaluation	Woolacott N., Vergel Y.B., Hawkins N., Kainth A., Khadjesari Z., Misso K., Light K., Asseburg C., Palmer S., Claxton K., Bruce I., Sculpher M., Riemsma R.	Health Technology Assessment	2006	10.3310/hta10310	Google Scholar
16838444	Homocysteine, B vitamins, and cardiovascular disease [9]	Tomlinson D.R., Lang D., Lewis M.J.	New England Journal of Medicine	2006		Google Scholar
16501797	Hyperhomocysteinemia as a risk factor for coronary atherosclerotic disease in the elderly	Guimarães A.C.	Arquivos Brasileiros de Cardiologia	2006		Google Scholar
	Immunosuppressants - Clinical applications	Trevillian P.	Australian Prescriber	2006	10.18773/austprescr.2006.065	Google Scholar
	Infliximab: A chimeric anti-TNF-α monoclonal antibody for the treatment of ankylosing spondylitis and other spondyloarthritides	Baeten D.	Therapy	2006	10.1586/14750708.3.2.191	Google Scholar
16932518	Is plasma homocysteine a modifiable risk factor for stroke?	Hankey G.J.	Nature Clinical Practice Neurology	2006	10.1038/ncpneuro0093	Google Scholar
	Lisinopril/hydrochlorothiazide [Lisinopril/hydrochlorothiazide]	Buxeraud J.	Actualites Pharmaceutiques	2006		Google Scholar
16887738	Malaria	Ashley E., McGready R., Proux S., Nosten F.	Travel Medicine and Infectious Disease	2006	10.1016/j.tmaid.2005.06.009	Google Scholar
16734503	Management of refractory early-stage cutaneous T-cell lymphoma	Huber M.A., Staib G., Pehamberger H., Scharffetter-Kochanek K.	American Journal of Clinical Dermatology	2006	10.2165/00128071-200607030-00002	Google Scholar
16425898	New drugs for peripheral joint psoriatic arthritis		Drug and Therapeutics Bulletin	2006	10.1136/dtb.2006.4411	Google Scholar
16766334	New treatments for psoriasis: Which biologic is best?	Nelson A.A., Pearce D.J., Fleischer Jr. A.B., Balkrishnan R., Feldman S.R.	Journal of Dermatological Treatment	2006	10.1080/09546630600552273	Google Scholar
	Optimizing treatment of plaque psoriasis with biologics	Ip F.C.	Hong Kong Journal of Dermatology and Venereology	2006		Google Scholar
16989598	Pharmacological management of SAPHO syndrome	Olivieri I., Padula A., Palazzi C.	Expert Opinion on Investigational Drugs	2006	10.1517/13543784.15.10.1229	Google Scholar
16920574	Potential adverse events with biologic response modifiers	Kong J.S.W., Teuber S.S., Gershwin M.E.	Autoimmunity Reviews	2006	10.1016/j.autrev.2006.02.014	Google Scholar
	Psoriasis and heart. Something new under the sun	Pietrzak A., Janowski K., Lopatynski J., Chodorowska G., Ignatowicz A., Steuden S., Witczak A., Krasowska D., Lotti T.M.	Giornale Italiano di Dermatologia e Venereologia	2006		Google Scholar
16760752	Safety issues with biological therapies for inflammatory bowel disease	Van Assche G., Vermeire S., Rutgeerts P.	Current Opinion in Gastroenterology	2006	10.1097/01.mog.0000231810.87901.e8	Google Scholar
17129816	Safety of Infliximab and Other Biologic Agents in the Inflammatory Bowel Diseases	Reddy J.G., Loftus Jr. E.V.	Gastroenterology Clinics of North America	2006	10.1016/j.gtc.2006.09.008	Google Scholar
17055414	Selectins - potential pharmacological targets?	Kneuer C., Ehrhardt C., Radomski M.W., Bakowsky U.	Drug Discovery Today	2006	10.1016/j.drudis.2006.09.004	Google Scholar
16554184	Sudden onset of sleep and dopaminergic therapy in patients with restless legs syndrome	Möller J.C., Körner Y., Cassel W., Meindorfner C., Krüger H.-P., Oertel W.H., Stiasny-Kolster K.	Sleep Medicine	2006	10.1016/j.sleep.2005.08.009	Google Scholar
16773072	Targeting signal transduction as a strategy to treat inflammatory diseases	O'Neill L.A.J.	Nature Reviews Drug Discovery	2006	10.1038/nrd2070	Google Scholar
16770161	The emerging use of TNF-α inhibitors in orbital inflammatory disease	Kapadia M.K., Rubin P.A.D.	International Ophthalmology Clinics	2006	10.1097/00004397-200604620-00014	Google Scholar
17105370	The evaluation of psoriasis therapy with biologics leads to a revision of the current view of the pathogenesis of this disorder	Philipp S., Wolk K., Kreutzer S., Wallace E., Ludwig N., Roewert J., Höflich C., Volk H.-D., Sterry W., Sabat R.	Expert Opinion on Therapeutic Targets	2006	10.1517/14728222.10.6.817	Google Scholar
16691429	The long-term efficacy and safety of new biological therapies for psoriasis	Papp K.A.	Archives of Dermatological Research	2006	10.1007/s00403-006-0660-6	Google Scholar
	The use of antirheumatic disease drugs during pregnancy	Hussain S.M., Parke A.L.	Women's Health	2006	10.2217/17455057.2.6.863	Google Scholar
17062028	Treatment of inflammatory dermatoses by tumour necrosis factor antagonists	Jacobi A., Mahler V., Schuler G., Hertl M.	Journal of the European Academy of Dermatology and Venereology	2006	10.1111/j.1468-3083.2006.01733.x	Google Scholar
16732703	Treatment of interferon-α for chronic hepatitis C	Moriyama M., Arakawa Y.	Expert Opinion on Pharmacotherapy	2006	10.1517/14656566.7.9.1163	Google Scholar
16686615	Treatment of psoriasis-arthritis and psoriasis vulgaris with infliximab [Therapie der psoriasis-arthritis und der psoriasis vulgaris mit infliximab]	Mrowietz U., Barth J., Boehncke W.-H., Reich K., Rosenbach T., Streit V., Wozel G.	JDDG - Journal of the German Society of Dermatology	2006	10.1111/j.1610-0387.2006.05886.x	Google Scholar
17296540	Treatments for late-life bipolar disorder	Aziz R., Lorberg B., Tampi R.R.	American Journal Geriatric Pharmacotherapy	2006	10.1016/j.amjopharm.2006.12.007	Google Scholar
17038465	Updated consensus statement on biological agents for the treatment of rheumatic diseases, 2006	Furst D.E., Breedveld F.C., Kalden J.R., Smolen J.S., Burmester G.R., Emery P., Keystone E.C., Schiff M.H., Van Riel P.L.C.M., Weinblatt M.E., Weisman M.H.	Annals of the Rheumatic Diseases	2006	10.1136/ard.2006.061937	Google Scholar
	Use NSAIDs to relieve pain and stiffness in patients with ankylosing spondylitis and reserve tumour necrosis factor-α antagonists for NSAID-refractory patients		Drugs and Therapy Perspectives	2006	10.2165/00042310-200622050-00004	Google Scholar
17853307	Use of etanercept for psoriatic arthritis in the dermatology clinic: The Experience Diagnosing, Understanding Care, and Treatment with Etanercept (EDUCATE) study	Gottlieb A.B., Kircik L., Eisen D., Jackson J.M., Boh E.E., Strober B.E., Frankel E., Xia H.A., Stevens S.R.	Journal of Dermatological Treatment	2006	10.1080/09546630600967166	Google Scholar
17157411	The association between psoriasis, diabetes mellitus, and atherosclerosis in Israel: A case-control study	Shapiro J., Cohen A.D., David M., Hodak E., Chodik G., Viner A., Kremer E., Heymann A.	Journal of the American Academy of Dermatology	2007	10.1016/j.jaad.2006.09.017	Google Scholar
17371319	Long-term treatment of plaque psoriasis with efalizumab: An Italian experience	Costanzo A., Peris K., Talamonti M., Di Cesare A., Fargnoli M.C., Botti E., Chimenti S.	British Journal of Dermatology	2007	10.1111/j.1365-2133.2007.07765.x	Google Scholar
17492843	Efficacy and safety of etanercept in psoriasis/psoriatic arthritis: An updated review	Romero-Maté A., García-Donoso C., Córdoba-Guijarro S.	American Journal of Clinical Dermatology	2007	10.2165/00128071-200708030-00002	Google Scholar
17521223	Etanercept: A review of its use in the management of rheumatoid arthritis	Dhillon S., Lyseng-Williamson K.A., Scott L.J.	Drugs	2007	10.2165/00003495-200767080-00011	Google Scholar
17765316	Potential of p38-MAPK inhibitors in the treatment of ischaemic heart disease	Clark J.E., Sarafraz N., Marber M.S.	Pharmacology and Therapeutics	2007	10.1016/j.pharmthera.2007.06.013	Google Scholar
17970890	TNF-α inhibitors	Jackson J.M.	Dermatologic Therapy	2007	10.1111/j.1529-8019.2007.00138.x	Google Scholar
	Gateways to clinical trials	Bayés M., Rabasseda X., Prous J.R.	Methods and Findings in Experimental and Clinical Pharmacology	2007		Google Scholar
	Gateways to clinical trials	Bayés M., Rabasseda X., Prous J.R.	Methods and Findings in Experimental and Clinical Pharmacology	2007		Google Scholar
	?In search of the efficiency: What do we have to stop doing? [4] [En busca de la eficiencia: ¿qué tenemos que dejar de hacer?]	Del Cerro E.M.	FMC Formacion Medica Continuada en Atencion Primaria	2007	10.1016/S1134-2072(07)71849-2	Google Scholar
17287478	A human interleukin-12/23 monoclonal antibody for the treatment of psoriasis	Krueger G.G., Langley R.G., Leonardi C., Yeilding N., Guzzo C., Wang Y., Dooley L.T., Lebwohl M.	New England Journal of Medicine	2007	10.1056/NEJMoa062382	Google Scholar
17903391	A randomised controlled trial examining the longer-term outcomes of standard versus new antiepileptic drugs. The SANAD trial	Marson A.G., Appleton R., Baker G.A., Chadwick D.W., Doughty J., Eaton B., Gamble C., Jacoby A., Shackley P., Smith D.F., Tudur-Smith C., Vanoli A., Williamson P.R.	Health Technology Assessment	2007	10.3310/hta11370	Google Scholar
17113190	A randomized, open-label trial of continuous versus interrupted etanercept therapy in the treatment of psoriasis	Moore A., Gordon K.B., Kang S., Gottlieb A., Freundlich B., Xia H.A., Stevens S.R.	Journal of the American Academy of Dermatology	2007	10.1016/j.jaad.2006.09.002	Google Scholar
17313619	Abatacept in the treatment of rheumatoid arthritis	Todd D.J., Costenbader K.H., Weinblatt M.E.	International Journal of Clinical Practice	2007	10.1111/j.1742-1241.2007.01289.x	Google Scholar
	Adalimumab	Uslu M.	Anti-Inflammatory and Anti-Allergy Agents in Medicinal Chemistry	2007	10.2174/187152307781368210	Google Scholar
17574299	Adalimumab for severe psoriasis and psoriatic arthritis: An open-label study in 30 patients previously treated with other biologics	Papoutsaki M., Chimenti M.-S., Costanzo A., Talamonti M., Zangrilli A., Giunta A., Bianchi L., Chimenti S.	Journal of the American Academy of Dermatology	2007	10.1016/j.jaad.2006.12.003	Google Scholar
17403712	Anti-TNF therapy in the management of Behçet's disease - Review and basis for recommendations	Sfikakis P.P., Markomichelakis N., Alpsoy E., Assaad-Khalil S., Bodaghi B., Gul A., Ohno S., Pipitone N., Schirmer M., Stanford M., Wechsler B., Zouboulis C., Kaklamanis P., Yazici H.	Rheumatology	2007	10.1093/rheumatology/kem034	Google Scholar
	Anti-tumor necrosis factor therapies for psoriasis	Vena G.A., Cassano N.	Expert Review of Dermatology	2007	10.1586/17469872.2.3.335	Google Scholar
17188482	Application of the "-Omic-" technologies in phytomedicine	Ulrich-Merzenich G., Zeitler H., Jobst D., Panek D., Vetter H., Wagner H.	Phytomedicine	2007	10.1016/j.phymed.2006.11.011	Google Scholar
17601422	Biologic therapeutics in the treatment of psoriasis. Part 2: Practical considerations	Langley R.G., Gupta A.K., Cherman A.M., Inniss K.A.	Journal of Cutaneous Medicine and Surgery	2007	10.2310/7750.2006.00060b	Google Scholar
17854741	Biologic therapies in psoriasis: A new therapeutic approach	Gisondi P., Girolomoni G.	Autoimmunity Reviews	2007	10.1016/j.autrev.2006.12.002	Google Scholar
17403261	Biological therapy and nail psoriasis	Lawry M.	Dermatologic Therapy	2007	10.1111/j.1529-8019.2007.00112.x	Google Scholar
17965631	Chronic hepatitis C: Management of side effects of treatment [Hépatite chronique C: Gestion des effets indésirables du traitement]	Larrey D., Couzigou P., Denis J.	Gastroenterologie Clinique et Biologique	2007	10.1016/s0399-8320(07)92559-2	Google Scholar
17349557	Complications and Adverse Reactions in the Use of Newer Biologic Agents	Callen J.P.	Seminars in Cutaneous Medicine and Surgery	2007	10.1016/j.sder.2006.12.002	Google Scholar
	Complications of anti-TNF therapies	Ding T., Deighton C.	Future Rheumatology	2007	10.2217/17460816.2.6.587	Google Scholar
	Descriptive analyses of safety data for anti-TNF therapies using related outcomes from Uppsala Monitoring Centre (UMC) of World Health Organization (WHO) [Análise descritiva da segurança das drogas anti-TNF utilizando dados do Centro Colaborativo Internacional de Monitoramento de Medicamentos, o Uppsala Monitoring Centre (UMC) da Organização Mundial da Saúde (OMS)]	Wong A., Fonseca M.C.M., Sandron C.A.	Revista Brasileira de Medicina	2007		Google Scholar
	Drs. Sari and Akkoc reply [4]	Sari I., Akkoc N.	Journal of Rheumatology	2007		Google Scholar
	Drug interactions in dermatology	Rochester C.D.	U.S. Pharmacist	2007		Google Scholar
	Emerging biologics in the treatment of uveitis	Yeh S., Nussenblatt R.B., Levy-Clarke G.A.	Expert Review of Clinical Immunology	2007	10.1586/1744666X.3.5.781	Google Scholar
	Etanercept for the treatment of dermatological diseases	Karaman G.	Anti-Inflammatory and Anti-Allergy Agents in Medicinal Chemistry	2007	10.2174/187152307781368256	Google Scholar
	Etanercept: A soluble TNF-α receptor in the treatment of psoriasis	Boehncke W.-H.	Therapy	2007	10.2217/14750708.4.5.665	Google Scholar
17615051	Evidence-based (S3) guidelines for the treatment of psoriasis vulgaris	Nast A., Kopp I.B., Augustin M., Banditt K.-B., Boehncke W.-H., Follmann M., Friedrich M., Huber M., Kahl C., Klaus J., Koza J., Kreiselmaier I., Mohr J., Mrowietz U., Ockenfels H.-M., Orzechowski H.-D., Prinz J., Reich K., Rosenbach T., Rosumeck S., Schlaeger M., Schmid-Ott G., Sebastian M., Streit V., Weberschock T., Rzany B.	JDDG - Journal of the German Society of Dermatology	2007	10.1111/j.1610-0387.2007.06172.x	Google Scholar
16845450	Gateways to clinical trials	Bayés M., Rabasseda X., Prous J.R.	Methods and Findings in Experimental and Clinical Pharmacology	2007		Google Scholar
17497162	German evidence-based guidelines for the treatment of Psoriasis vulgaris (short version)	Nast A., Kopp I., Augustin M., Banditt K.B., Boehncke W.H., Follmann M., Friedrich M., Huber M., Kahl C., Klaus J., Koza J., Kreiselmaier I., Mohr J., Mrowietz U., Ockenfels H.M., Orzechowski H.D., Prinz J., Reich K., Rosenbach T., Rosumeck S., Schlaeger M., Schmid-Ott G., Sebastian M., Streit V., Weberschock T., Rzany B.	Archives of Dermatological Research	2007	10.1007/s00403-007-0744-y	Google Scholar
	Heart failure and cardiac hypertrophy	Rame J.E., Dries D.L.	Current Treatment Options in Cardiovascular Medicine	2007	10.1007/s11936-007-0024-3	Google Scholar
17403952	Immune-mediated inflammatory diseases (IMIDs) and biologic therapy: A medical revolution	Kuek A., Hazleman B.L., Östör A.J.K.	Postgraduate Medical Journal	2007	10.1136/pgmj.2006.052688	Google Scholar
	Immunotargeting: A biological approach to the treatment of psoriasis	Baker B.S., Fry L.	Drug Discovery Today: Therapeutic Strategies	2007	10.1016/j.ddstr.2007.11.002	Google Scholar
17482715	Infliximab in the treatment of psoriasis in patients previously treated with etanercept	Haitz K.A., Kalb R.E.	Journal of the American Academy of Dermatology	2007	10.1016/j.jaad.2007.03.035	Google Scholar
	Infliximab: A chimeric monoclonal antibody against tumor necrosis factor	Honeywell M., Touchstone K., Caspi A.	P and T	2007		Google Scholar
17854740	Leflunomide in psoriatic arthritis	Kaltwasser J.P.	Autoimmunity Reviews	2007	10.1016/j.autrev.2006.12.001	Google Scholar
17576937	Long-term safety and efficacy of 50 mg of etanercept twice weekly in patients with psoriasis	Tyring S., Gordon K.B., Poulin Y., Langley R.G., Gottlieb A.B., Dunn M., Jahreis A.	Archives of Dermatology	2007	10.1001/archderm.143.6.719	Google Scholar
18036096	Managing chronic hepatitis C in the difficult-to-treat patient	Kemmer N., Neff G.W.	Liver International	2007	10.1111/j.1478-3231.2007.01613.x	Google Scholar
17970887	Methotrexate in dermatology	Bangert C.A., Costner M.I.	Dermatologic Therapy	2007	10.1111/j.1529-8019.2007.00135.x	Google Scholar
17970883	New concepts in antimalarial use and mode of action in dermatology	Kalia S., Dutz J.P.	Dermatologic Therapy	2007	10.1111/j.1529-8019.2007.00131.x	Google Scholar
17872747	Not enough vitamin D: Health consequences for Canadians	Schwalfenberg G.	Canadian Family Physician	2007		Google Scholar
17610470	Pathological investigation of oxidative stress in the post-genomic era	Toyokuni S., Akatsuka S.	Pathology International	2007	10.1111/j.1440-1827.2007.02127.x	Google Scholar
17428108	Pharmacological treatments for basal cell carcinoma	Lee S., Selva D., Huilgol S.C., Goldberg R.A., Leibovitch I.	Drugs	2007	10.2165/00003495-200767060-00007	Google Scholar
	PPARγ agonists-Antidiabetic drugs with a potential role in the treatment of diseases other than diabetes	Jermendy G.	Diabetes Research and Clinical Practice	2007	10.1016/j.diabres.2007.09.017	Google Scholar
17631248	Preclinical and clinical safety of monoclonal antibodies	Tabrizi M.A., Roskos L.K.	Drug Discovery Today	2007	10.1016/j.drudis.2007.05.010	Google Scholar
17403469	Recommendations for the Use of Everolimus (Certican) in Heart Transplantation: Results From the Second German-Austrian Certican Consensus Conference	Rothenburger M., Zuckermann A., Bara C., Hummel M., Strüber M., Hirt S., Lehmkuhl H.	Journal of Heart and Lung Transplantation	2007	10.1016/j.healun.2007.01.010	Google Scholar
17440187	Risk and benefits of biologic therapy for inflammatory bowel diseases	D'Haens G.	Gut	2007	10.1136/gut.2006.103564	Google Scholar
17977488	Safety of T-cell co-stimulation modulation with abatacept in patients with rheumatoid arthritis	Sibilia J., Westhovens R.	Clinical and Experimental Rheumatology	2007		Google Scholar
17688389	Signal detection methodologies to support effective safety management	van Manen R.P., Fram D., DuMouchel W.	Expert Opinion on Drug Safety	2007	10.1517/14740338.6.4.451	Google Scholar
	Spanish registry for adverse events of biological therapy in rheumatic diseases (BIOBADASER): State report, January 26th, 2006 [Registro Español de Acontecimientos Adversos de Terapias Biológicas en Enfermedades Reumáticas (BIOBADASER): Informe de la situación, 26 de enero de 2006]	Descalzo M.Á., Montero D., Erra A., Marsal S., Fernández Castro M., Mulero J., Luis Andréu J., Rodríguez Gómez M., Larrosa Pardo M., Casado E., Sirvent E.L., Reina D., García Gómez C., Joven B., Carreira P., Hernández M.V., Loza E., Alonso A., Uriarte E., Pantoja L., Valvanera Pinillos M., Mariné T., García de Vicuña R., Ortiz A.M., González Álvaro I., Laffón A., Álvaro-Gracia J.M., Díaz López C.…	Reumatologia Clinica	2007	10.1016/S1699-258X(07)73593-3	Google Scholar
	Targeting psoriasis with new therapies	Prohić A., Helppikangas H., Muhović J.	Medicinski Glasnik	2007		Google Scholar
17897003	The pharmaceutical potential of histone deacetylase inhibitors	Elaut G., Rogiers V., Vanhaecke T.	Current Pharmaceutical Design	2007	10.2174/138161207781663064	Google Scholar
	The safety of etanercept for the treatment of plaque psoriasis	Papp K.A.	Therapeutics and Clinical Risk Management	2007	10.2147/tcrm.2007.3.2.245	Google Scholar
17706021	The spectrum and types of adverse side effects to biological immune modulators: A proposal for new classification	Zemková M., Jebavý L., Kotlářová J., Vlček J., Meyboom R.H.B.	Folia Biologica	2007		Google Scholar
	The use of infliximab in dermatology	Demirtaşoǧlu M., Fetil E.	Anti-Inflammatory and Anti-Allergy Agents in Medicinal Chemistry	2007	10.2174/187152307781368283	Google Scholar
17714062	The use of TNF-α blocking agents in rheumatoid arthritis: An update	Toussirot É., Wending D.	Expert Opinion on Pharmacotherapy	2007	10.1517/14656566.8.13.2089	Google Scholar
17550551	Thiazolidinediones in dermatology	Boyd A.S.	International Journal of Dermatology	2007	10.1111/j.1365-4632.2007.03273.x	Google Scholar
	TNF-alpha inhibitors: Current indications	Sharma R., Sharma C.	Indian Journal of Critical Care Medicine	2007	10.4103/0972-5229.35087	Google Scholar
17868861	Treatment of Hypereosinophilic Syndromes with Prednisone, Hydroxyurea, and Interferon	Butterfield J.H.	Immunology and Allergy Clinics of North America	2007	10.1016/j.iac.2007.06.003	Google Scholar
17938022	Treatment of necrobiosis lipoidica with pioglitazone	Boyd A.S.	Journal of the American Academy of Dermatology	2007	10.1016/j.jaad.2006.05.006	Google Scholar
17304667	Tumor Necrosis Factor (TNF) can paradoxically increase on etanercept treatment, occasionally contributing to TNF-mediated disease [3]	Bhatia A., Kast R.E.	Journal of Rheumatology	2007		Google Scholar
17420690	Tumor necrosis factor antagonists: Preliminary evidence for an emerging approach in the treatment of ocular inflammation	Theodossiadis P.G., Markomichelakis N.N., Sfikakis P.P.	Retina	2007	10.1097/MAJ.0b013e3180318fbc	Google Scholar
17224374	Tumor necrosis factor inhibitor-induced pustular psoriasis?	Heymann W.R.	Journal of the American Academy of Dermatology	2007	10.1016/j.jaad.2006.09.029	Google Scholar
17679700	Uncertain effects of rosiglitazone on the risk for myocardial infarction and cardiovascular death	Diamond G.A., Bax L., Kaul S.	Annals of Internal Medicine	2007	10.7326/0003-4819-147-8-200710160-00182	Google Scholar
17934088	Updated consensus statement on biological agents for the treatment of rheumatic diseases, 2007	Furst D.E., Breedveld F.C., Kalden J.R., Smolen J.S., Burmester G.R., Sieper J., Emery P., Keystone E.C., Schiff M.H., Mease P., Van Riel P.L.C.M., Fleischmann R., Weisman M.H., Weinblatt M.E.	Annals of the Rheumatic Diseases	2007	10.1136/ard.2007.081430	Google Scholar
	Vitamin D - New findings and endocrine microsystems [Vitamín D - Nové poznatky a endokrinní mikrosystémy kalcitriolu]	Kalvachová B.	Osteologicky Bulletin	2007		Google Scholar
	When good drugs go bad	Giacomini K.M., Krauss R.M., Roden D.M., Eichelbaum M., Hayden M.R., Nakamura Y.	Nature	2007	10.1038/446975a	Google Scholar
17916445	TNFα blockade in human diseases: An overview of efficacy and safety	Lin J., Ziring D., Desai S., Kim S., Wong M., Korin Y., Braun J., Reed E., Gjertson D., Singh R.R.	Clinical Immunology	2008	10.1016/j.clim.2007.08.012	Google Scholar
18021271	A biological approach in a patient with psoriasis and bullous pemphigoid associated with losartan therapy	Saraceno R., Citarella L., Spallone G., Chimenti S.	Clinical and Experimental Dermatology	2008	10.1111/j.1365-2230.2007.02603.x	Google Scholar
18349542	Cardiovascular disease and risk factors among psoriasis patients in two US healthcare databases, 2001-2002	Kimball A.B., Robinson Jr. D., Wu Y., Guzzo C., Yeilding N., Paramore C., Fraeman K., Bala M.	Dermatology	2008	10.1159/000121333	Google Scholar
19080987	Infectious risk [Riesgo infeccioso.]	Calabuig E., Salavert M.	Actas dermo-sifiliográficas	2008		Google Scholar
	Cardiovascular morbidity in psoriasis: Epidemiology, pathomechanisms, and clinical consequences	Boehncke W.-H., Boehncke S.	Giornale Italiano di Dermatologia e Venereologia	2008		Google Scholar
	Safe use of efalizumab in a psoriasis patient with chronic heart failure due to hypertrophic cardiomyopathy	Cassano N., Miracapillo A., Buquicchio R., Mastrandrea V., Vena G.A.	Giornale Italiano di Dermatologia e Venereologia	2008		Google Scholar
	Off-label use and side-effects of biologics	Prens E.P.	Nederlands Tijdschrift voor Dermatologie en Venereologie	2008		Google Scholar
18294106	Adalimumab for the treatment of severe psoriasis and psoriatic arthritis	Papoutsaki M., Costanzo A., Chimenti M.-S., Chimenti S.	Expert Opinion on Biological Therapy	2008	10.1517/14712598.8.3.363	Google Scholar
18754844	Adalimumab in dermatology	Traczewski P., Rudnicka L.	British Journal of Clinical Pharmacology	2008	10.1111/j.1365-2125.2008.03263.x	Google Scholar
17936411	Adalimumab therapy for moderate to severe psoriasis: A randomized, controlled phase III trial	Menter A., Tyring S.K., Gordon K., Kimball A.B., Leonardi C.L., Langley R.G., Strober B.E., Kaul M., Gu Y., Okun M., Papp K.	Journal of the American Academy of Dermatology	2008	10.1016/j.jaad.2007.09.010	Google Scholar
19422152	Adalimumab: A last resort for treating plaque psoriasis: Just another TNF alpha antagonist		Prescrire International	2008		Google Scholar
	Allergen-induced inflammation	Mathison R., Morris K., Davison J.S., Befus D.	Anti-Inflammatory and Anti-Allergy Agents in Medicinal Chemistry	2008	10.2174/187152308786847807	Google Scholar
18431097	An unusual multiplex systemic lupus erythematosus family with high prevalence of nephropathy, late-onset disease, and one member with disease-onset post-hiv therapy	Jakez-Ocampo J., Carrillo-Maravilla E., Richaud-Patin Y., Soto-Vega E., Atisha-Fregoso Y., Llorente L.	Journal of Clinical Rheumatology	2008	10.1097/RHU.0b013e3181639abe	Google Scholar
18624682	An updated review of acitretin - A systemic retinoid for the treatment of psoriasis	Pang M.-L., Murase J.E., Koo J.	Expert Opinion on Drug Metabolism and Toxicology	2008	10.1517/17425255.4.7.953	Google Scholar
18548981	Anti-tumor necrosis factor therapy: 6 year experience of a single center in northern Israel and possible impact of health policy on results	Braun-Moscovici Y., Markovits D., Rozin A., Toledano K., Nahir A.M., Balbir-Gurman A.	Israel Medical Association Journal	2008		Google Scholar
18397972	Application of FDA adverse event report data to the surveillance of dietary botanical supplements	Wallace R.B., Gryzlak B.M., Zimmerman M.B., Nisly N.L.	Annals of Pharmacotherapy	2008	10.1345/aph.1K611	Google Scholar
18606088	Biologic agents in the management of inflammatory eye diseases	Michalova K., Lim L.	Current Allergy and Asthma Reports	2008	10.1007/s11882-008-0054-2	Google Scholar
	Biological agents in the treatment of psoriasis	Tzu J., Krulig E., Cardenas V., Kerdel F.A.	Giornale Italiano di Dermatologia e Venereologia	2008		Google Scholar
	Biomarkers of drug-induced adverse events	Mendrick D.L., Daniels K.K.	Expert Review of Clinical Pharmacology	2008	10.1586/17512433.1.1.81	Google Scholar
	Bipolar disorder in late life: Mania	Kennedy G.J.	Primary Psychiatry	2008		Google Scholar
18345706	Cell adhesion antagonists: Therapeutic potential in asthma and chronic obstructive pulmonary disease	Woodside D.G., Vanderslice P.	BioDrugs	2008	10.2165/00063030-200822020-00002	Google Scholar
19107098	Certolizumab pegol: A polyethylene glycolated fab′ fragment of humanized anti-tumor necrosis factor alpha monoclonal antibody for the treatment of Crohn's disease	Baker D.E.	Reviews in Gastroenterological Disorders	2008		Google Scholar
	Challenges in anti-infective therapy for skin conditions: Part 2	Fernandez-Obregon A.C., Shah D., Howell A.I., Bentahar I.T., Carrodeguas L., Siddiqui A., Ejiogu J.A.	Expert Review of Dermatology	2008	10.1586/17469872.3.3.395	Google Scholar
18698874	CNS adverse events associated with antiepileptic drugs	Kennedy G.M., Lhatoo S.D.	CNS Drugs	2008	10.2165/00023210-200822090-00003	Google Scholar
	Dermatomyositis	Maan M.A., Akhtar S.J., Haque H.	Journal of Pakistan Association of Dermatologists	2008		Google Scholar
18923231	Device-based nonspecific immunomodulation therapy (Celacade), and its potential role in the treatment of chronic heart failure	Sporter R.J., Kim J.-H., Frishman W.H.	Cardiology in Review	2008	10.1097/CRD.0b013e318188591c	Google Scholar
	Drugs in the hospital sector (excluding temporary use authorization) [Médicaments en secteur hospitalier (hors ATU)]	Grellet J., Gerbouin O.	Actualites Pharmaceutiques	2008		Google Scholar
18352852	Etanercept	Ducharme E., Weinberg J.M.	Expert Opinion on Biological Therapy	2008	10.1517/14712598.8.4.491	Google Scholar
18937672	Etanercept treatment in a hemodialysis patient with severe cyclosporine-resistant psoriasis and hepatitis C virus infection	Cassano N., Vena G.A.	International Journal of Dermatology	2008	10.1111/j.1365-4632.2008.03619.x	Google Scholar
18363545	Etanercept: An overview of its role in the treatment of psoriasis	Galindo M.P., Bartlett B.L., Gewirtzman A., Mendoza N., Tremaine A.M., Tyring S.K.	Expert Opinion on Drug Metabolism and Toxicology	2008	10.1517/17425255.4.3.305	Google Scholar
18336300	Fibrate-associated adverse effects beyond muscle and liver toxicity	Florentin M., Liberopoulos E.N., Mikhailidis D.P., Elisaf M.S.	Current Pharmaceutical Design	2008	10.2174/138161208783885362	Google Scholar
18394087	From conventional to cutting edge: The new era of biologics in treatment of psoriasis	Tzu J., Kerdel F.	Dermatologic Therapy	2008	10.1111/j.1529-8019.2008.00180.x	Google Scholar
18423260	Guidelines of care for the management of psoriasis and psoriatic arthritis. Section 1. Overview of psoriasis and guidelines of care for the treatment of psoriasis with biologics	Menter A., Gottlieb A., Feldman S.R., Van Voorhees A.S., Leonardi C.L., Gordon K.B., Lebwohl M., Koo J.Y.M., Elmets C.A., Korman N.J., Beutner K.R., Bhushan R.	Journal of the American Academy of Dermatology	2008	10.1016/j.jaad.2008.02.039	Google Scholar
	Hepatotoxic slimming aids and other herbal hepatotoxins	Chitturi S., Farrell G.C.	Journal of Gastroenterology and Hepatology (Australia)	2008	10.1111/j.1440-1746.2008.05310.x	Google Scholar
18171727	How should fungal nail infection be treated?		Drug and Therapeutics Bulletin	2008	10.1136/dtb.2007.12.0007	Google Scholar
18973096	Immunologic responses to therapeutic biologic agents	Purcell R.T., Lockey R.F.	Journal of Investigational Allergology and Clinical Immunology	2008		Google Scholar
18081542	Infliximab in dermatological treatment: Beyond psoriasis	Rigopoulos D., Korfitis C., Gregoriou S., Katsambas A.D.	Expert Opinion on Biological Therapy	2008	10.1517/14712598.8.1.123	Google Scholar
19382527	Inhibitors of tumor necrosis factor (TNF) in sarcoidosis: Who, what, and how to use them	Baughman R.P., Lower E.E., Drent M.	Sarcoidosis Vasculitis and Diffuse Lung Diseases	2008		Google Scholar
	Lithium and psoriasis: What primary care and family physicians should know	Jafferany M.	Primary Care Companion to the Journal of Clinical Psychiatry	2008	10.4088/PCC.v10n0602	Google Scholar
18700911	Long-term data in the treatment of psoriasis	Thaçi D.	British Journal of Dermatology	2008	10.1111/j.1365-2133.2008.08781.x	Google Scholar
18299666	Managing chronic hepatitis C in relapsers and non-responders	Montalbano M., Kemmer N., Neff G.W.	Minerva Gastroenterologica e Dietologica	2008		Google Scholar
18714844	Medicines and the kidney	Verpooten G.A.	Acta Clinica Belgica	2008	10.1179/acb.2008.024	Google Scholar
	Neonatal erythroderma: How to proceed?	Kanwar A.J., Dogra S.	Journal of Neonatology	2008		Google Scholar
	New drugs approved by the FDA: Agents pending FDA approval - Supplemental applications filed by manufacturer. Significant labeling changes	Baker D.E.	Hospital Pharmacy	2008	10.1310/hpj4307-586	Google Scholar
18631860	Nonimmunosuppressive effects of mammalian target of rapamycin inhibitors	Cruzado J.M.	Transplantation Reviews	2008	10.1016/j.trre.2007.09.003	Google Scholar
18422468	Pleiotropic effects of thiazolidinediones	Rizos C.V., Liberopoulos E.N., Mikhailidis D.P., Elisaf M.S.	Expert Opinion on Pharmacotherapy	2008	10.1517/14656566.9.7.1087	Google Scholar
18236459	Practical guidelines for the management of interferon-α-2b side effects in patients receiving adjuvant treatment for melanoma: Expert opinion	Hauschild A., Gogas H., Tarhini A., Middleton M.R., Testori A., Dréno B., Kirkwood J.M.	Cancer	2008	10.1002/cncr.23251	Google Scholar
18789721	Preparation and use of therapeutic antibodies primarily of human origin	Stiehm E.R., Keller M.A., Vyas G.N.	Biologicals	2008	10.1016/j.biologicals.2008.07.002	Google Scholar
18786498	Preventing and Managing the Side Effects of Isotretinoin	Brelsford M., Beute T.C.	Seminars in Cutaneous Medicine and Surgery	2008	10.1016/j.sder.2008.07.002	Google Scholar
18721531	Psoriasis, Inflammation, and Atrial Fibrillation	Liu T., Li G.	American Journal of Cardiology	2008	10.1016/j.amjcard.2008.06.031	Google Scholar
18547300	Safety and efficacy of alefacept, efalizumab, etanercept and infliximab in treating moderate to severe plaque psoriasis: A meta-analysis of randomized controlled trials	Brimhall A.K., King L.N., Licciardone J.C., Jacobe H., Menter A.	British Journal of Dermatology	2008	10.1111/j.1365-2133.2008.08673.x	Google Scholar
18410980	Safety of dermatologic drugs used in pregnant patients with psoriasis and other inflammatory skin diseases	Lam J., Polifka J.E., Dohil M.A.	Journal of the American Academy of Dermatology	2008	10.1016/j.jaad.2008.03.018	Google Scholar
	Scientific evidence of hydrotherapy, balneotherapy, thermotherapy, cryotherapy and thalassotherapy [Evidencia científica de la hidroterapia, balneoterapia, termoterapia, crioterapia y talasoterapia]	Vilà J.L.L.	Medicina Naturista	2008		Google Scholar
18638218	Systemic therapy of paediatric atopic dermatitis: An update	Borchard K.L.A., Orchard D.	Australasian Journal of Dermatology	2008	10.1111/j.1440-0960.2008.00451_1.x	Google Scholar
18311658	Terameprocol, a novel site-specific transcription inhibitor with anticancer activity	Smolewski P.	IDrugs	2008		Google Scholar
18779890	The combination of etanercept and methotrexate increases the effectiveness of treatment in active psoriasis despite inadequate effect of methotrexate therapy	Zachariae C., Mørk N.-J., Reunala T., Lorentzen H., Falk E., Karvonen S.-L., Johannesson A., Claŕeus B., Skov L., Mørk G., Walker S., Qvitzau S.	Acta Dermato-Venereologica	2008	10.2340/00015555-0511	Google Scholar
18983215	The epidemiology of drug-induced disorders: The kidney	Taber S.S., Pasko D.A.	Expert Opinion on Drug Safety	2008	10.1517/14740330802410462	Google Scholar
	The pharmacist, APF Label 5 and drug interactions	Roller L., Gowan J.	Australian Journal of Pharmacy	2008		Google Scholar
19033818	Tolerability of sibutramine during a 6-week treatment period in high-risk patients with cardiovascular disease and/or diabetes: A preliminary analysis of the sibutramine cardiovascular outcomes (SCOUT) trial	Maggioni A.P., Caterson I., Coutinho W., Finer N., Gaal L.V., Sharma A.M., Torp-Pedersen C., Bacher P., Shepherd G., Sun R., James P.	Journal of Cardiovascular Pharmacology	2008	10.1097/FJC.0b013e31818713d6	Google Scholar
	Treating psoriasis with adalimumab	Alwawi E.A., Mehlis S.L., Gordon K.B.	Therapeutics and Clinical Risk Management	2008		Google Scholar
18755367	Tumor necrosis factor antagonists in the therapy of psoriasis	Mössner R., Schön M.P., Reich K.	Clinics in Dermatology	2008	10.1016/j.clindermatol.2007.10.030	Google Scholar
18419423	Tumor necrosis factor-α at the intersection of mycobacterial immunity and pathogenesis: An important new address in medicine	Iseman M.D., Fischer A.	Clinical Infectious Diseases	2008	10.1086/587990	Google Scholar
18422565	Tumour necrosis factor inhibitors in ankylosing spondylitis	Reed M.R., Taylor A.L.	Internal Medicine Journal	2008	10.1111/j.1445-5994.2008.01639.x	Google Scholar
18698187	Update on biologics in juvenile idiopathic arthritis	Ilowite N.T.	Current Opinion in Rheumatology	2008	10.1097/BOR.0b013e3283060778	Google Scholar
19022808	Updated consensus statement on biological agents for the treatment of rheumatic diseases, 2008	Furst D.E., Keystone E.C., Kirkham B., Fleischmann R., Mease P., Breedveld F.C., Smolen J.S., Kalden J.R., Burmester G.R., Braun J., Emery P., Winthrop K., Bresnihan B., De Benedetti F., Dörner T., Gibofsky A., Schiff M.H., Sieper J., Singer N., Van Riel P.L.C.M., Weinblatt M.E., Weisman M.H.	Annals of the Rheumatic Diseases	2008	10.1136/ard.2008.100834	Google Scholar
18697777	Cardiovascular morbidity in psoriatic arthritis	Gladman D.D., Ang M., Su L., Tom B.D.M., Schentag C.T., Farewell V.T.	Annals of the Rheumatic Diseases	2009	10.1136/ard.2008.094839	Google Scholar
19415463	Nucleoside diphosphate kinase (NDPK, NM23, AWD): Recent regulatory advances in endocytosis, metastasis, psoriasis, insulin release, fetal erythroid lineage and heart failure; Translational medicine exemplified	Mehta A., Orchard S.	Molecular and Cellular Biochemistry	2009	10.1007/s11010-009-0114-5	Google Scholar
19445311	Calcitriol ointment 3 μg/g is safe and effective over 52 weeks for the treatment of mild to moderate plaque psoriasis	Lebwohl M., Ortonne J.-P., Andres P., Briantais P.	Cutis	2009		Google Scholar
19527820	A series of critically challenging case scenarios in moderate to severe psoriasis: A Delphi consensus approach	Strober B., Berger E., Cather J., Cohen D., Crowley J.J., Gordon K.B., Gottlieb A., Horn E.J., Kavanaugh A.F., Korman N.J., Krueger G.G., Leonardi C.L., Menter A., Schwartzman S., Sobell J.M., Young M.	Journal of the American Academy of Dermatology	2009	10.1016/j.jaad.2009.03.017	Google Scholar
19537380	Anti-TNF agents for the treatment of psoriasis	Kircik L.H., Del Rosso J.Q.	Journal of Drugs in Dermatology	2009		Google Scholar
19886308	Use of peritoneal dialysis and mesothelium in non primary renal conditions.	Gotloib L., Fudin R.	Advances in peritoneal dialysis. Conference on Peritoneal Dialysis	2009		Google Scholar
19915261	Generalized pustular psoriasis of pregnancy successfully treated with cyclosporine	Hazarika D.	Indian Journal of Dermatology, Venereology and Leprology	2009	10.4103/0378-6323.57743	Google Scholar
19932332	Evaluation and Management of Psoriasis: An Internist's Guide	Levine D., Gottlieb A.	Medical Clinics of North America	2009	10.1016/j.mcna.2009.08.003	Google Scholar
	Gateways to clinical trials: Summary	Tomillero A., Moral M.A.	Methods and Findings in Experimental and Clinical Pharmacology	2009	10.1358/mf.2009.31.4.1373959	Google Scholar
	Gateways to clinical trials: Summary	Tomillero A., Moral M.A.	Methods and Findings in Experimental and Clinical Pharmacology	2009		Google Scholar
19228144	Abatacept, a Novel CD80/86-CD28 T Cell Co-stimulation Modulator, in the treatment of rheumatoid arthritis	Korhonen R., Moilanen E.	Basic and Clinical Pharmacology and Toxicology	2009	10.1111/j.1742-7843.2009.00375.x	Google Scholar
19035976	Adalimumab for Crohn's disease with intolerance or lost response to infliximab: A 3-year single-centre experience	Oussalah A., Babouri A., Chevaux J.-B., Stancu L., Trouilloud I., Bensenane M., Boucekkine T., Bigard M.-A., Peyrin-Biroulet L.	Alimentary Pharmacology and Therapeutics	2009	10.1111/j.1365-2036.2008.03902.x	Google Scholar
18684743	Adalimumab for long-term treatment of psoriatic arthritis: 2-Year data from the Adalimumab Effectiveness in Psoriatic Arthritis Trial (ADEPT)	Mease P.J., Ory P., Sharp J.T., Ritchlin C.T., Van Den Bosch F., Wellborne F., Birbara C., Thomson G.T.D., Perdok R.J., Medich J., Wong R.L., Gladman D.D.	Annals of the Rheumatic Diseases	2009	10.1136/ard.2008.092767	Google Scholar
	Adalimumab for the treatment of psoriatic arthritis	Poddubnyy D.A., Rudwaleit M.	Expert Review of Clinical Immunology	2009	10.1586/eci.09.50	Google Scholar
19799828	Adalimumab in the treatment of psoriasis: Pooled efficacy and safety results from three pivotal studies	Papp K., Okun M., Vender R.	Journal of Cutaneous Medicine and Surgery	2009	10.2310/7750.2009.00022	Google Scholar
19147611	Adalimumab safety and mortality rates from global clinical trials of six immune-mediated inflammatory diseases	Burmester G.R., Mease P., Dijkmans B.A.C., Gordon K., Lovell D., Panaccione R., Perez J., Pangan A.L.	Annals of the Rheumatic Diseases	2009	10.1136/ard.2008.102103	Google Scholar
18992783	Adverse events after anthrax vaccination reported to the Vaccine Adverse Event Reporting System (VAERS), 1990-2007	Niu M.T., Ball R., Woo E.J., Burwen D.R., Knippen M., Braun M.M.	Vaccine	2009	10.1016/j.vaccine.2008.10.044	Google Scholar
	Anti tumor necrosis factor alpha (TNFα) therapy in ankylosing spondylitis - Asian perspective	Tsz Y.L., Huang F.	Current Rheumatology Reviews	2009	10.2174/157339709789208651	Google Scholar
19876788	Anti-cytokine antibodies for rheumatic diseases	Atzeni F., Sarzi-Puttini P.	Current Opinion in Investigational Drugs	2009		Google Scholar
19661545	Biologic therapies for psoriasis	De Felice C., Ardigo M., Berardesca E.	Journal of Rheumatology	2009	10.3899/jrheum.090228	Google Scholar
18808412	Biologic therapies for psoriasis: Practical experience in a U.K. tertiary referral centre	Warren R.B., Brown B.C., Lavery D., Ashcroft D.M., Griffiths C.E.M.	British Journal of Dermatology	2009	10.1111/j.1365-2133.2008.08865.x	Google Scholar
	Biologics in dermatologic therapy - An update	Coondoo A.	Indian Journal of Dermatology	2009	10.4103/0019-5154.55627	Google Scholar
	Biologics in the management of psoriasis	Bahner J.D., Cao L.Y., Korman N.J.	Clinical, Cosmetic and Investigational Dermatology	2009		Google Scholar
	Biologics: Target-specific treatment of systemic and cutaneous autoimmune diseases	Raychaudhuri S., Raychaudhuri S.	Indian Journal of Dermatology	2009	10.4103/0019-5154.53175	Google Scholar
19857207	British Association of Dermatologists' guidelines for biologic interventions for psoriasis 2009	Smith C.H., Anstey A.V., Barker J.N.W.N., Burden A.D., Chalmers R.J.G., Chandler D.A., Finlay A.Y., Griffiths C.E.M., Jackson K., McHugh N.J., McKenna K.E., Reynolds N.J., Ormerod A.D.	British Journal of Dermatology	2009	10.1111/j.1365-2133.2009.09505.x	Google Scholar
19356155	Clinical practice recommendations for bipolar disorder	Malhi G.S., Adams D., Lampe L., Paton M., O'connor N., Newton L.A., Walter G., Taylor A., Porter R., Mulder R.T., Berk M.	Acta Psychiatrica Scandinavica	2009	10.1111/j.1600-0447.2009.01383.x	Google Scholar
19758227	Colchicine revisited	Bhat A., Naguwa S.M., Cheema G.S., Gershwin M.E.	Annals of the New York Academy of Sciences	2009	10.1111/j.1749-6632.2009.04674.x	Google Scholar
19462404	Considerations in assessing the developmental and reproductive toxicity potential of biopharmaceuticals	Martin P.L., Breslin W., Rocca M., Wright D., Cavagnaro J.	Birth Defects Research Part B - Developmental and Reproductive Toxicology	2009	10.1002/bdrb.20197	Google Scholar
19519590	CTLA-4Ig: Uses and future directions	Ben-Shoshan M.	Recent Patents on Inflammation and Allergy Drug Discovery	2009	10.2174/187221309788489760	Google Scholar
	Dermatological therapy: Treatment of psoriasis in moderate and severe plates with etanercept [Tratamiento de la psoriasis en placas moderada y grave con etanercept]	Manel Casanova J., Sanmartín V., Martí R.M., Ferran M., Pujol R.M., Ribera M.	Piel	2009	10.1016/S0213-9251(09)70337-5	Google Scholar
	Etanercept in the treatment of plaque psoriasis	Nguyen T.U., Koo J.	Clinical, Cosmetic and Investigational Dermatology	2009		Google Scholar
19712190	European S3-guidelines on the systemic treatment of psoriasis vulgaris	Pathirana D., Ormerod A.D., Saiag P., Smith C., Spuls P.I., Nast A., Barker J., Bos J.D., Burmester G.-R., Chimenti S., Dubertret L., Eberlein B., Erdmann R., Ferguson J., Girolomoni G., Gisondi P., Giunta A., Griffiths C., Hönigsmann H., Hussain M., Jobling R., Karvonen S.-L., Kemeny L., Kopp I., Leonardi C., MacCarone M., Menter A., Mrowietz U., Naldi L., Nijsten T., Ortonne J.-P., Orzechowski …	Journal of the European Academy of Dermatology and Venereology	2009	10.1111/j.1468-3083.2009.03389.x	Google Scholar
19439745	Fungal nail disease	De Berker D.	New England Journal of Medicine	2009	10.1056/NEJMcp0804878	Google Scholar
19333874	Fusion-proteins as biopharmaceuticals - Applications and challenges	Schmidt S.R.	Current Opinion in Drug Discovery and Development	2009		Google Scholar
19455266	Gateways to clinical trials: Summary	Tomillero A., Moral M.A.	Methods and Findings in Experimental and Clinical Pharmacology	2009		Google Scholar
	Golimumab	Levien T.L., Baker D.E., Cada D.J.	Hospital Pharmacy	2009	10.1310/hpj4410-894	Google Scholar
19531906	Health problems in cold work	Mäkinen T.M., Hassi J.	Industrial Health	2009	10.2486/indhealth.47.207	Google Scholar
19213236	Hidradenitis suppurativa managed with adalimumab	Yamauchi P.S., Mau N.	Journal of Drugs in Dermatology	2009		Google Scholar
	How effective are intravenous immunoglobulins in pediatric dermatology?	Nanda A.	Expert Review of Dermatology	2009	10.1586/17469872.4.1.37	Google Scholar
	Iron behaving badly: Inappropriate iron chelation as a major contributor to the aetiology of vascular and other progressive inflammatory and degenerative diseases	Kell D.B.	BMC Medical Genomics	2009	10.1186/1755-8794-2-2	Google Scholar
19453201	Lithium: Updated human knowledge using an evidence-based approach: Part III: Clinical safety	Grandjean E.M., Aubry J.-M.	CNS Drugs	2009	10.2165/00023210-200923050-00004	Google Scholar
19222513	Long-term safety of biologics in dermatology	Lima X.T., Seidler E.M., Lima H.C., Kimball A.B.	Dermatologic Therapy	2009	10.1111/j.1529-8019.2008.01212.x	Google Scholar
19213230	Management of moderate to severe plaque psoriasis (part I): Clinical update on antitumor necrosis factor agents	Sobell J.M., Kalb B R.E., Weinberg J.M.	Journal of Drugs in Dermatology	2009		Google Scholar
19436346	Medical disorders and pregnancy. Gastrointestinal, neurological, cardiovascular and dermatological disorders [Patología médica y embarazo. Trastornos gastrointestinales, neurológicos, cardiovasculares y dermatológicos]	Pérez Rodríguez A.F., Roche M., Larrañaga C.	Anales del Sistema Sanitario de Navarra	2009	10.23938/assn.0186	Google Scholar
19538686	Medicating mood with maintenance in mind: Bipolar depression pharmacotherapy	Malhi G.S., Adams D., Berk M.	Bipolar Disorders	2009	10.1111/j.1399-5618.2009.00711.x	Google Scholar
19474828	Monoclonal antibodies for podocytopathies: Rationale and clinical responses	Marasà M., Kopp J.B.	Nature Reviews Nephrology	2009	10.1038/nrneph.2009.70	Google Scholar
19150270	Mycophenolate mofetil in dermatology	Orvis A.K., Wesson S.K., Breza Jr. T.S., Church A.A., Mitchell C.L., Watkins S.W.	Journal of the American Academy of Dermatology	2009	10.1016/j.jaad.2008.08.049	Google Scholar
19393838	Nebivolol: A third-generation β-blocker for hypertension	Cheng J.W.M.	Clinical Therapeutics	2009	10.1016/j.clinthera.2009.03.007	Google Scholar
19222517	New biologics for psoriasis and psoriatic arthritis	Rozenblit M., Lebwohl M.	Dermatologic Therapy	2009	10.1111/j.1529-8019.2008.01216.x	Google Scholar
19614812	New drug therapies and their effect on the skin [Neue Therapeutika und ihre Auswirkungen auf die Haut]	Treudler R.	JDDG - Journal of the German Society of Dermatology	2009	10.1111/j.1610-0387.2009.07139.x	Google Scholar
19954387	Non-psoriatic dermatologic uses of monoclonal antibody therapy Monoclonal antibody therapy	Sockolov M.E., Alikhan A., Zargari O.	Journal of Dermatological Treatment	2009	10.3109/09546630902936778	Google Scholar
19242391	Pharmacological interactions of anti-microbial agents in odontology	Gómez-Moreno G., Guardia J., Cutando A., Calvo-Guirado J.-L.	Medicina Oral, Patologia Oral y Cirugia Bucal	2009		Google Scholar
19799832	Practical aspects of prescribing a biologic	Poulin Y., Bourcier M.	Journal of Cutaneous Medicine and Surgery	2009	10.2310/7750.2009.00026	Google Scholar
19179637	Projecting future drug expenditures-2009	Hoffman J.M., Shah N.D., Vermeulen L.C., Doloresco F., Martin P.K., Blake S., Matusiak L., Hunkler R.J., Schumock G.T.	American Journal of Health-System Pharmacy	2009	10.2146/ajhp080636	Google Scholar
19614648	Psoriasis: An opportunity to identify cardiovascular risk	Tobin A.M., Kirby B.	British Journal of Dermatology	2009	10.1111/j.1365-2133.2009.09372.x	Google Scholar
19922726	Randomised controlled trial of the use of three dressing preparations in the management of chronic ulceration of the foot in diabetes	Jeffcoate W.J., Price P.E., Phillips C.J., Game F.L., Mudge E., Davies S., Amery C.M., Edmonds M.E., Gibby O.M., Johnson A.B., Jones G.R., Masson E., Patmore J.E., Price D., Rayman G., Harding K.G.	Health Technology Assessment	2009	10.3310/hta13540	Google Scholar
	Report from the USA [Bericht aus den USA]	Ruppelt U.	Pharmazeutische Industrie	2009		Google Scholar
19782908	RS3PE Syndrome: Extending spectrum?	Álvarez Díaz H.	European Journal of Internal Medicine	2009	10.1016/j.ejim.2008.10.004	Google Scholar
19500484	Sensitivity analysis in economic evaluation: An audit of NICE current practice and a review of its use and value in decision-making	Andronis L., Barton P., Bryan S.	Health Technology Assessment	2009	10.3310/hta13290	Google Scholar
19685658	Systemic therapies for pediatric atopic dermatitis: A review for the primary care physician	Shaw M.G., Burkhart C.N., Morrell D.S.	Pediatric Annals	2009	10.3928/00904481-20090622-08	Google Scholar
	Targeting JAK/STAT signaling pathway in inflammatory diseases	Malemud C.J., Pearlman E.	Current Signal Transduction Therapy	2009	10.2174/157436209789057467	Google Scholar
19717009	The future of multiple sclerosis therapy	Kieseier B.C., Wiendl H., Hartung H.-P., Stüve O.	Pharmacological Research	2009	10.1016/j.phrs.2009.03.016	Google Scholar
19460545	The Impact of Everolimus on Renal Function in Maintenance Liver Transplantation	De Simone P., Precisi A., Petruccelli S., Balzano E., Carrai P., Catalano G., Campani D., Filipponi F.	Transplantation Proceedings	2009	10.1016/j.transproceed.2009.03.051	Google Scholar
19233493	The protective role of curcumin in cardiovascular diseases	Wongcharoen W., Phrommintikul A.	International Journal of Cardiology	2009	10.1016/j.ijcard.2009.01.073	Google Scholar
18729731	The treatment of hyperhomocysteinemia	Maron B.A., Loscalzo J.	Annual Review of Medicine	2009	10.1146/annurev.med.60.041807.123308	Google Scholar
19330170	The value of drug repositioning in the current pharmaceutical market	Tobinick E.L.	Drug News and Perspectives	2009	10.1358/dnp.2009.22.2.1343228	Google Scholar
19114125	Therapeutic monoclonal antibodies in ophthalmology	Rodrigues E.B., Farah M.E., Maia M., Penha F.M., Regatieri C., Melo G.B., Pinheiro M.M., Zanetti C.R.	Progress in Retinal and Eye Research	2009	10.1016/j.preteyeres.2008.11.005	Google Scholar
19689289	TNF-alpha as a therapeutic target in inflammatory diseases, ischemia-reperfusion injury and trauma	Esposito E., Cuzzocrea S.	Current Medicinal Chemistry	2009	10.2174/092986709788803024	Google Scholar
19230974	Tumor Necrosis Factor and the consequences of its ablation in vivo	Efimov G.A., Kruglov A.A., Tillib S.V., Kuprash D.V., Nedospasov S.A.	Molecular Immunology	2009	10.1016/j.molimm.2009.01.007	Google Scholar
	Tumor necrosis factor inhibitors as therapeutic choice in psoriasis	Digiuseppe D., Feliciani C.	Anti-Inflammatory and Anti-Allergy Agents in Medicinal Chemistry	2009	10.2174/187152309787580766	Google Scholar
19548860	Type I IFNs and their role in the development of autoimmune diseases	Burdick L.M., Somani N., Somani A.-K.	Expert Opinion on Drug Safety	2009	10.1517/14740330903066726	Google Scholar
19882785	Ustekinumab - Suspicion of carcinogenicity: Too great a risk for psoriasis patients		Prescrire International	2009		Google Scholar
19537833	Ustekinumab: A new option in psoriasis therapy	Chien A.L., Elder J.T., Ellis C.N.	Drugs	2009	10.2165/00003495-200969090-00001	Google Scholar
20091657	Effect of cyclosporine on blood pressure.	Robert N., Wong G.W., Wright J.M.	Cochrane database of systematic reviews (Online)	2010		Google Scholar
20509717	Allopurinol in dermatology	Tsai T.-F., Yeh T.-Y.	American Journal of Clinical Dermatology	2010	10.2165/11533190-000000000-00000	Google Scholar
20802008	TNF-α antagonists beyond approved indications: Stories of success and prospects for the future	Karampetsou M.P., Liossis S.-N.C., Sfikakis P.P.	QJM	2010	10.1093/qjmed/hcq152	Google Scholar
	Psoriasis and cardiomyopathy: An intriguing association	Prakash A., Deepshikha	Indian Journal of Dermatology	2010	10.4103/0019-5154.70689	Google Scholar
	A comparison of the clinical effectiveness and cost-effectiveness of treatments for moderate to severe psoriasis	Hankin C.S., Bhatia N.D., Goldenberg G., Bronstone A., Dunn J.D., Burgoyne D., Knispel J., Gleeson J.M., Lopes M.	Drug Benefit Trends	2010		Google Scholar
	Summary	Tomillero A., Moral M.A.	Methods and Findings in Experimental and Clinical Pharmacology	2010	10.1358/mf.2010.32.4.1507200	Google Scholar
21122513	A decade of infliximab: The Austrian evidence based consensus on the safe use of infliximab in inflammatory bowel disease	Miehsler W., Novacek G., Wenzl H., Vogelsang H., Knoflach P., Kaser A., Dejaco C., Petritsch W., Kapitan M., Maier H., Graninger W., Tilg H., Reinisch W.	Journal of Crohn's and Colitis	2010	10.1016/j.crohns.2009.12.001	Google Scholar
20377585	A phase IIIb, multicentre, randomized, double-blind, vehicle-controlled study of the efficacy and safety of adalimumab with and without calcipotriol/betamethasone topical treatment in patients with moderate to severe psoriasis: The BELIEVE study	Thaçi D., Ortonne J.-P., Chimenti S., Ghislain P.-D., Arenberger P., Kragballe K., Saurat J.-H., Khemis A., Sprøgel P., Esslinger H.-U., Unnebrink K., Kupper H.	British Journal of Dermatology	2010	10.1111/j.1365-2133.2010.09791.x	Google Scholar
20507398	Adalimumab in Japanese patients with moderate to severe chronic plaque psoriasis: Efficacy and safety results from a Phase II/III randomized controlled study	Asahina A., Nakagawa H., Etoh T., Ohtsuki M.	Journal of Dermatology	2010	10.1111/j.1346-8138.2009.00748.x	Google Scholar
20136676	Adverse drug reactions to biologics [Unerwünschte Arzneimittelreaktionen auf Biologika]	Scherer K., Spoerl D., Bircher A.J.	JDDG - Journal of the German Society of Dermatology	2010	10.1111/j.1610-0387.2010.07339.x	Google Scholar
	Adverse effects of biological agents in the treatment of psoriasis	Rongioletti F., Burlando M., Parodi A.	American Journal of Clinical Dermatology	2010	10.2165/1153420-S0-000000000-00000	Google Scholar
20227030	Adverse effects of biologics used for treating IBD	Stallmach A., Hagel S., Bruns T.	Best Practice and Research: Clinical Gastroenterology	2010	10.1016/j.bpg.2010.01.002	Google Scholar
20878586	American Academy of Dermatology - 2010 summer meeting	Carlos M., Goldenberg G.	IDrugs	2010		Google Scholar
20737162	Anti-inflammatory treatment of uveitis with biologicals: New treatment options that reflect pathogenetic knowledge of the disease	Heiligenhaus A., Thurau S., Hennig M., Grajewski R.S., Wildner G.	Graefe's Archive for Clinical and Experimental Ophthalmology	2010	10.1007/s00417-010-1485-8	Google Scholar
20394634	Benefit-risk assessment of tumour necrosis factor antagonists in the treatment of psoriasis	Langley R.G., Strober B.E., Gu Y., Rozzo S.J., Okun M.M.	British Journal of Dermatology	2010	10.1111/j.1365-2133.2010.09707.x	Google Scholar
20510761	Biologic drugs for the treatment of hidradenitis suppurativa: An evidence-based review	Shuja F., Chan C.S., Rosen T.	Dermatologic Clinics	2010	10.1016/j.det.2010.03.012	Google Scholar
	Biological response modifiers	Murthy T.E.G.K., Sri Janaki K., Nagarjuna S., Sangeetha P., Sindhura S.	International Journal of PharmTech Research	2010		Google Scholar
20837498	BSR and BHPR rheumatoid arthritis guidelines on safety of anti-TNF therapies	Ding T., Ledingham J., Luqmani R., Westlake S., Hyrich K., Lunt M., Kiely P., Bukhari M., Abernethy R., Bosworth A., Ostor A., Gadsby K., Mckenna F., Finney D., Dixey J., Deighton C.	Rheumatology	2010	10.1093/rheumatology/keq249a	Google Scholar
	Coleus forskohlii: A comprehensive review on morphology, phytochemistry and pharmacological aspects	Kavitha C., Rajamani K., Vadivel E.	Journal of Medicinal Plants Research	2010		Google Scholar
	Comparative effectiveness hits medical devices	Lin J., Horn H., Henry J.	In Vivo	2010		Google Scholar
	Comparison of ustekinumab and etanercept for moderate-to-severe psoriasis	Griffiths C.E.M., Strober B.E., Van De Kerkhof P., Ho V., Fidelus-Gort R., Yeilding N., Guzzo C., Xia Y., Zhou B., Li S., Dooley L.T., Goldstein N.H., Menter A.	New England Journal of Medicine	2010	10.1056/NEJMoa0810652	Google Scholar
20205055	Current and future treatments for relapsing-remitting multiple sclerosis	Birnbaum G.	Current Opinion in Drug Discovery and Development	2010		Google Scholar
20590580	Current status and new developments in the treatment of psoriasis and psoriatic arthritis with biological agents	Weger W.	British Journal of Pharmacology	2010	10.1111/j.1476-5381.2010.00702.x	Google Scholar
	Cytotoxic therapy with diphtheria toxin fusion proteins	Woo J.H., Frankel A., Neville Jr. D.M.	Drugs of the Future	2010	10.1358/dof.2010.035.010.1534010	Google Scholar
	Drug induced myopathies [Miopatías farmacógenas]	Olivé A.	Reumatologia Clinica	2010	10.1016/j.reuma.2010.05.002	Google Scholar
20605254	Efficacy and safety of adalimumab across subgroups of patients with moderate to severe psoriasis	Menter A., Gordon K.B., Leonardi C.L., Gu Y., Goldblum O.M.	Journal of the American Academy of Dermatology	2010	10.1016/j.jaad.2009.09.040	Google Scholar
	Efficacy and safety of biologicals against immune-mediated diseases: Do benefits outweigh risks?	Korkina L., Trakhtman P., De Luca C., Leoni L., Raskovic D., Pastore S.	Drugs of Today	2010	10.1358/dot.2010.46.2.1452078	Google Scholar
	Efficacy and Safety of Efalizumab in Patients with Moderate-to-Severe Plaque Psoriasis Resistant to Previous Anti-Psoriatic Treatment: Results of a Multicentre, Open-label, Phase IIIb/IV Trial	Lotti T., Chimenti S., Katsambas A., Ortonne J.-P., Dubertret L., Licu D., Simon J.	Archives of Drug Information	2010	10.1111/j.1753-5174.2009.00026.x	Google Scholar
20185386	Efficacy and safety of etanercept in children and adolescents aged ≥ 8 years with severe plaque psoriasis	Landells I., Paller A.S., Pariser D., Kricorian G., Foehl J., Molta C., Freundlich B.	European Journal of Dermatology	2010	10.1684/ejd.2010.0911	Google Scholar
20446825	Efficacy and safety of ustekinumab and etanercept for the treatment of psoriasis	Uhlenhake E.E., Feldman S.R.	Expert Opinion on Biological Therapy	2010	10.1517/14712598.2010.487061	Google Scholar
	Efficacy, tolerability and safety of biologic therapy in rheumatoid disease: Patient considerations	Horton S., Buch M.H., Emery P.	Drug, Healthcare and Patient Safety	2010	10.2147/DHPS.S6317	Google Scholar
19590986	Evidence for the use of intravenous immunoglobulins - A review of the literature	Kivity S., Katz U., Daniel N., Nussinovitch U., Papageorgiou N., Shoenfeld Y.	Clinical Reviews in Allergy and Immunology	2010	10.1007/s12016-009-8155-9	Google Scholar
21194591	Golimumab: Review of the efficacy and tolerability of a recently approved tumor necrosis factor-α inhibitor	Boyce E.G., Halilovic J., Stan-Ugbene O.	Clinical Therapeutics	2010	10.1016/j.clinthera.2010.09.003	Google Scholar
20715393	How and when to use biologics in psoriasis	Kircik L.H., Gonzalez M.E.	Journal of Drugs in Dermatology	2010		Google Scholar
	Implications of the angiotensin converting enzyme gene insertion/deletion polymorphism in health and disease: A snapshot review	Gard P.R.	International Journal of Molecular Epidemiology and Genetics	2010		Google Scholar
19538178	Inflammatory markers in essential hypertension: Potential clinical implications	Stefanadi E., Tousoulis D., Androulakis E.S., Papageorgiou N., Charakida M., Siasos G., Tsioufis C., Stefanadis C.	Current Vascular Pharmacology	2010	10.2174/157016110791330870	Google Scholar
20732649	Inhibition of JAK kinases in patients with rheumatoid arthritis: Scientific rationale and clinical outcomes	Riese R.J., Krishnaswami S., Kremer J.	Best Practice and Research: Clinical Rheumatology	2010	10.1016/j.berh.2010.02.003	Google Scholar
20419594	Is PDE4 too difficult a drug target?	Higgs G.	Current Opinion in Investigational Drugs	2010		Google Scholar
	Lithium is still a first-line option in the treatment of patients with bipolar disorder		Drugs and Therapy Perspectives	2010	10.2165/11203610-000000000-00000	Google Scholar
	Long-term use of adalimumab in the treatment of moderate to severe plaque psoriasis: A review of the literature	Moore A.Y., Richardson B.S.	Clinical, Cosmetic and Investigational Dermatology	2010	10.2147/ccid.s4560	Google Scholar
20463432	Management of rheumatic diseases during pregnancy	Elliott A.B., Chakravarty E.F.	Postgraduate Medicine	2010	10.3810/pgm.2010.05.2160	Google Scholar
20080817	Managing comorbid disease in patients with psoriasis	Boehncke W.-H., Boehncke S., Schön M.P.	BMJ (Online)	2010	10.1136/bmj.b5666	Google Scholar
20016509	Mixed results with modulation of T H-17 cells in human autoimmune diseases	Steinman L.	Nature Immunology	2010	10.1038/ni.1803	Google Scholar
	New drug review 2010	DeRuiter J., Holston P.L.	U.S. Pharmacist	2010		Google Scholar
	Psoriasis a chronic, non-contagious autoimmune disease: A conventional treatment	Pandey S.	International Journal of Pharmaceutical Sciences Review and Research	2010		Google Scholar
20078231	Psoriasis and its treatment with adalimumab Iaconi, Feldman & Balkrishnan Adalimumab	Iaconi A., Feldman S.R., Balkrishnan R.	Expert Opinion on Biological Therapy	2010	10.1517/14712590903493428	Google Scholar
	Psoriatic arthritis and its novel therapeutics	Farhey Y., Hess E.V.	Current Rheumatology Reviews	2010	10.2174/157339710790827687	Google Scholar
20969551	Psoriatic arthritis update on pathophysiology, assessment, and management	Mease P.J.	Bulletin of the NYU Hospital for Joint Diseases	2010		Google Scholar
20721823	Purines 2010: Adenine nucleosides and nucleotides in biomedicine	Sereda M.J.	IDrugs	2010		Google Scholar
	Safety and clinical efficacy of golimumab in the treatment of arthritides	Simsek I., Yazici Y.	Drug, Healthcare and Patient Safety	2010	10.2147/DHPS.S6187	Google Scholar
20615177	Safety of therapeutic monoclonal antibodies	Niebecker R., Kloft C.	Current Drug Safety	2010	10.2174/157488610792246055	Google Scholar
21665123	Seronegative spondyloarthritis	Zochling J., Smith E.U.R.	Best Practice and Research: Clinical Rheumatology	2010	10.1016/j.berh.2011.02.002	Google Scholar
20433955	Strategies after the failure of the first anti-tumor necrosis factor α agent in rheumatoid arthritis	Papagoras C., Voulgari P.V., Drosos A.A.	Autoimmunity Reviews	2010	10.1016/j.autrev.2010.04.002	Google Scholar
20508873	Summary	Tomillero A., Moral M.A.	Methods and Findings in Experimental and Clinical Pharmacology	2010	10.1358/mf.2010.32.4.1507200	Google Scholar
20649798	Switching from etanercept to adalimumab is effective and safe: Results in 30 patients with psoriasis with primary failure, secondary failure or intolerance to etanercept	Van Lümig P.P.M., Lecluse L.L.A., Driessen R.J.B., Spuls P.I., Boezeman J.B., Van De Kerkhof P.C.M., De Jong E.M.G.J.	British Journal of Dermatology	2010	10.1111/j.1365-2133.2010.09950.x	Google Scholar
	Syndromes recorded: Asthma/COPD in 1 [Ziektebeelden vastgelegd: Astma/COPD op 1]		Pharmaceutisch Weekblad	2010		Google Scholar
20712557	The pharmacological treatment of bipolar disorder in primary care	Malhi G.S., Adams D., Berk M.	Medical Journal of Australia	2010	10.5694/j.1326-5377.2010.tb03894.x	Google Scholar
21091671	The role of drugs in the induction and/or exacerbation of psoriasis	Basavaraj K.H., Ashok N.M., Rashmi R., Praveen T.K.	International Journal of Dermatology	2010	10.1111/j.1365-4632.2010.04570.x	Google Scholar
	The role of microRNAs in human diseases	Ardekani A.M., Naeini M.M.	Avicenna Journal of Medical Biotechnology	2010		Google Scholar
20305665	The safety and side effects of monoclonal antibodies	Hansel T.T., Kropshofer H., Singer T., Mitchell J.A., George A.J.T.	Nature Reviews Drug Discovery	2010	10.1038/nrd3003	Google Scholar
20430305	The Treatment of Moderate-to-Severe Psoriasis: Prescreening and Monitoring Psoriatic Patients on Biologics	Levine D., Strober B.E.	Seminars in Cutaneous Medicine and Surgery	2010	10.1016/j.sder.2010.02.003	Google Scholar
20218921	The use of ustekinumab in autoimmune disease	Ryan C., Thrash B., Warren R.B., Menter A.	Expert Opinion on Biological Therapy	2010	10.1517/14712591003724670	Google Scholar
20155217	The year's new drugs & biologics - 2009	Graul A.I., Sorbera L., Pina P., Tell M., Cruces E., Rosa E., Stringer M., Castañer R., Revel L.	Drug News and Perspectives	2010	10.1358/dnp.2010.23.1.1440373	Google Scholar
20692548	Toxicity and Monitoring of Immunosuppressive Therapy Used in Systemic Autoimmune Diseases	Meyer K.C., Decker C., Baughman R.	Clinics in Chest Medicine	2010	10.1016/j.ccm.2010.05.006	Google Scholar
	Update of the management of chronic psoriasis: New approaches and emerging treatment options	Laws P.M., Young H.S.	Clinical, Cosmetic and Investigational Dermatology	2010		Google Scholar
19995740	Updated consensus statement on biological agents for the treatment of rheumatic diseases, 2009	Furst D.E., Keystone E.C., Fleischmann R., Mease P., Breedveld F.C., Smolen J.S., Kalden J.R., Braun J., Bresnihan B., Burmester G.R., De Benedetti F., Dörner T., Emery P., Gibofsky A., Kavanaugh A., Kirkham B., Schiff M.H., Sieper J., Singer N., Van Riel P.L.C.M., Weinblatt M.E., Weisman M.H., Winthrop K.	Annals of the Rheumatic Diseases	2010	10.1136/ard.2009.123885	Google Scholar
20103613	Written medicine information from English-speaking countries - How does it compare?	Luk A., Tasker N., Raynor D.K.T., Aslani P.	Annals of Pharmacotherapy	2010	10.1345/aph.1M402	Google Scholar
21371293	Contemporary epidemiology of gout in the UK general population	Cea Soriano L., Rothenbacher D., Choi H.K., García Rodríguez L.A.	Arthritis Research and Therapy	2011	10.1186/ar3272	Google Scholar
21397983	Quality of life in cutaneous lupus erythematosus	Klein R., Moghadam-Kia S., Taylor L., Coley C., Okawa J., Lomonico J., Chren M.-M., Werth V.P.	Journal of the American Academy of Dermatology	2011	10.1016/j.jaad.2010.02.008	Google Scholar
21459943	High prevalence of subclinical left ventricular dysfunction in patients with psoriatic arthritis	Shang Q., Tam L.-S., Yip G.W.-K., Sanderson J.E., Zhang Q., Li E.K.-M., Yu C.-M.	Journal of Rheumatology	2011	10.3899/jrheum.101136	Google Scholar
21711339	Medical comorbidity associated with psoriasis in adults: A population-based study	Yang Y.-W., Keller J.J., Lin H.-C.	British Journal of Dermatology	2011	10.1111/j.1365-2133.2011.10494.x	Google Scholar
21806508	Development of high-output heart failure after correction of central venous occlusion: A case report	Turgutalp K., Horoz M., Ozcan T., Yildiz A., Oguz E.G., Kiykim A.	Renal Failure	2011	10.3109/0886022X.2011.602458	Google Scholar
22014983	Iatrogenic effects of biologics for psoriasis	Stevenson M.L., Lebwohl M.	Clinics in Dermatology	2011	10.1016/j.clindermatol.2011.08.002	Google Scholar
	Acute respiratory distress syndrome complicating generalized pustular psoriasis (psoriasis-associated aseptic pneumonitis)	Kluger N., Bessis D., Guillot B., Girard C.	Journal of the American Academy of Dermatology	2011	10.1016/j.jaad.2009.11.022	Google Scholar
21736530	A pharmacoeconomic analysis of severe psoriasis therapy: A review of treatment choices and cost efficiency	Staidle J.P., Dabade T.S., Feldman S.R.	Expert Opinion on Pharmacotherapy	2011	10.1517/14656566.2011.590475	Google Scholar
22143849	Access to new medicines in New Zealand compared to Australia	Wonder M., Milne R.	New Zealand Medical Journal	2011		Google Scholar
21083543	Adalimumab for moderate to severe chronic plaque psoriasis: Efficacy and safety of retreatment and disease recurrence following withdrawal from therapy	Papp K., Crowley J., Ortonne J.-P., Leu J., Okun M., Gupta S.R., Gu Y., Langley R.G.	British Journal of Dermatology	2011	10.1111/j.1365-2133.2010.10139.x	Google Scholar
21173304	Adalimumab for treatment of moderate to severe chronic plaque psoriasis of the hands and feet: Efficacy and safety results from REACH, a randomized, placebo-controlled, double-blind trial	Leonardi C., Langley R.G., Papp K., Tyring S.K., Wasel N., Vender R., Unnebrink K., Gupta S.R., Valdecantos W.C., Bagel J.	Archives of Dermatology	2011	10.1001/archdermatol.2010.384	Google Scholar
22017198	Adenosine receptor targeting in health and disease	Gessi S., Merighi S., Fazzi D., Stefanelli A., Varani K., Borea P.A.	Expert Opinion on Investigational Drugs	2011	10.1517/13543784.2011.627853	Google Scholar
21910796	Adverse cutaneous reactions secondary to tyrosine kinase inhibitors including imatinib mesylate, nilotinib, and dasatinib	Amitay-Laish I., Stemmer S.M., Lacouture M.E.	Dermatologic Therapy	2011	10.1111/j.1529-8019.2011.01431.x	Google Scholar
20013267	Anti-TNF therapies: A comprehensive analysis of adverse effects associated with immunosuppression	Connor V.	Rheumatology International	2011	10.1007/s00296-009-1292-x	Google Scholar
21185611	Anti-TNF therapy in the injured spinal cord	Esposito E., Cuzzocrea S.	Trends in Pharmacological Sciences	2011	10.1016/j.tips.2010.11.009	Google Scholar
21808288	Biologic therapies in non-rheumatic diseases: Lessons for rheumatologists?	Bell G.M., Reynolds G., Isaacs J.D.	Nature Reviews Rheumatology	2011	10.1038/nrrheum.2011.106	Google Scholar
21454422	Can UV exposure reduce mortality?	Berwick M.	Cancer Epidemiology Biomarkers and Prevention	2011	10.1158/1055-9965.EPI-10-1255	Google Scholar
20809925	Candida krusei bronchopneumonia with nodular infiltrates in a patient with chronic renal failure on haemodialysis - case report and review of literature	Imtiaz T., Thomson F., Innes A., du Toit F.C., Bal A.M.	Mycoses	2011	10.1111/j.1439-0507.2010.01925.x	Google Scholar
21905258	Cardiovascular and other comorbidities in patients with psoriatic arthritis: A comparison with patients with psoriasis	Husted J.A., Thavaneswaran A., Chandran V., Eder L., Rosen C.F., Cook R.J., Gladman D.D.	Arthritis Care and Research	2011	10.1002/acr.20627	Google Scholar
21362790	Cardiovascular comorbidities in psoriasis and psoriatic arthritis: Pathogenesis, consequences for patient management, and future research agenda: A report from the GRAPPA 2009 annual meeting	Boehncke W.-H., Gladman D.D., Chandran V.	Journal of Rheumatology	2011	10.3899/jrheum.101124	Google Scholar
21933899	Comparison of serum human epididymis protein 4 with cancer antigen 125 as a tumor marker in patients with malignant and nonmalignant diseases	Escudero J.M., Auge J.M., Filella X., Torne A., Pahisa J., Molina R.	Clinical Chemistry	2011	10.1373/clinchem.2010.157073	Google Scholar
21925444	Consensus statement of the spanish society of rheumatology on risk management of biologic therapy in rheumatic patients [Consenso SER sobre la gestión de riesgo del tratamiento con terapias biológicas en pacientes con enfermedades reumáticas]	Reino J.G., Loza E., Andreu J.L., Balsa A., Batlle E., Cañete J.D., Collantes Estévez E., Fernández Carballido C., Fernández Sueiro J.L., García de Vicuña R., González-Álvaro I., González Fernández C., Juanola X., Linares L.F., Marenco J.L., Martín Mola E., Moreno Ramos M., Mulero Mendoza J., Muñoz Fernández S., Queiro R., Richi Alberti P., Sanz J., Tornero Molina J., Zarco Montejo P., Carmona L.	Reumatologia Clinica	2011	10.1016/j.reuma.2011.05.002	Google Scholar
21794810	Consensus statement of the Spanish Society of Rheumatology on the management of biologic therapies in psoriatic arthritis [Documento SER de consenso sobre el uso de terapias biológicas en la artritis psoriásica]	Fernández Sueiro J.L., Juanola Roura X., Cañete Crespillo J.D.D., Torre Alonso J.C., García de Vicuña R., Queiro Silva R., Ariza Ariza R., Batlle Gualda E., Loza Santamaría E.	Reumatologia Clinica	2011	10.1016/j.reuma.2011.02.001	Google Scholar
21888852	Cytokines in acute kidney injury (AKI)	Lee D.W., Faubel S., Edelstein C.L.	Clinical Nephrology	2011	10.5414/CN106921	Google Scholar
21056504	Do established health-related quality-of-life measures adequately capture the impact of chronic conditions on subjective well-being?	Böckerman P., Johansson E., Saarni S.I.	Health Policy	2011	10.1016/j.healthpol.2010.10.008	Google Scholar
21852468	Drug developers finally take aim at a neglected Disease	Leslie M.	Science	2011	10.1126/science.333.6045.933	Google Scholar
21654146	Drug repositioning: Re-investigating existing drugs for new therapeutic indications	Padhy B.M., Gupta Y.K.	Journal of Postgraduate Medicine	2011	10.4103/0022-3859.81870	Google Scholar
21214631	Efficacy and safety of adalimumab in patients with psoriasis previously treated with anti-tumour necrosis factor agents: Subanalysis of BELIEVE	Ortonne J.-P., Chimenti S., Reich K., Gniadecki R., Sprøgel P., Unnebrink K., Kupper H., Goldblum O., Thaçi D.	Journal of the European Academy of Dermatology and Venereology	2011	10.1111/j.1468-3083.2010.03944.x	Google Scholar
21554150	Efficacy and safety of adalimumab treatment in patients with rheumatoid arthritis, ankylosing spondylitis and psoriatic arthritis	Poddubnyy D., Rudwaleit M.	Expert Opinion on Drug Safety	2011	10.1517/14740338.2011.581661	Google Scholar
	Epigenetic changes induced by curcumin and other natural compounds	Reuter S., Gupta S.C., Park B., Goel A., Aggarwal B.B.	Genes and Nutrition	2011	10.1007/s12263-011-0222-1	Google Scholar
21712404	ESC/EAS Guidelines for the management of dyslipidaemias	Reiner Ž., Catapano A.L., De Backer G., Graham I., Taskinen M.-R., Wiklund O., Agewall S., Alegria E., Chapman M.J., Durrington P., Erdine S., Halcox J., Hobbs R., Kjekshus J., Filardi P.P., Riccardi G., Storey R.F., Wood D.	European Heart Journal	2011	10.1093/eurheartj/ehr158	Google Scholar
21674420	Immunosuppressive and cytotoxic therapy: Pharmacology, toxicities, and monitoring	Wang T., Weigt S.S., Belperio J.A., Lynch J.P.	Seminars in Respiratory and Critical Care Medicine	2011	10.1055/s-0031-1279831	Google Scholar
	Infliximab to treat Crohn's disease: An update	Cottone M., Criscuoli V.	Clinical and Experimental Gastroenterology	2011	10.2147/CEG.S6440	Google Scholar
21624181	Infliximab: 12 years of experience	Smolen J.S., Emery P.	Arthritis Research and Therapy	2011	10.1186/1478-6354-13-S1-S2	Google Scholar
	Infliximab: A review of its use in the treatment of inflammatory Bowel disease	Marzo M., Felice C., Rapaccini G.L., Guidi L., Armuzzi A.	Clinical Medicine Insights: Therapeutics	2011	10.4137/CMT.S1978	Google Scholar
20963809	Influence of multimorbidity on cognition in a normal aging population: A 12-year follow-up in the Maastricht Aging Study	Aarts S., Van Den Akker M., Tan F.E.S., Verhey F.R.J., Metsemakers J.F.M., Van Boxtel M.P.J.	International Journal of Geriatric Psychiatry	2011	10.1002/gps.2642	Google Scholar
21287665	Long-term outcome of treatment with infliximab in pediatric-onset Crohn's disease: A population-based study	Crombé V., Salleron J., Savoye G., Dupas J.-L., Vernier-Massouille G., Lerebours E., Cortot A., Merle V., Vasseur F., Turck D., Gower-Rousseau C., Lémann M., Colombel J.-F., Duhamel A.	Inflammatory Bowel Diseases	2011	10.1002/ibd.21615	Google Scholar
21893583	Long-term safety, efficacy and inhibition of radiographic progression with abatacept treatment in patients with rheumatoid arthritis and an inadequate response to methotrexate: 3-Year results from the AIM trial	Kremer J.M., Russell A.S., Emery P., Abud-Mendoza C., Szechinski J., Westhovens R., Li T., Zhou X., Becker J.-C., Aranda R., Peterfy C., Genant H.K.	Annals of the Rheumatic Diseases	2011	10.1136/ard.2010.139345	Google Scholar
21396519	Long-term treatment of psoriasis [Traitement du psoriasis sur le long terme]	Jullien D., Battistella M.	Annales de Dermatologie et de Venereologie	2011	10.1016/S0151-9638(11)70058-8	Google Scholar
	Long-term, continuous dosing of etanercept in patients with plaque psoriasis	Papp K.A., Krueger G.G., Jemec G.B.E., Van De Kerkhof P., Robertson D., Estojak J., Pedersen R., Foehl J., Wajdula J., Boggs R., Molta C.	Expert Review of Dermatology	2011	10.1586/edm.11.33	Google Scholar
21540466	Matters of the heart: The case of TNFα-targeting drugs	Cacciapaglia F., Menna P., Navarini L., Afeltra A., Salvatorelli E., Minotti G.	Molecular Interventions	2011	10.1124/mi.11.2.4	Google Scholar
21466494	Methotrexate: A drug of the future in ulcerative colitis?	Carbonnel F.	Current Drug Targets	2011	10.2174/138945011796818252	Google Scholar
21458467	MicroRNA history: Discovery, recent applications, and next frontiers	Almeida M.I., Reis R.M., Calin G.A.	Mutation Research - Fundamental and Molecular Mechanisms of Mutagenesis	2011	10.1016/j.mrfmmm.2011.03.009	Google Scholar
21348542	New interleukin-23 pathway inhibitors in dermatology: Ustekinumab, briakinumab, and secukinumab	Kurzeja M., Rudnicka L., Olszewska M.	American Journal of Clinical Dermatology	2011	10.2165/11538950-000000000-00000	Google Scholar
21235429	Novel mitogen-activated protein kinase kinase inhibitors	Chapman M.S., Miner J.N.	Expert Opinion on Investigational Drugs	2011	10.1517/13543784.2011.548803	Google Scholar
21564065	Obesity and the skin	Shipman A.R., Millington G.W.M.	British Journal of Dermatology	2011	10.1111/j.1365-2133.2011.10393.x	Google Scholar
21482898	Off-label use of azathioprine in dermatology: A systematic review	Schram M.E., Borgonjen R.J., Bik C.M.J.M., Van Der Schroeff J.G., Van Everdingen J.J.E., Spuls P.I.	Archives of Dermatology	2011	10.1001/archdermatol.2011.79	Google Scholar
22016272	Onychomycosis: Diagnosis and management	Singal A., Khanna D.	Indian Journal of Dermatology, Venereology and Leprology	2011	10.4103/0378-6323.86475	Google Scholar
21695634	Phosphodiesterase inhibitors: History of pharmacology	Schudt C., Hatzelmann A., Beume R., Tenor H.	Handbook of Experimental Pharmacology	2011	10.1007/978-3-642-17969-3_1	Google Scholar
	Plaque psoriasis: A review of recent guidelines and pharmacologic therapies	Ballantini K., Flesner J., Pitlick M.	Formulary	2011		Google Scholar
	Pleiotropic effects of glitazones: A double edge sword?	Salomone S.	Frontiers in Pharmacology	2011	10.3389/fphar.2011.00014	Google Scholar
20858147	Post-approval trials of new medicines: Widening use or deepening knowledge? Analysis of 10 years of etanercept	Van Luijn J.C.F., Danz M., Bijlsma J.W.J., Gribnau F.W.J., Leufkens H.G.M.	Scandinavian Journal of Rheumatology	2011	10.3109/03009742.2010.509102	Google Scholar
22129321	Propranolol safety profile in children	El-Shabrawi M., Hassanin F.	Current Drug Safety	2011	10.2174/157488611798280889	Google Scholar
22047936	Psoriasis and cardiovascular Disease: Epidemiological studies	Ahlehoff O.	Danish Medical Bulletin	2011		Google Scholar
21472501	Psoriasis and vascular disease-risk factors and outcomes: A systematic review of the literature	Patel R.V., Shelling M.L., Prodanovich S., Federman D.G., Kirsner R.S.	Journal of General Internal Medicine	2011	10.1007/s11606-011-1698-5	Google Scholar
22023781	Psoriasis comorbidities: A worldwide problem?	Warren R.B.	British Journal of Dermatology	2011	10.1111/j.1365-2133.2011.10678.x	Google Scholar
	Psoriasis: Clinical features and pathology	McCall C.O.	Pathology Case Reviews	2011	10.1097/PCR.0b013e318202d167	Google Scholar
21712775	Rare complications of pregnancy: Aortic cystic medionecrosis, gallbladder carcinoma, Hodgkin lymphoma	Velemínský Jr. M., Fuxová A., Petr S.Á.K.	Neuroendocrinology Letters	2011		Google Scholar
21989284	Safety of biologic therapy in rheumatoid arthritis	Woodrick R.S., Ruderman E.M.	Nature Reviews Rheumatology	2011	10.1038/nrrheum.2011.145	Google Scholar
21884174	Sensing damage by the NLRP3 inflammasome	Leemans J.C., Cassel S.L., Sutterwala F.S.	Immunological Reviews	2011	10.1111/j.1600-065X.2011.01043.x	Google Scholar
21145619	Sézary syndrome: Immunopathogenesis, literature review of therapeutic options, and recommendations for therapy by the United States Cutaneous Lymphoma Consortium (USCLC)	Olsen E.A., Rook A.H., Zic J., Kim Y., Porcu P., Querfeld C., Wood G., Demierre M.-F., Pittelkow M., Wilson L.D., Pinter-Brown L., Advani R., Parker S., Kim E.J., Junkins-Hopkins J.M., Foss F., Cacchio P., Duvic M.	Journal of the American Academy of Dermatology	2011	10.1016/j.jaad.2010.08.037	Google Scholar
20073999	Sulfasalazine and pentoxifylline in psoriasis: A possible safe alternative	El-Mofty M., El-Darouti M., Rasheed H., Bassiouny D.A., Abdel-Halim M., Zaki N.S., El-Hanafy G., El-Hadidi H., Azzam O., El-Ramly A., Fawzy M.	Journal of Dermatological Treatment	2011	10.3109/09546630903460260	Google Scholar
21414495	Switching to adalimumab for psoriasis patients with a suboptimal response to etanercept, methotrexate, or phototherapy: Efficacy and safety results from an open-label study	Strober B.E., Poulin Y., Kerdel F.A., Langley R.G., Gu Y., Gupta S.R., Okun M.M., Papp K.A.	Journal of the American Academy of Dermatology	2011	10.1016/j.jaad.2010.03.009	Google Scholar
	Systemic drugs in patients with skin diseases	Byekova Y.A., Hughey L.C., Elewski B.E.	Giornale Italiano di Dermatologia e Venereologia	2011		Google Scholar
22117884	Systemic Therapy With Conventional and Novel Immunomodulatory Agents for Ocular Inflammatory Disease	Durrani K., Zakka F.R., Ahmed M., Memon M., Siddique S.S., Foster C.S.	Survey of Ophthalmology	2011	10.1016/j.survophthal.2011.05.003	Google Scholar
21864506	Targeting microRNAs involved in human diseases: A novel approach for modification of gene expression and drug development	Gambari R., Fabbri E., Borgatti M., Lampronti I., Finotti A., Brognara E., Bianchi N., Manicardi A., Marchelli R., Corradini R.	Biochemical Pharmacology	2011	10.1016/j.bcp.2011.08.007	Google Scholar
21766437	Teratogenic exposures	Običan S., Scialli A.R.	American Journal of Medical Genetics, Part C: Seminars in Medical Genetics	2011	10.1002/ajmg.c.30310	Google Scholar
21083595	The duration of effect of infliximab maintenance treatment in paediatric Crohn's disease is limited	De Bie C.I., Hummel T.Z., Kindermann A., Kokke F.T.M., Damen G.M., Kneepkens C.M.F., Van Rheenen P.F., Schweizer J.J., Hoekstra J.H., Norbruis O.F., Tjon A Ten W.E., Vreugdenhil A.C., Deckers-Kocken J.M., Gijsbers C.F.M., Escher J.C., De Ridder L.	Alimentary Pharmacology and Therapeutics	2011	10.1111/j.1365-2036.2010.04507.x	Google Scholar
21834597	The long-term safety of adalimumab treatment in moderate to severe psoriasis: A comprehensive analysis of all adalimumab exposure in all clinical trials	Leonardi C., Papp K., Strober B., Reich K., Asahina A., Gu Y., Beason J., Rozzo S., Tyring S.	American Journal of Clinical Dermatology	2011	10.2165/11587890-000000000-00000	Google Scholar
	The role of health-related quality of life data in the drug approval processes in the us and Europe: A review of guidance documents and authorizations of medicinal products from 2006 to 2010	Marquis P., Caron M., Emery M.-P., Scott J.A., Arnould B., Acquadro C.	Pharmaceutical Medicine	2011	10.2165/11588560-000000000-00000	Google Scholar
	Therapeutic applications of monoclonal antibodies	Prajapati D.S., Shah J.S., Dave J.B., Patel C.N.	Systematic Reviews in Pharmacy	2011	10.4103/0975-8453.83437	Google Scholar
21088813	Tolerability and safety of biological therapies for psoriasis in daily clinical practice: A study of 103 Italian patients	Brunasso A.M.G., Puntoni M., Salvini C., Delfino C., Curcic P., Gulia A., Massone C.	Acta Dermato-Venereologica	2011	10.2340/00015555-0959	Google Scholar
	Translational research: Current status, challenges and future strategies	Yu D.	American Journal of Translational Research	2011		Google Scholar
	Treatment options with biologics for juvenile idiopathic arthritis	Horneff G.	International Journal of Clinical Rheumatology	2011	10.2217/ijr.11.26	Google Scholar
21457394	Vascular complications after treatment with low-dose isotretinoin in two elderly patients	Sambandan D.R., Ratner D.	Dermatologic Surgery	2011	10.1111/j.1524-4725.2011.01974.x	Google Scholar
21631423	Vitamin D therapy in cardiac hypertrophy and heart failure	Wu-Wong J.R.	Current Pharmaceutical Design	2011	10.2174/138161211796391038	Google Scholar
	Voclosporin: A potentially promising therapeutic agent for noninfectious uveitis	Sepah Y.J., Michelle E.H., Metcalf B., Khwaja A., Channa R., Ibrahim M., Hatef E., Heo J., Hee J.L., Rentiya Z.S., Do D.V., Nguyen Q.D.	Expert Review of Ophthalmology	2011	10.1586/eop.11.19	Google Scholar
21114692	Psoriasis is associated with clinically significant cardiovascular risk: a Danish nationwide cohort study	Ahlehoff O, Gislason GH, Charlot M, Jørgensen CH, Lindhardsen J, Olesen JB, Abildstrøm SZ, Skov L, Torp-Pedersen C, Hansen PR.	J Intern Med	2010	10.1111/j.1365-2796.2010.02310.x	Google Scholar
22015149	Integrated safety analysis: Short- and long-term safety profiles of etanercept in patients with psoriasis	Pariser D.M., Leonardi C.L., Gordon K., Gottlieb A.B., Tyring S., Papp K.A., Li J., Baumgartner S.W.	Journal of the American Academy of Dermatology	2012	10.1016/j.jaad.2011.07.040	Google Scholar
22074366	Etanercept: Efficacy and safety for approved indications	Kerensky T.A., Gottlieb A.B., Yaniv S., Au S.-C.	Expert Opinion on Drug Safety	2012	10.1517/14740338.2012.633509	Google Scholar
22246418	Managing cardiovascular risk in patients with chronic inflammatory diseases	Haraoui B., Liu P.P., Papp K.A.	Clinical Rheumatology	2012	10.1007/s10067-011-1921-0	Google Scholar
22528818	A patient with Leiden v mutation, multiple sclerosis, psoriasis, and sicca syndrome: Could celecoxib and fingolimod adversely affect the heart?	Cocco G.	Cardiovascular Toxicology	2012	10.1007/s12012-012-9166-y	Google Scholar
22713438	Biologic therapy in psoriasis: Perspectives on associated risks and patient management	Papp K.A., DeKoven J., Parsons L., Pirzada S., Robern M., Robertson L., Tan J.K.L.	Journal of Cutaneous Medicine and Surgery	2012	10.2310/7750.2011.11003	Google Scholar
22859249	Ustekinumab for treatment of plaque psoriasis in a patient with down syndrome	Talamonti M., Galluzzo M., Chiricozzi A., Teoli M., Bavetta M., Costanzo A., Chimenti S.	Journal of Drugs in Dermatology	2012		Google Scholar
23157913	Cardiovascular risk and psoriasis: The role of biologic therapy [Riesgo cardiovascular y psoriasis: papel de la terapia biológica]	Puig L.	Actas Dermo-Sifiliograficas	2012	10.1016/j.ad.2012.02.003	Google Scholar
	Adalimumab induces and maintains mucosal healing in patients with Crohn's Disease: Data from the EXTEND trial	Rutgeerts P., Van Assche G., Sandborn W.J., Wolf D.C., Geboes K., Colombel J.-F., Reinisch W., Kumar A., Lazar A., Camez A., Lomax K.G., Pollack P.F., D'Haens G.	Gastroenterology	2012	10.1053/j.gastro.2012.01.035	Google Scholar
	Comparison of efficiency and adverse effects of etanercept, infliximab and adalimumab in patients with psoriasis vulgaris [Psoriasis vulgarisli hastalarda etanersept, i̇nfliksimab ve adalimumabin etki ve yan etkilerinin karşilaştirilmasi]	Şen A.P., Onsun N., Su Ö., Cinkaya A.	Turkderm Deri Hastaliklari ve Frengi Arsivi	2012	10.4274/turkderm.34976	Google Scholar
	Ustekinumab within the hospital terapeutic [Ustekinumab dentro de las terapéuticas hospitalarias]	González-Guerra E.	Medicina Cutanea Ibero-Latino-Americana	2012	10.4464/MD.2012.40.2.5011	Google Scholar
	Heart failure developing in a psoriatic patient who used infliximab: Case report [İnfliksimab kullanan psöriyatik bir hastada gelişen kalp yetmezliǧi]	Güler E., Utaş S., Coşkun Özbakir D.	Turkiye Klinikleri Journal of Medical Sciences	2012	10.5336/medsci.2010-20435	Google Scholar
	The role of adalimumab in rheumatic and autoimmune disorders: Comparison with other biologic agents	Reimold A.M.	Open Access Rheumatology: Research and Reviews	2012	10.2147/oarrr.s14569	Google Scholar
23059429	A20: Linking a complex regulator of ubiquitylation to immunity and human disease	Ma A., Malynn B.A.	Nature Reviews Immunology	2012	10.1038/nri3313	Google Scholar
22954150	Adalimumab in the treatment of rheumatoid arthritis	Voulgari P.V., Kaltsonoudis E., Papagoras C., Drosos A.A.	Expert Opinion on Biological Therapy	2012	10.1517/14712598.2012.721771	Google Scholar
22286005	Administration, distribution, metabolism and elimination of polymer therapeutics	Markovsky E., Baabur-Cohen H., Eldar-Boock A., Omer L., Tiram G., Ferber S., Ofek P., Polyak D., Scomparin A., Satchi-Fainaro R.	Journal of Controlled Release	2012	10.1016/j.jconrel.2011.12.021	Google Scholar
	Adult-onset still's disease: From pathophysiology to targeted therapies	Mavragani C.P., Spyridakis E.G., Koutsilieris M.	International Journal of Inflammation	2012	10.1155/2012/879020	Google Scholar
22178471	Age-associated chronic diseases require age-old medicine: Role of chronic inflammation	Prasad S., Sung B., Aggarwal B.B.	Preventive Medicine	2012	10.1016/j.ypmed.2011.11.011	Google Scholar
21433035	Antigen-specific blocking of CD4-Specific immunological synapse formation using BPI and current therapies for autoimmune diseases	Manikwar P., Kiptoo P., Badawi A.H., Büyüktimkin B., Siahaan T.J.	Medicinal Research Reviews	2012	10.1002/med.20243	Google Scholar
21936033	Antitumor necrosis factor treatment for pediatric inflammatory bowel disease	De Bie C.I., Escher J.C., De Ridder L.	Inflammatory Bowel Diseases	2012	10.1002/ibd.21871	Google Scholar
20850895	Assessment of the long-term safety and effectiveness of etanercept for the treatment of psoriasis in an adult population	Papp K.A., Poulin Y., Bissonnette R., Bourcier M., Toth D., Rosoph L., Poulin-Costello M., Setterfield M., Syrotuik J.	Journal of the American Academy of Dermatology	2012	10.1016/j.jaad.2010.07.026	Google Scholar
22420757	Biologics in oral medicine: Principles of use and practical considerations	O'Neill I.D., Scully C.	Oral Diseases	2012	10.1111/j.1601-0825.2012.01919.x	Google Scholar
22242855	Biology and therapeutic applications of peroxisome proliferator-activated receptors	Menéndez-Gutiérrez M.P., Roszer T., Ricote M.	Current Topics in Medicinal Chemistry	2012	10.2174/156802612799436669	Google Scholar
22851372	Cancer chemotherapeutic agents as human teratogens	Selig B.P., Furr J.R., Huey R.W., Moran C., Alluri V.N., Medders G.R., Mumm C.D., Hallford H.G., Mulvihill J.J.	Birth Defects Research Part A - Clinical and Molecular Teratology	2012	10.1002/bdra.23063	Google Scholar
23083753	Comorbidities in Patients with Spondyloarthritis	van der Horst-Bruinsma I.E., Nurmohamed M.T., Landewé R.B.M.	Rheumatic Disease Clinics of North America	2012	10.1016/j.rdc.2012.08.010	Google Scholar
22168335	Concordance of preclinical and clinical pharmacology and toxicology of monoclonal antibodies and fusion proteins: Soluble targets	Martin P.L., Bugelski P.J.	British Journal of Pharmacology	2012	10.1111/j.1476-5381.2011.01812.x	Google Scholar
22168282	Concordance of preclinical and clinical pharmacology and toxicology of therapeutic monoclonal antibodies and fusion proteins: Cell surface targets	Bugelski P.J., Martin P.L.	British Journal of Pharmacology	2012	10.1111/j.1476-5381.2011.01811.x	Google Scholar
21806600	Disruption of inflammatory signals by cytokine-targeted therapies for inflammatory bowel diseases	Caprioli F., Caruso R., Sarra M., Pallone F., Monteleone G.	British Journal of Pharmacology	2012	10.1111/j.1476-5381.2011.01614.x	Google Scholar
22324894	Drug-induced inflammation in patients on TNFα inhibitors	Cunningham Jr. E.T., Pasadhika S., Suhler E.B., Zierhut M.	Ocular Immunology and Inflammation	2012	10.3109/09273948.2011.644383	Google Scholar
	Effectiveness and safety of Etanercept in treatment of arthritis	Olyaeemanesh A., Doaee S., Nejati M., Mobinizadeh M., Aboee P., Beyhaghi H.	HealthMED	2012		Google Scholar
22023702	Efficacy and safety of adalimumab when added to inadequate therapy for the treatment of psoriasis: Results of PRIDE, an open-label, multicentre, phase IIIb study	Papp K., Ho V., Teixeira H.D., Guerette B., Chen K., Lynde C.	Journal of the European Academy of Dermatology and Venereology	2012	10.1111/j.1468-3083.2011.04225.x	Google Scholar
22564148	Efficacy, safety and medication cost implications of adalimumab 40 mg weekly dosing in patients with psoriasis with suboptimal response to 40 mg every other week dosing: Results from an open-label study	Leonardi C., Sobell J.M., Crowley J.J., Mrowietz U., Bao Y., Mulani P.M., Gu Y., Okun M.M.	British Journal of Dermatology	2012	10.1111/j.1365-2133.2012.11041.x	Google Scholar
22761467	First-in-human, phase I dose-escalation study of the safety, pharmacokinetics, and pharmacodynamics of RO5126766, a first-in-class dual MEK/RAF inhibitor in patients with solid tumors	Martinez-Garcia M., Banerji U., Albanell J., Bahleda R., Dolly S., Kraeber-Bodéré F., Rojo F., Routier E., Guarin E., Xu Z.-X., Rueger R., Tessier J.J.L., Shochat E., Blotner S., Naegelen V.M., Soria J.-C.	Clinical Cancer Research	2012	10.1158/1078-0432.CCR-12-0742	Google Scholar
22759856	Guidelines for screening, prophylaxis and critical information prior to initiating anti-TNF-alpha treatment	Nordgaard-Lassen I., Dahlerup J.F., Belard E., Gerstoft J., Kjeldsen J., Kragballe K., Ravn P., Sorensen I.J., Theede K., Tjellesen L.	Danish Medical Journal	2012		Google Scholar
22751598	Infliximab in psoriatic arthritis	Cantini F., Niccoli L., Nannini C., Kaloudi O., Cassarà E.	Journal of Rheumatology	2012	10.3899/jrheum.120249	Google Scholar
	Infliximab: Up-to-date on indications and warnings	Schafranski M.D., Merlini A.B., Prestes A.L.O., Ribeiro B.	Infliximab: Pharmacology, Uses and Limitations	2012		Google Scholar
23178916	Influence of psoriatic arthritis on the efficacy of adalimumab and on the treatment response of other markers of psoriasis burden: Subanalysis of the BELIEVE study	Paul C., Van De Kerkhof P., Puig L., Unnebrink K., Goldblum O., Thaçi D.	European Journal of Dermatology	2012	10.1684/ejd.2012.1863	Google Scholar
22100304	Inhibitors of membranous adenylyl cyclases	Seifert R., Lushington G.H., Mou T.-C., Gille A., Sprang S.R.	Trends in Pharmacological Sciences	2012	10.1016/j.tips.2011.10.006	Google Scholar
23051806	Innovative drugs and vaccines in China, India and Brazil	Rezaie R., McGahan A.M., Daar A.S., Singer P.A.	Nature Biotechnology	2012	10.1038/nbt.2380	Google Scholar
21618353	Long-term durability of response to adalimumab in Crohn's disease	Chaparro M., Panés J., García V., Merino O., Nos P., Domènech E., Peñalva M., García-Planella E., Esteve M., Hinojosa J., Andreu M., Muñoz F., Gutiérrez A., Mendoza J.L., Barrio J., Barreiro-de Acosta M., Vera I., Vilar P., Cabriada J.L., Montoro M.A., Aldeguer X., Saro C., Gisbert J.P.	Inflammatory Bowel Diseases	2012	10.1002/ibd.21758	Google Scholar
21752491	Long-term efficacy and safety of adalimumab in patients with moderate to severe psoriasis treated continuously over 3 years: Results from an open-label extension study for patients from REVEAL	Gordon K., Papp K., Poulin Y., Gu Y., Rozzo S., Sasso E.H.	Journal of the American Academy of Dermatology	2012	10.1016/j.jaad.2010.12.005	Google Scholar
	Modifiable and non-modifiable predisposing risk factors of myocardial infarction -A review	Huma S., Tariq R., Amin Dr. F., Mahmood Dr. K.T.	Journal of Pharmaceutical Sciences and Research	2012		Google Scholar
23131960	Monitoring of nonsteroidal immunosuppressive drugs in patients with lung disease and lung transplant recipients: American College of Chest Physicians evidence-based clinical practice guidelines	Baughman R.P., Meyer K.C., Nathanson I., Angel L., Bhorade S.M., Chan K.M., Culver D., Harrod C.G., Hayney M.S., Highland K.B., Limper A.H., Patrick H., Strange C., Whelan T.	Chest	2012	10.1378/chest.12-1044	Google Scholar
22383362	Myopericarditis revealing giant cell arteritis in the elderly	Daumas A., Rossi P., Jacquier A., Granel B.	Journal of Rheumatology	2012	10.3899/jrheum.110934	Google Scholar
22748800	New developments in Toll-like receptor targeted therapeutics	Connolly D.J., O'Neill L.A.	Current Opinion in Pharmacology	2012	10.1016/j.coph.2012.06.002	Google Scholar
	New drugs		P and T	2012		Google Scholar
22803583	Ocular toxicity from systemically administered xenobiotics	Gokulgandhi M.R., Vadlapudi A.D., Mitra A.K.	Expert Opinion on Drug Metabolism and Toxicology	2012	10.1517/17425255.2012.708337	Google Scholar
22509259	Off-label biologic regimens in psoriasis: A systematic review of efficacy and safety of dose escalation, reduction, and interrupted biologic therapy	Brezinski E.A., Armstrong A.W.	PLoS ONE	2012	10.1371/journal.pone.0033486	Google Scholar
21293246	Outcomes in transplant patients undergoing brachytherapy for prostate cancer	Coombs C.C., Hertzfeld K., Barrett W.	American Journal of Clinical Oncology: Cancer Clinical Trials	2012	10.1097/COC.0b013e31820059b6	Google Scholar
22313440	Patterns of multimorbidity in primary care patients at high risk of future hospitalization	Freund T., Kunz C.U., Ose D., Szecsenyi J., Peters-Klimm F.	Population Health Management	2012	10.1089/pop.2011.0026	Google Scholar
22963433	Pharmacology and therapeutic activity of purinergic drugs for disorders of the nervous system	Burnstock G., Volonté C.	CNS and Neurological Disorders - Drug Targets	2012	10.2174/187152712803581119	Google Scholar
22316347	Pharmacotherapy of attention-deficit hyperactivity disorder in adolescents	Childress A.C., Berry S.A.	Drugs	2012	10.2165/11599580-000000000-00000	Google Scholar
	Psoriasis and cardiovascular comorbidities with emphasis in Asia	Chu T.W., Tsai T.-F.	Giornale Italiano di Dermatologia e Venereologia	2012		Google Scholar
21840930	Psoriasis and risk of atrial fibrillation and ischaemic stroke: A Danish Nationwide Cohort Study	Ahlehoff O., Gislason G.H., Jorgensen C.H., Lindhardsen J., Charlot M., Olesen J.B., Abildstrom S.Z., Skov L., Torp-Pedersen C., Hansen P.R.	European Heart Journal	2012	10.1093/eurheartj/ehr285	Google Scholar
	Psoriasis in a patient with heart failure [Le psoriasis chez un patient insuffisant cardiaque]	Passeron T.	Nouvelles Dermatologiques	2012		Google Scholar
	Psoriatic arthritis and risk of overt cardiovascular disease: Review of the evidence	Husted J.A., Song G.J.	International Journal of Clinical Rheumatology	2012	10.2217/ijr.12.68	Google Scholar
22896028	Rituximab treatment for spondyloarthritis. A nationwide series: Data from the AIR registry of the French Society of Rheumatology	Wendling D., Dougados M., Berenbaum F., Brocq O., Schaeverbeke T., Mazieres B., Marcelli C., LeParc J.-M., Bertin P., Robin M., Sibilia J., Lafforgue P., Prati C., Combe B., Gottenberg J.-E.	Journal of Rheumatology	2012	10.3899/jrheum.120201	Google Scholar
	Safety of biologics in rheumatoid arthritis	Horton S.C., Nam J.L., Buch M.H.	International Journal of Clinical Rheumatology	2012	10.2217/ijr.12.37	Google Scholar
22549716	Small Molecule Modulators of Keap1-Nrf2-ARE Pathway as Potential Preventive and Therapeutic Agents	Magesh S., Chen Y., Hu L.	Medicinal Research Reviews	2012	10.1002/med.21257	Google Scholar
23270376	The effectiveness of retreatment with peginterferon alfa and ribavirin in patients with chronic viral hepatitis C genotype 2 and 3: A prospective cohort study in Brazil	Artico S., Amaral K.M., Gonçalves C.B.T., Picon P.D.	BMC Infectious Diseases	2012	10.1186/1471-2334-12-377	Google Scholar
22594656	The effects of alcohol on the metabolism and toxicology of anti-psoriasis drugs	Vena G.A., Cassano N.	Expert Opinion on Drug Metabolism and Toxicology	2012	10.1517/17425255.2012.691166	Google Scholar
	The variety of types of adverse side-effects during treatment with biological drugs	Mazurek J., Jahnz-Rózyk K.	International Review of Allergology and Clinical Immunology in Family Medicine	2012		Google Scholar
22607178	Tofacitinib for the treatment of rheumatoid arthritis	Zerbini C.A.F., Lomonte A.B.V.	Expert Review of Clinical Immunology	2012	10.1586/eci.12.19	Google Scholar
22256996	Topical timolol for infantile hemangiomas: Putting a note of caution in "cautiously optimistic"	McMahon P., Oza V., Frieden I.J.	Pediatric Dermatology	2012	10.1111/j.1525-1470.2011.01685.x	Google Scholar
22850787	Treating inflammation by blocking interleukin-1 in a broad spectrum of diseases	Dinarello C.A., Simon A., Van Der Meer J.W.M.	Nature Reviews Drug Discovery	2012	10.1038/nrd3800	Google Scholar
22266126	Treatment of psoriasis with interleukin-12/23 monoclonal antibody: A systematic review	Wu Y., Chen J., Li Y.-H., Ma G.-H., Chen J.Z.S., Gao X.-H., Chen H.-D.	European Journal of Dermatology	2012	10.1684/ejd.2011.1559	Google Scholar
22390484	Twelve years experience with etanercept in the treatment of rheumatoid arthritis: How it has changed clinical practice	Atzeni F., Sarzi-Puttini P.	Expert Review of Clinical Immunology	2012	10.1586/eci.12.6	Google Scholar
22460137	Updated consensus statement on biological agents for the treatment of rheumatic diseases, 2011	Furst D.E., Keystone E.C., Braun J., Breedveld F.C., Burmester G.R., De Benedetti F., Dörner T., Emery P., Fleischmann R., Gibofsky A., Kalden J.R., Kavanaugh A., Kirkham B., Mease P., Sieper J., Singer N.G., Smolen J.S., Van Riel P.L.C.M., Weisman M.H., Winthrop K.	Annals of the Rheumatic Diseases	2012	10.1136/annrheumdis-2011-201036	Google Scholar
	Using companion and coupled diagnostics within strategy to personalize targeted medicines	Singer D.R.J., Watkins J.	Personalized Medicine	2012	10.2217/pme.12.86	Google Scholar
	When to use biological agents in inflammatory bowel disease	Corte C., Saxena P., Tattersall S., Selinger C., Leong R.W.	Journal of Gastroenterology and Hepatology (Australia)	2012	10.1111/j.1440-1746.2011.07056.x	Google Scholar
23278607	Risk and predictors of cardiovascular disease in psoriasis: A population-based study	Maradit-Kremers H., Dierkhising R.A., Crowson C.S., Icen M., Ernste F.C., Mcevoy M.T.	International Journal of Dermatology	2013	10.1111/j.1365-4632.2011.05430.x	Google Scholar
24552414	Future diagnosis, today's treatment - Cardiomyopathy in the course of psoriasis: A case report	Pietrzak A., Brzozowska A., Lotti T., Mosiewicz J., Wysokiński A., Mieczkowska J., Hercogova J., Bartosińska J., Juszkiewicz-Borowiec M., Chodorowska G.	Dermatologic Therapy	2013	10.1111/dth.12021	Google Scholar
	A prospective, interventional assessment of psoriasis quality of life using a nonskin-specific validated instrument that allows comparison with other major medical conditions	Bhutani T., Patel T., Koo B., Nguyen T., Hong J., Koo J.	Journal of the American Academy of Dermatology	2013	10.1016/j.jaad.2012.10.009	Google Scholar
	Psoriasis is not associated with atherosclerosis and incident cardiovascular events: The rotterdam study	Dowlatshahi E.A., Kavousi M., Nijsten T., Ikram M.A., Hofman A., Franco O.H., Wakkee M.	Journal of Investigative Dermatology	2013	10.1038/jid.2013.131	Google Scholar
	Long-term safety and efficacy of etanercept in the treatment of ankylosing spondylitis	Senabre-Gallego J.M., Santos-Ramírez C., Santos-Soler G., Salas-Heredia E., Sánchez-Barrioluengo M., Barber X., Rosas J.	Patient Preference and Adherence	2013	10.2147/PPA.S33109	Google Scholar
	Progress in role of phosphodiesterase 4 in heart diseases	Li Z.-Y., Tang Y., Tian Y., Yin R.-X., Wang G.-C., Yu T.-F.	Chinese Journal of Pharmacology and Toxicology	2013	10.3867/j.issn.1000-3002.2013.06.018	Google Scholar
23116311	A review of therapeutic effects of curcumin	Noorafshan A., Ashkani-Esfahani S.	Current Pharmaceutical Design	2013	10.2174/138161213805289273	Google Scholar
24074224	Adalimumab for the treatment of ankylosing spondylitis and nonradiographic axial spondyloarthritis - A five-year update	Poddubnyy D., Rudwaleit M.	Expert Opinion on Biological Therapy	2013	10.1517/14712598.2013.839653	Google Scholar
	Adalimumab: 8 years of experience in rheumatoid arthritis	Tayar J.H., Lopez-Olivo M.A., Suarez-Almazor M.E.	International Journal of Clinical Rheumatology	2013	10.2217/ijr.13.6	Google Scholar
	Adalimumab: Long-term safety in 23 458 patients from global clinical trials in rheumatoid arthritis, juvenile idiopathic arthritis, ankylosing spondylitis, psoriatic arthritis, psoriasis and Crohn's disease	Balzola F., Cullen G., Hoentjen F., Ho G.-T., Russell R.	Inflammatory Bowel Disease Monitor	2013		Google Scholar
22562972	Adalimumab: Long-term safety in 23 458 patients from global clinical trials in rheumatoid arthritis, juvenile idiopathic arthritis, ankylosing spondylitis, psoriatic arthritis, psoriasis and Crohn's disease	Burmester G.R., Panaccione R., Gordon K.B., McIlraith M.J., Lacerda A.P.M.	Annals of the Rheumatic Diseases	2013	10.1136/annrheumdis-2011-201244	Google Scholar
23535933	Adenosine receptors as drug targets-what are the challenges?	Chen J.-F., Eltzschig H.K., Fredholm B.B.	Nature Reviews Drug Discovery	2013	10.1038/nrd3955	Google Scholar
23856327	Analysis of 10 years drug lifecycle management (LCM) activities in the Japanese market	Hashitera Y., Saotome C., Yamamoto H.	Drug Discovery Today	2013	10.1016/j.drudis.2013.07.004	Google Scholar
	Angiogenesis and pulmonary hypertension	Zhu D., Ma C., Li J.	Angiogenesis: Insights from a Systematic Overview	2013		Google Scholar
23672430	Atrial Fibrillation: Inflammation in Disguise?	Lappegård K.T., Hovland A., Pop G.A.M., Mollnes T.E.	Scandinavian Journal of Immunology	2013	10.1111/sji.12061	Google Scholar
23867874	Balancing and communicating the risks and benefits of biologics in pediatric inflammatory bowel disease	Dulai P.S., Siegel C.A., Dubinsky M.C.	Inflammatory Bowel Diseases	2013	10.1097/MIB.0b013e31829aad16	Google Scholar
23683483	Biologic agents and oral diseases - An update on clinical applications	Georgakopoulou E.A., Andreadis D., Arvanitidis E., Loumou P.	Acta Dermatovenerologica Croatica	2013		Google Scholar
22311162	Biologic therapies in the treatment of psoriasis: A comprehensive evidence-based basic science and clinical review and a practical guide to tuberculosis monitoring	Sivamani R.K., Goodarzi H., Garcia M.S., Raychaudhuri S.P., Wehrli L.N., Ono Y., Maverakis E.	Clinical Reviews in Allergy and Immunology	2013	10.1007/s12016-012-8301-7	Google Scholar
23286291	Biologics and the cardiovascular system: A double-edged sword	Roubille C., Martel-Pelletier J., Haraoui B., Tardif J.-C., Pelletier J.-P.	Anti-Inflammatory and Anti-Allergy Agents in Medicinal Chemistry	2013	10.2174/1871523011312010009	Google Scholar
23470459	Biotherapies in inflammatory ocular disorders: Interferons, immunoglobulins, monoclonal antibodies	Saadoun D., Bodaghi B., Bienvenu B., Wechsler B., Sene D., Trad S., Abad S., Cacoub P., Kodjikian L., Sève P.	Autoimmunity Reviews	2013	10.1016/j.autrev.2013.02.002	Google Scholar
23283597	Characteristics of potential drug-related problems among oncology patients	Bulsink A., Imholz A.L.T., Brouwers J.R.B.J., Jansman F.G.A.	International Journal of Clinical Pharmacy	2013	10.1007/s11096-012-9747-7	Google Scholar
23071140	Cohort profile of the CARTaGENE study: Quebec's population-based biobank for public health and personalized genomics	Awadalla P., Boileau C., Payette Y., Idaghdour Y., Goulet J.-P., Knoppers B., Hamet P., Laberge C.	International Journal of Epidemiology	2013	10.1093/ije/dys160	Google Scholar
23933971	Cometabolism of microbes and host: Implications for drug metabolism and drug-induced toxicity	Li H., Jia W.	Clinical Pharmacology and Therapeutics	2013	10.1038/clpt.2013.157	Google Scholar
24034050	Complete clinical remission of psoriasis 6 months after renal transplantation	Mele C., Salerno M.P., Romagnoli J., De Simone C., Castriota M., Citterio F.	Transplantation Proceedings	2013	10.1016/j.transproceed.2013.08.005	Google Scholar
23859695	Current opinion on 3-[2-[(2-tert-butyl-phenylaminooxalyl)-amino]-propionylamino]- 4-oxo-5-(2,3,5,6-tetrafluoro-phenoxy)-pentanoic acid, an investigational drug targeting caspases and caspase-like proteases: The clinical trials in sight and recent anti-inflammatory advances	Haddad J.J.	Recent Patents on Inflammation and Allergy Drug Discovery	2013	10.2174/1872213X113079990017	Google Scholar
23415700	Depression after myocardial infarction: TNF-α-induced alterations of the blood-brain barrier and its putative therapeutic implications	Liu H., Luiten P.G.M., Eisel U.L.M., Dejongste M.J.L., Schoemaker R.G.	Neuroscience and Biobehavioral Reviews	2013	10.1016/j.neubiorev.2013.02.004	Google Scholar
24024675	Discontinued drugs for pulmonary, allergy, gastrointestinal, arthritis (2012)	Antoniu S.A.	Expert Opinion on Investigational Drugs	2013	10.1517/13543784.2013.836489	Google Scholar
23379501	Double Filtration Plasmapheresis in Different Diseases in Thailand	Lumlertgul D., Suteeka Y., Tumpong S., Bunnachak D., Boonkaew S.	Therapeutic Apheresis and Dialysis	2013	10.1111/j.1744-9987.2012.01105.x	Google Scholar
23640687	Drug-induced macular edema	Makri O.E., Georgalas I., Georgakopoulos C.D.	Drugs	2013	10.1007/s40265-013-0055-x	Google Scholar
23235195	Efficacy and safety of clinical use of etanercept for the treatment of moderate-to-severe psoriasis in Spain: Results of a multicentric prospective study at 12 months follow-up	Puig L., Camacho Martínez F.M., Gimeno Carpio E., López-Ávila A., García-Calvo C.	Dermatology	2013	10.1159/000343605	Google Scholar
23106107	Efficacy and safety of secukinumab in the treatment of moderate-to-severe plaque psoriasis: A randomized, double-blind, placebo-controlled phase II dose-ranging study	Papp K.A., Langley R.G., Sigurgeirsson B., Abe M., Baker D.R., Konno P., Haemmerle S., Thurston H.J., Papavassilis C., Richards H.B.	British Journal of Dermatology	2013	10.1111/bjd.12110	Google Scholar
23769296	Efficacy and safety of ustekinumab in patients with active psoriatic arthritis: 1 year results of the phase 3, multicentre, double-blind, placebo-controlled PSUMMIT 1 trial	McInnes I.B., Kavanaugh A., Gottlieb A.B., Puig L., Rahman P., Ritchlin C., Brodmerkel C., Li S., Wang Y., Mendelsohn A.M., Doyle M.K., Aelion J., Akovbyan G., Andersone D., Bakulev A., Basijokiene V., Beaulieu A., Birbara C., Boh E., Bourcier M., Braun J., Brzezicki J., Buchanan R., Budd J., Bukauskiene L., Burnette M., Crespillo J.C., Carey W., Chattapadhyay C., Chudzik D., Cooper R., Drescher …	The Lancet	2013	10.1016/S0140-6736(13)60594-2	Google Scholar
24356248	Elephantasis nostras verrucosa and psoriasis: Only a coincidence?	Savoia F., Odorici G., Tengattini V., Patrizi A., Gaddoni G.	International Journal of Lower Extremity Wounds	2013	10.1177/1534734613486156	Google Scholar
23707789	Extra-adrenal glucocorticoid synthesis: Immune regulation and aspects on local organ homeostasis	Talabér G., Jondal M., Okret S.	Molecular and Cellular Endocrinology	2013	10.1016/j.mce.2013.05.007	Google Scholar
24102459	Herbal administration and interaction of cancer treatment	Arslan D., Tural D., Akar E.	Journal of Palliative Medicine	2013	10.1089/jpm.2013.0126	Google Scholar
	Improvement in safety monitoring of biologic response modifiers after the implementation of clinical care guidelines by a specialty pharmacy service in an academic health system	Hanson R.L., Gannon M.J., Khamo N., Sodhi M., Orr A.M., Stubbings J.	Journal of Managed Care Pharmacy	2013	10.18553/jmcp.2013.19.1.49	Google Scholar
23246719	Inflammation alters HDL composition and function: Implications for HDL-raising therapies	Marsche G., Saemann M.D., Heinemann A., Holzer M.	Pharmacology and Therapeutics	2013	10.1016/j.pharmthera.2012.12.001	Google Scholar
	Infliximab: Up-to-date on indications and warnings	Schafranski M.D., Merlini A.B., Prestes A.L.O., Ribeiro B.	Infliximab: Up-To-Date on Indications and Warnings	2013		Google Scholar
	Interleukin-18 and IL-18 binding protein	Dinarello C.A., Novick D., Kim S., Kaplanski G.	Frontiers in Immunology	2013	10.3389/fimmu.2013.00289	Google Scholar
23360252	Intravenous immunoglobulın therapy in dermatology: An update	Çakmak S.K., Çakmak A.L., Gönül M., Arzu K.L.Ç., Gül Ü.	Inflammation and Allergy - Drug Targets	2013	10.2174/1871528111312020007	Google Scholar
23245690	Is it safe to use TNF-α blockers for systemic inflammatory disease in patients with heart failure? Importance of dosage and receptor specificity	Diamantopoulos A.P., Larsen A.I., Omdal R.	International Journal of Cardiology	2013	10.1016/j.ijcard.2012.11.112	Google Scholar
23434086	Levels of vitamin D and its effects on bone metabolism and cardiovascular system should be assessed after isolation of confounding factors	Cakar M., Arslan E., Demirkol S., Kurt O., Balta S., Arslan Z.	International Journal of Cardiology	2013	10.1016/j.ijcard.2013.01.193	Google Scholar
22520021	Light on the Horizont: Biologicals in Behçet uveitis	Hazirolan D., Stübiger N., Pleyer U.	Acta Ophthalmologica	2013	10.1111/j.1755-3768.2011.02348.x	Google Scholar
22429586	Long-term outcomes of interruption and retreatment vs. continuous therapy with adalimumab for psoriasis: Subanalysis of REVEAL and the open-label extension study	Papp K., Menter A., Poulin Y., Gu Y., Sasso E.H.	Journal of the European Academy of Dermatology and Venereology	2013	10.1111/j.1468-3083.2012.04515.x	Google Scholar
23695484	Management of active Crohn disease	Cheifetz A.S.	JAMA - Journal of the American Medical Association	2013	10.1001/jama.2013.4466	Google Scholar
23735822	Molecular mechanisms of depression: Perspectives on new treatment strategies	Lang U.E., Borgwardt S.	Cellular Physiology and Biochemistry	2013	10.1159/000350094	Google Scholar
24359325	Multimorbidity in bipolar disorder and undertreatment of cardiovascular disease: A cross sectional study	Smith D.J., Martin D., McLean G., Langan J., Guthrie B., Mercer S.W.	BMC Medicine	2013	10.1186/1741-7015-11-263	Google Scholar
23872546	Necrotizing fasciitis in patients on methotrexate therapy	Sullivan C., Sullivan P., Eadie P., Veale D.	Journal of Clinical Rheumatology	2013	10.1097/RHU.0b013e31829d4d6f	Google Scholar
	Non-communicable disease epidemic: epidemiology in action (EuroEpi 2013 and NordicEpi 2013): Aarhus, Denmark from 11 August to 14 August 2013	Tsukinoki R., Murakami Y.	European Journal of Epidemiology	2013	10.1007/s10654-013-9820-0	Google Scholar
23770117	Novel colloidal carriers for psoriasis: Current issues, mechanistic insight and novel delivery approaches	Pradhan M., Singh D., Singh M.R.	Journal of Controlled Release	2013	10.1016/j.jconrel.2013.05.020	Google Scholar
23357569	OBSERVE-5 interim analysis: An observational postmarketing safety registry of etanercept for the treatment of psoriasis	Kimball A.B., Pariser D., Yamauchi P.S., Menter A., Teller C.F., Shi Y., Yong M., Creamer K., Hooper M., Aras G., Kricorian G., Gelfand J.M.	Journal of the American Academy of Dermatology	2013	10.1016/j.jaad.2012.10.055	Google Scholar
23203698	Obstructive sleep apnoea prevalence in non-arteritic anterior ischaemic optic neuropathy	Arda H., Birer S., Aksu M., Ismailogullari S., Karakucuk S., Mirza E., Gumus K., Oner A.	British Journal of Ophthalmology	2013	10.1136/bjophthalmol-2012-302598	Google Scholar
	Omega-3 fatty acid deficiency, increased omega-6/omega-3 ratio, and disease risk	Simopoulos A.P.	The Omega-3 Fatty Acid Deficiency Syndrome: Opportunities for Disease Prevention	2013		Google Scholar
23582167	One-Year, multicenter, open-label, single-arm study evaluating the safety and effectiveness of etanercept for the treatment of moderate-to-severe plaque psoriasis in a canadian population	Vender R., Lynde C., Gilbert M., Ho V., Sapra S., Poulin-Costello M.	Journal of Cutaneous Medicine and Surgery	2013	10.2310/7750.2012.12036	Google Scholar
24364524	Onychomycosis: Current trends in diagnosis and treatment	Westerberg D.P., Voyack M.J.	American Family Physician	2013		Google Scholar
23479005	Other inflammatory markers and related factors should be kept in mind in metabolic syndrome with psoriasis patients	Balta I., Balta S., Demirkol S., Celik T.	Archives of Dermatological Research	2013	10.1007/s00403-013-1335-8	Google Scholar
23642007	Phosphodiesterase-4 inhibitors: A review of current developments (2010-2012)	Gavaldà A., Roberts R.S.	Expert Opinion on Therapeutic Patents	2013	10.1517/13543776.2013.794789	Google Scholar
	Psoriasis challenge: Are we meeting the needs of our patients?	Gulliver W.	Hong Kong Journal of Dermatology and Venereology	2013		Google Scholar
23600496	Psoriasis treatment should be stratified in order to better assess the cardiovascular event rates	Balta I., Balta S., Cakar M., Demirkol S., Celik T.	Journal of Internal Medicine	2013	10.1111/joim.12079	Google Scholar
24204077	Psoriasis vulgaris: An evidence-based guide for primary care	Kupetsky E.A., Keller M.	Journal of the American Board of Family Medicine	2013	10.3122/jabfm.2013.06.130055	Google Scholar
	Psoriasis: History, present and future prospects	Singh A., Bedi N.	Current Trends in Biotechnology and Pharmacy	2013		Google Scholar
23895801	Rationale and design of the Cardiovascular Inflammation Reduction Trial: A test of the inflammatory hypothesis of atherothrombosis	Everett B.M., Pradhan A.D., Solomon D.H., Paynter N., Macfadyen J., Zaharris E., Gupta M., Clearfield M., Libby P., Hasan A.A.K., Glynn R.J., Ridker P.M.	American Heart Journal	2013	10.1016/j.ahj.2013.03.018	Google Scholar
24051907	Recommendations for the management and treatment of psoriatic arthritis [Recomendações sobre diagnóstico e tratamento da artrite psoriásica]	Carneiro S., Azevedo V.F., Bonfiglioli R., Ranza R., Gonçalves C.R., Keiserman M., Meirelles E.S., Pinheiro M.M., Ximenes A.C., Bernardo W., Sampaio-Barros P.D.	Revista Brasileira de Reumatologia	2013	10.1590/S0482-50042013000300002	Google Scholar
24299693	Reply to Arterial Stiffness in Patients With Peripheral Arterial Disease	Catalano M., Scandale G., Minola M., Cinquini M., Dimitrov G., Carzaniga G., Carotta M.	Journal of Clinical Hypertension	2013	10.1111/jch.12191	Google Scholar
	Respiratory failure due to infliximab induced interstitial lung disease	Kakavas S., Balis E., Lazarou V., Kouvela M., Tatsis G.	Heart and Lung: Journal of Acute and Critical Care	2013	10.1016/j.hrtlng.2013.07.005	Google Scholar
23383670	Review of somatic symptoms in post-traumatic stress disorder	Gupta M.A.	International Review of Psychiatry	2013	10.3109/09540261.2012.736367	Google Scholar
23329076	Risk of cardiovascular disorders in psoriasis patients: Current and future	Tablazon I.L.D., Al-Dabagh A., Davis S.A., Feldman S.R.	American Journal of Clinical Dermatology	2013	10.1007/s40257-012-0005-5	Google Scholar
23588946	Safety of abatacept administered intravenously in treatment of rheumatoid arthritis: Integrated analyses of up to 8 years of treatment from the abatacept clinical trial program	Weinblatt M.E., Moreland L.W., Westhovens R., Cohen R.B., Kelly S.M., Khan N., Pappu R., Delaet I., Luo A., Gujrathi S., Hochberg M.C.	Journal of Rheumatology	2013	10.3899/jrheum.120906	Google Scholar
23434010	Safety of using anti-TNF-α blockers in cardiac failure associated with systemic inflammatory disease and the risk of Kounis syndrome	Kounis N.G., Soufras G.D., Kounis G.N.	International Journal of Cardiology	2013	10.1016/j.ijcard.2013.01.244	Google Scholar
23157612	Safety results from a pooled analysis of randomized, controlled phase II and III clinical trials and interim data from an open-label extension trial of the interleukin-12/23 monoclonal antibody, briakinumab, in moderate to severe psoriasis	Langley R.G., Papp K., Gottlieb A.B., Krueger G.G., Gordon K.B., Williams D., Valdes J., Setze C., Strober B.	Journal of the European Academy of Dermatology and Venereology	2013	10.1111/j.1468-3083.2012.04705.x	Google Scholar
23783749	Sarcoidosis and psoriasis: A case series and review of the literature exploring co-incidence vs coincidence	Wanat K.A., Schaffer A., Richardson V., Van Voorhees A., Rosenbach M.	JAMA Dermatology	2013	10.1001/jamadermatol.2013.4256	Google Scholar
23362969	Secukinumab induction and maintenance therapy in moderate-to-severe plaque psoriasis: A randomized, double-blind, placebo-controlled, phase II regimen-finding study	Rich P., Sigurgeirsson B., Thaci D., Ortonne J.-P., Paul C., Schopf R.E., Morita A., Roseau K., Harfst E., Guettner A., MacHacek M., Papavassilis C.	British Journal of Dermatology	2013	10.1111/bjd.12112	Google Scholar
23640288	Serum prolidase may not accurately provide information to clinicians about the psoriasis activity	Balta I., Balta S., Sarlak H., Kurt O., Demirkol S.	Archives of Dermatological Research	2013	10.1007/s00403-013-1363-4	Google Scholar
23287054	Sulphonamides: Deserving class as MMP inhibitors?	Jain P., Saravanan C., Singh S.K.	European Journal of Medicinal Chemistry	2013	10.1016/j.ejmech.2012.10.016	Google Scholar
23796325	Systematic review of genuine versus spurious side-effects of beta-blockers in heart failure using placebo control: Recommendations for patient information	Barron A.J., Zaman N., Cole G.D., Wensel R., Okonko D.O., Francis D.P.	International Journal of Cardiology	2013	10.1016/j.ijcard.2013.05.068	Google Scholar
23829348	Systemic varicella-zoster virus infection in two critically ill patients in an intensive care unit	Hagiya H., Kimura M., Miyamoto T., Otsuka F.	Virology Journal	2013	10.1186/1743-422X-10-225	Google Scholar
22819590	The complexity of adverse side-effects to biological agents	Aubin F., Carbonnel F., Wendling D.	Journal of Crohn's and Colitis	2013	10.1016/j.crohns.2012.06.024	Google Scholar
23873292	The prevalence and management of side effects of lithium and anticonvulsants as mood stabilizers in bipolar disorder from a clinical perspective: A review	Dols A., Sienaert P., Van Gerven H., Schouws S., Stevens A., Kupka R., Stek M.L.	International Clinical Psychopharmacology	2013	10.1097/YIC.0b013e32836435e2	Google Scholar
23979963	The road not taken: Transferability issues in multinational trials	Vemer P., Rutten-Van Mölken M.P.M.H.	PharmacoEconomics	2013	10.1007/s40273-013-0084-z	Google Scholar
23466067	The safety of therapeutic monoclonal antibodies: Implications for cardiovascular disease and targeting the PCSK9 pathway	Catapano A.L., Papadopoulos N.	Atherosclerosis	2013	10.1016/j.atherosclerosis.2013.01.044	Google Scholar
23990277	Treatment of psoriasis and psoriatic arthritis	Papoutsaki M., Costanzo A.	BioDrugs	2013	10.1007/BF03325637	Google Scholar
	Tumor necrosis factor inhibitors and myocardial infarction in psoriasis	Wu J.J.	JAMA - Journal of the American Medical Association	2013	10.1001/jama.2013.276749	Google Scholar
23532441	Updated consensus statement on biological agents for the treatment of rheumatic diseases, 2012	Furst D.E., Keystone E.C., So A.K., Braun J., Breedveld F.C., Burmester G.R., De Benedetti F., Dörner T., Emery P., Fleischmann R., Gibofsky A., Kalden J.R., Kavanaugh A., Kirkham B., Mease P., Rubbert-Roth A., Sieper J., Singer N.G., Smolen J.S., VanRiel P.L.C.M., Weisman M.H., Winthrop K.L.	Annals of the Rheumatic Diseases	2013	10.1136/annrheumdis-2013-203348	Google Scholar
23793210	Use of potassium iodide in Dermatology: Updates on an old drug [Uso do iodeto de potássio na Dermatologia: Considerações atuais de uma droga antiga]	Orofino Costa R., de Macedo P.M., Carvalhal A., Bernardes-Engemann A.R.	Anais Brasileiros de Dermatologia	2013	10.1590/abd1806-4841.20132377	Google Scholar
23868113	Validating therapeutic targets through human genetics	Plenge R.M., Scolnick E.M., Altshuler D.	Nature Reviews Drug Discovery	2013	10.1038/nrd4051	Google Scholar
	Vascular endothelial growth factor inhibitors: Investigational therapies for the treatment of psoriasis	Weidemann A.K., Crawshaw A.A., Byrne E., Young H.S.	Clinical, Cosmetic and Investigational Dermatology	2013	10.2147/CCID.S35312	Google Scholar
	Vitamin D: Update 2013 - From rickets prophylaxis to general preventive healthcare	Gröber U., Spitz J., Reichrath J., Kisters K., Holick M.F.	Dermato-Endocrinology	2013	10.4161/derm.26738	Google Scholar
23925466	Psoriasis severity and the prevalence of major medical comorbidity: a population-based study	Yeung H, Takeshita J, Mehta NN, Kimmel SE, Ogdie A, Margolis DJ, Shin DB, Attor R, Troxel AB, Gelfand JM.	JAMA Dermatol	2013	10.1001/jamadermatol.2013.5015	Google Scholar
24804827	Interleukin-18 as a therapeutic target in acute myocardial infarction and heart failure	O'Brien L.C., Mezzaroma E., Van Tassell B.W., Marchetti C., Carbone S., Abbate A., Toldo S.	Molecular Medicine	2014	10.2119/molmed.2014.00034	Google Scholar
24903077	Psoriasis and risk of heart failure: A nationwide cohort study	Khalid U., Ahlehoff O., Gislason G.H., Kristensen S.L., Skov L., Torp-Pedersen C., Hansen P.R.	European Journal of Heart Failure	2014	10.1002/ejhf.113	Google Scholar
24970784	Chronic inflammatory disorders and risk of type 2 diabetes mellitus, coronary heart disease, and stroke : A population-based cohort study	Dregan A., Charlton J., Chowienczyk P., Gulliford M.C.	Circulation	2014	10.1161/CIRCULATIONAHA.114.009990	Google Scholar
25101341	Etanercept-induced cystic acne	Kashat M., Caretti K., Kado J.	Cutis	2014		Google Scholar
	Tumor necrosis factor inhibitors - State of knowledge	Lis K., Kuzawińska O., Bałkowiec-Iskra E.	Archives of Medical Science	2014	10.5114/aoms.2014.47827	Google Scholar
	From the Medical Board of the National Psoriasis Foundation: The risk of cardiovascular disease in individuals with psoriasis and the potential impact of current therapies	Hugh J., Van Voorhees A.S., Nijhawan R.I., Bagel J., Lebwohl M., Blauvelt A., Hsu S., Weinberg J.M.	Journal of the American Academy of Dermatology	2014	10.1016/j.jaad.2013.09.020	Google Scholar
25242558	A 52-week, open-label study of the efficacy and safety of ixekizumab, an anti-interleukin-17A monoclonal antibody, in patients with chronic plaque psoriasis	Gordon K.B., Leonardi C.L., Lebwohl M., Blauvelt A., Cameron G.S., Braun D., Erickson J., Heffernan M.	Journal of the American Academy of Dermatology	2014	10.1016/j.jaad.2014.07.048	Google Scholar
24472429	A review of toxicity from topical salicylic acid preparations	Madan R.K., Levitt J.	Journal of the American Academy of Dermatology	2014	10.1016/j.jaad.2013.12.005	Google Scholar
	Acrodermatitis enteropathica with atypical features and delayed presentation	Centilli M., Legacy M., Legacy M., Seiger E.	Consultant	2014		Google Scholar
25112605	Adverse reactions to biologic agents and their medical management	Boyman O., Comte D., Spertini F.	Nature Reviews Rheumatology	2014	10.1038/nrrheum.2014.123	Google Scholar
	Anakinra and related drugs targeting interleukin-1 in the treatment of cryopyrin-associated periodic syndromes	Bachove I., Chang C.	Open Access Rheumatology: Research and Reviews	2014	10.2147/OARRR.S46017	Google Scholar
24661916	Biologic targeted therapies in pediatric rheumatology		Joint Bone Spine	2014	10.1016/S1297-319X(14)70020-X	Google Scholar
24656110	Cardiovascular Comorbidity in Rheumatic Diseases: A Focus on Heart Failure	Wright K., Crowson C.S., Gabriel S.E.	Heart Failure Clinics	2014	10.1016/j.hfc.2013.10.003	Google Scholar
25333326	Cardiovascular risk factors and cardiovascular diseases in patients with moderate to severe psoriasis under systemic treatment. PSO-RISK, descriptive study	Vanaclocha F., Belinchón I., Sánchez-Carazo J.L., Rivera R., Carrascosa J.M., Cea-Calvo L., Julía B., Puig L.	European Journal of Dermatology	2014	10.1684/ejd.2014.2440	Google Scholar
24690532	Characterization of the classical biological false-positive reaction in the serological test for syphilis in the modern era	Liu F., Liu L.-L., Guo X.-J., Xi Y., Lin L.-R., Zhang H.-L., Huang S.-J., Chen Y.-Y., Zhang Y.-F., Zhang Q., Huang G.-L., Tong M.-L., Jiang J., Yang T.-C.	International Immunopharmacology	2014	10.1016/j.intimp.2014.03.011	Google Scholar
24748630	Clinical efficacy, radiographic and safety findings through 5 years of subcutaneous golimumab treatment in patients with active psoriatic arthritis: Results from a long-term extension of a randomised, placebo-controlled trial (the GO-REVEAL study)	Kavanaugh A., McInnes I.B., Mease P., Krueger G.G., Gladman D., Van Der Heijde D., Zhou Y., Lu J., Leu J.H., Goldstein N., Beutler A.	Annals of the Rheumatic Diseases	2014	10.1136/annrheumdis-2013-204902	Google Scholar
	Corticosteroids- Its role in oral mucosal lesions	Saravanan T., Subha M., Prem Anand P., Venkatesh A.	International Journal of Pharma and Bio Sciences	2014		Google Scholar
24492530	Current and potential immune therapies and vaccines in the management of psoriasis	Kaffenberger B.H., Lee G.L., Tyler K., Chan D., Jarjour W., Ariza M.E., Williams M.V., Wong H.K.	Human Vaccines and Immunotherapeutics	2014	10.4161/hv.27532	Google Scholar
24573106	Current concepts in psoriatic arthritis: Pathogenesis and management	de Vlam K., Gottlieb A.B., Mease P.J., Mease P.J.	Acta Dermato-Venereologica	2014	10.2340/00015555-1833	Google Scholar
24684204	Demography, baseline disease characteristics and treatment history of patients with psoriasis enrolled in a multicentre, prospective, disease-based registry (PSOLAR)	Kimball A.B., Leonardi C., Stahle M., Gulliver W., Chevrier M., Fakharzadeh S., Goyal K., Calabro S., Langholff W., Menter A.	British Journal of Dermatology	2014	10.1111/bjd.13013	Google Scholar
	Development and validation of a comorbidity scoring system for patients with cirrhosis	Jepsen P., Vilstrup H., Lash T.L.	Gastroenterology	2014	10.1053/j.gastro.2013.09.019	Google Scholar
	Editors' choice	Stephenson P., Sheikh A.	Primary Care Respiratory Journal	2014	10.4104/pcrj.2014.00023	Google Scholar
	Efficacy and safety of adalimumab in ankylosing spondylitis	Mounach A., El Maghraoui A.	Open Access Rheumatology: Research and Reviews	2014	10.2147/OARRR.S44550	Google Scholar
24482301	Efficacy and safety of the anti-IL-12/23 p40 monoclonal antibody, ustekinumab, in patients with active psoriatic arthritis despite conventional non-biological and biological anti-tumour necrosis factor therapy: 6-month and 1-year results of the phase 3, multicentre, double-blind, placebocontrolled, randomised PSUMMIT 2 trial	Ritchlin C., Rahman P., Kavanaugh A., McInnes I.B., Puig L., Li S., Wang Y., Shen Y.-K., Doyle M.K., Mendelsohn A.M., Gottlieb A.B.	Annals of the Rheumatic Diseases	2014	10.1136/annrheumdis-2013-204655	Google Scholar
24262057	Efficacy and safety of ustekinumab in a patient with chronic renal failure on hemodialysis	de Unamuno Bustos B., Sánchez R.B., Martínez V.O., Carazo J.L.S.	International Journal of Dermatology	2014	10.1111/ijd.12163	Google Scholar
	Erythrodermic/exfoliative dermatitis	Parish D.H., Scheinfeld N., Grant-Kels J.M.	Atopic Dermatitis and Eczematous Disorders	2014		Google Scholar
25503674	Exploring homogeneity of correlation structures of gene expression datasets within and between etiological disease categories	Jong V.L., Novianti P.W., Roes K.C.B., Eijkemans M.J.C.	Statistical Applications in Genetics and Molecular Biology	2014	10.1515/sagmb-2014-0003	Google Scholar
24882851	GRAPPA Fellows Symposium adjacent to the European Academy of Dermatology and Venereology (EADV) congress, Istanbul, 2013: A meeting report	Boehncke W.-H., Kirby B., Thaci D.	Journal of Rheumatology	2014	10.3899/jrheum.140169	Google Scholar
	Homocysteine: Biosynthesis and health implications	Mccully K.S.	Homocysteine: Biosynthesis and Health Implications	2014		Google Scholar
24855048	Hydroxychloroquine: A multifaceted treatment in lupus	Costedoat-Chalumeau N., Dunogué B., Morel N., Le Guern V., Guettrot-Imbert G.	Presse Medicale	2014	10.1016/j.lpm.2014.03.007	Google Scholar
24708155	Infective endocarditis complicating adalimumab therapy for psoriasis	Haque Hussain S.S., Wallace M., Belham M., Rusk R., Carmichael A.J., Wells F.C., Burrows N.P.	Clinical and Experimental Dermatology	2014	10.1111/ced.12312	Google Scholar
	Long term efficacy and safety of etanercept in the treatment of psoriasis and psoriatic arthritis	Kivelevitch D., Mansouri B., Menter A.	Biologics: Targets and Therapy	2014	10.2147/BTT.S41481	Google Scholar
24786925	Longterm safety, efficacy, and inhibition of structural damage progression over 5 years of treatment with abatacept in patients with rheumatoid arthritis in the abatacept in inadequate responders to methotrexate trial	Kremer J.M., Peterfy C., Russell A.S., Emery P., Abud-Mendoza C., Sibilia J., Becker J.-C., Westhovens R., Genant H.K.	Journal of Rheumatology	2014	10.3899/jrheum.130263	Google Scholar
25493314	Long-term study of infliximab for psoriasis in daily practice: drug survival depends on combined treatment, obesity and infusion reactions	Spertino J., López-Ferrer A., Vilarrasa E., Puig L.	Journal of the European Academy of Dermatology and Venereology	2014	10.1111/jdv.12331	Google Scholar
24247262	Management of patients with hepatitis B who require immunosuppressive therapy	Hwang J.P., Lok A.S.-F.	Nature Reviews Gastroenterology and Hepatology	2014	10.1038/nrgastro.2013.216	Google Scholar
24513280	Mapping the expanded often inappropriate use of the Framingham Risk Score in the medical literature	Tzoulaki I., Seretis A., Ntzani E.E., Ioannidis J.P.A.	Journal of Clinical Epidemiology	2014	10.1016/j.jclinepi.2013.10.021	Google Scholar
25110258	Miscellaneous Adverse Events with Biologic Agents (Excludes Infection and Malignancy)	Feuerstein J.D., Cheifetz A.S.	Gastroenterology Clinics of North America	2014	10.1016/j.gtc.2014.05.002	Google Scholar
24485135	Multiple sclerosis: Current and emerging disease-modifying therapies and treatment strategies	Wingerchuk D.M., Carter J.L.	Mayo Clinic Proceedings	2014	10.1016/j.mayocp.2013.11.002	Google Scholar
25229065	Problem based review: The patient with recent onset Polyarthritis	Suresh E., Menon P.V., Myint M.Z.	Acute Medicine	2014		Google Scholar
	Profile of ustekinumab and its potential in the treatment of active psoriatic arthritis	Montepaone M., Lubrano E., Carboni A., Spadaro A.	Open Access Rheumatology: Research and Reviews	2014	10.2147/OARRR.S56048	Google Scholar
25193816	Progressive supra-aortic stenosis in a young adult with the findings of Singleton Merten Syndrome	Ozyuksel A., Ersoy C., Canturk E., Akcevin A.	BMJ Case Reports	2014	10.1136/bcr-2014-205985	Google Scholar
23489223	Relationship between parathyroid hormone and subclinical myocardial dysfunction in patients with severe psoriasis	Zhao C.-T., Yeung C.-K., Siu C.-W., Tam S., Chan J., Chen Y., Chan H.-H., Tse H.-F., Yiu K.-H.	Journal of the European Academy of Dermatology and Venereology	2014	10.1111/jdv.12123	Google Scholar
24252049	Safety and effectiveness of adalimumab in Japanese rheumatoid arthritis patients: Postmarketing surveillance report of 7740 patients	Koike T., Harigai M., Ishiguro N., Inokuma S., Takei S., Takeuchi T., Yamanaka H., Haruna S., Ushida N., Kawana K., Tanaka Y.	Modern Rheumatology	2014	10.3109/14397595.2013.843760	Google Scholar
25313095	Safety and efficacy of brodalumab for psoriasis after 120 weeks of treatment	Papp K., Leonardi C., Menter A., Thompson E.H.Z., Milmont C.E., Kricorian G., Nirula A., Klekotka P.	Journal of the American Academy of Dermatology	2014	10.1016/j.jaad.2014.08.039	Google Scholar
24281790	Safety and tolerability of tumor necrosis factor-α inhibitors in psoriasis: A narrative review	Semble A.L., Davis S.A., Feldman S.R.	American Journal of Clinical Dermatology	2014	10.1007/s40257-013-0053-5	Google Scholar
25224347	Safety of anti-tumor necrosis factor therapies in arthritis patients	Nanau R.M., Neuman M.G.	Journal of Pharmacy and Pharmaceutical Sciences	2014	10.18433/j3wp4f	Google Scholar
24983746	Safety profile of semagacestat, a gamma-secretase inhibitor: IDENTITY trial findings	Henley D.B., Sundell K.L., Sethuraman G., Dowsett S.A., May P.C.	Current Medical Research and Opinion	2014	10.1185/03007995.2014.939167	Google Scholar
25267440	Safety, efficacy, and pharmacokinetics/pharmacodynamics of daclizumab (anti-CD25) in patients with adult T-cell leukemia/lymphoma	Berkowitz J.L., Janik J.E., Stewart D.M., Jaffe E.S., Stetler-Stevenson M., Shih J.H., Fleisher T.A., Turner M., Urquhart N.E., Wharfe G.H., Figg W.D., Peer C.J., Goldman C.K., Waldmann T.A., Morris J.C.	Clinical Immunology	2014	10.1016/j.clim.2014.09.012	Google Scholar
25354738	Secukinumab efficacy and safety in Japanese patients with moderate-to-severe plaque psoriasis: Subanalysis from ERASURE, a randomized, placebo-controlled, phase 3 study	Ohtsuki M., Morita A., Abe M., Takahashi H., Seko N., Karpov A., Shima T., Papavassilis C., Nakagawa H., ERASURE Study Japanese subgroup	Journal of Dermatology	2014	10.1111/1346-8138.12668	Google Scholar
25270293	Side Effects of Cytokines Approved for Therapy	Baldo B.A.	Drug Safety	2014	10.1007/s40264-014-0226-z	Google Scholar
25302371	Single nucleotide polymorphisms at the tnfaip3/a20 locus and susceptibilitylresistance to inflammatory and autoimmune diseases	Mele A., Cervantes J.R., Chien V., Friedman D., Ferran C.	Advances in Experimental Medicine and Biology	2014	10.1007/978-1-4939-0398-6_10	Google Scholar
24656281	Summary of the Dutch S3-guidelines on the treatment of psoriasis 2011	Zweegers J., De Jong E.M.G.J., Nijsten T.E.C., De Bes J., Te Booij M., Borgonjen R.J., Van Cranenburgh O.V., Van Deutekom H., Van Everdingen J.J.E., De Groot M., Van Hees C.L.M., Hulshuizen H., Koek M.B.G., De Kort W.J.A., De Korte J., Lecluse L.L.A., Pasch M.C., Poblete-Gutiérrez P.A., Prens E.P., Seyger M.M.B., Thio H.B., Torcque L.A., De Vries A.C.Q., van de Kerkhof P.C.M., Spuls P.I.	Dermatology Online Journal	2014		Google Scholar
24962198	The challenge of indication extrapolation for infliximab biosimilars	Feagan B.G., Choquette D., Ghosh S., Gladman D.D., Ho V., Meibohm B., Zou G., Xu Z., Shankar G., Sealey D.C., Russell A.S.	Biologicals	2014	10.1016/j.biologicals.2014.05.005	Google Scholar
24296914	The non-neuronal cholinergic system in health and disease	Beckmann J., Lips K.S.	Pharmacology	2014	10.1159/000355835	Google Scholar
24037835	Therapeutic human monoclonal antibodies in inflammatory diseases	Kotsovilis S., Andreakos E.	Methods in Molecular Biology	2014	10.1007/978-1-62703-586-6_3	Google Scholar
24257157	Tumor necrosis factor-like weak inducer of apoptosis (TWEAK) and kidney disease	Ruiz-Ortega M., Ortiz A., Ramos A.M.	Current Opinion in Nephrology and Hypertension	2014	10.1097/01.mnh.0000437331.23794.81	Google Scholar
25199861	Ulcerative colitis: Epidemiology, diagnosis, and management	Feuerstein J.D., Cheifetz A.S.	Mayo Clinic Proceedings	2014	10.1016/j.mayocp.2014.07.002	Google Scholar
25115238	Unmet needs in the treatment of psoriasis	Kragballe K., Van De Kerkhof P.C., Gordon K.B.	European Journal of Dermatology	2014	10.1684/ejd.2014.2403	Google Scholar
25110261	Update on Janus Kinase Antagonists in Inflammatory Bowel Disease	Boland B.S., Sandborn W.J., Chang J.T.	Gastroenterology Clinics of North America	2014	10.1016/j.gtc.2014.05.011	Google Scholar
25362972	Metabolic syndrome in Spanish patients with psoriasis needing systemic therapy: Prevalence and association with cardiovascular disease in PSO-RISK, a cross-sectional study	Belinchón I., Vanaclocha F., De La Cueva-Dobao P., Coto-Segura P., Labandeira J., Herranz P., Taberner R., Juliá B., Cea-Calvo L., Puig L.	Journal of Dermatological Treatment	2015	10.3109/09546634.2014.983039	Google Scholar
25561362	The effects of tumour necrosis factor inhibitors, methotrexate, non-steroidal anti-inflammatory drugs and corticosteroids on cardiovascular events in rheumatoid arthritis, psoriasis and psoriatic arthritis: A systematic review and meta-analysis	Roubille C., Richer V., Starnino T., McCourt C., McFarlane A., Fleming P., Siu S., Kraft J., Lynde C., Pope J., Gulliver W., Keeling S., Dutz J., Bessette L., Bissonnette R., Haraoui B.	Annals of the Rheumatic Diseases	2015	10.1136/annrheumdis-2014-206624	Google Scholar
25660150	Similarities in Coronary Function and Myocardial Deformation Between Psoriasis and Coronary Artery Disease: The Role of Oxidative Stress and Inflammation	Ikonomidis I., Makavos G., Papadavid E., Varoudi M., Andreadou I., Gravanis K., Theodoropoulos K., Pavlidis G., Triantafyllidi H., Parissis J., Paraskevaidis I., Rigopoulos D., Lekakis J.	Canadian Journal of Cardiology	2015	10.1016/j.cjca.2014.11.002	Google Scholar
25742120	Psoriasis and the Risk of Major Cardiovascular Events: Cohort Study Using the Clinical Practice Research Datalink	Parisi R., Rutter M.K., Lunt M., Young H.S., Symmons D.P.M., Griffiths C.E.M., Ashcroft D.M.	Journal of Investigative Dermatology	2015	10.1038/jid.2015.87	Google Scholar
25799668	Pharmacovigilance update [Pharmacovigilance]	Fogarasi Szabo N., Diezi L., Delenclos L., Renard D., Chtioui H., Rothuizen L.E., Livio F., Buclin T.	Revue Medicale Suisse	2015		Google Scholar
26142199	Acinetobacter baumannii and cardiac impairment. Increasingly important nosocomial pathogen	Tempesta M., Campanella A., Maviglia S.	International Journal of Cardiology	2015	10.1016/j.ijcard.2015.06.085	Google Scholar
	A Case of Acute Generalized Pustular Psoriasis of von Zumbusch Triggered by Hypocalcemia	Guerreiro De Moura C.A.G., De Assis L.H., Goés P., Rosa F., Nunes V., Gusmaõ Í.M., Cruz C.M.S.	Case Reports in Dermatology	2015	10.1159/000442380	Google Scholar
	Drugs for psoriasis		Medical Letter on Drugs and Therapeutics	2015		Google Scholar
25623244	A systematic review of the incidence and prevalence of comorbidity in multiple sclerosis: Overview	Marrie R.A., Cohen J., Stuve O., Trojano M., Sørensen P.S., Reingold S., Cutter G., Reider N.	Multiple Sclerosis Journal	2015	10.1177/1352458514564491	Google Scholar
26118825	Adalimumab treatment optimization for psoriasis: Results of a long-term phase 2/3 Japanese study	Asahina A., Ohtsuki M., Etoh T., Gu Y., Okun M.M., Teixeira H.D., Yamaguchi Y., Nakagawa H.	Journal of Dermatology	2015	10.1111/1346-8138.13001	Google Scholar
25253504	Adjusting for comorbidities in cost of illness studies	Rizzo J.A., Chen J., Gunnarsson C.L., Naim A., Lofland J.H.	Journal of Medical Economics	2015	10.3111/13696998.2014.969434	Google Scholar
25464408	Adult taste and smell disorders after heart, neurological, respiratory and liver problems: US NHANES, 2011-2012	Shiue I.	International Journal of Cardiology	2015	10.1016/j.ijcard.2014.10.072	Google Scholar
26078815	Antioxidants in longevity and medicine 2014	Parinandi N.L., Maulik N., Thirunavukkarasu M., McFadden D.W.	Oxidative Medicine and Cellular Longevity	2015	10.1155/2015/739417	Google Scholar
25443628	Association between antidiabetic drugs and psoriasis risk in diabetic patients: Results from a nationwide nested case-control study in Taiwan	Wu C.-Y., Shieh J.-J., Shen J.-L., Liu Y.-Y., Chang Y.-T., Chen Y.-J.	Journal of the American Academy of Dermatology	2015	10.1016/j.jaad.2014.08.042	Google Scholar
	Big biomedical data and cardiovascular disease research: Opportunities and challenges	Denaxas S.C., Morley K.I.	European Heart Journal - Quality of Care and Clinical Outcomes	2015	10.1093/ehjqcco/qcv005	Google Scholar
26267729	Biologic and conventional systemic therapies show similar safety and efficacy in elderly and adult patients with moderate to severe psoriasis	Garber C., Plotnikova N., Au S.-C., Sorensen E.P., Gottlieb A.	Journal of Drugs in Dermatology	2015		Google Scholar
24671131	Cardiovascular risk and psoriasis: A role in clinical cardiology?	Imbalzano E., Casale M., D'Angelo M., Mandraffino G., Giugno V., Di Bella G., Carerj S., Dattilo G.	Angiology	2015	10.1177/0003319714527339	Google Scholar
25651776	Certolizumab pegol for the treatment of psoriatic arthritis	Baronaite Hansen R., Kavanaugh A.	Expert Review of Clinical Immunology	2015	10.1586/1744666X.2015.1009897	Google Scholar
26173043	Comorbidities in patients with psoriatic arthritis: A comparison with rheumatoid arthritis and psoriasis	Nas K., Karkucak M., Durmus B., Karatay S., Capkin E., Kaya A., Ucmak D., Akar Z.A., Cevik R., Kilic E., Kilic G., Ozgocmen S.	International Journal of Rheumatic Diseases	2015	10.1111/1756-185X.12580	Google Scholar
25989336	Demographics and disease characteristics of patients with psoriasis enrolled in the British Association of Dermatologists Biologic Interventions Register	Iskandar I.Y.K., Ashcroft D.M., Warren R.B., Yiu Z.Z.N., McElhone K., Lunt M., Barker J.N.W.N., Burden A.D., Ormerod A.D., Reynolds N.J., Smith C.H., Griffiths C.E.M.	British Journal of Dermatology	2015	10.1111/bjd.13908	Google Scholar
25637329	Disseminated intravascular coagulation with congestive heart failure and left ventricular thrombus: A case report with literature review of 7 cases	Belov D., Lyubarova R., Fein S., Torosoff M.	American Journal of Case Reports	2015	10.12659/AJCR.892380	Google Scholar
26358263	Drug safety of systemic treatments for psoriasis: results from The German Psoriasis Registry PsoBest	Reich K., Mrowietz U., Radtke M.A., Thaci D., Rustenbach S.J., Spehr C., Augustin M.	Archives of Dermatological Research	2015	10.1007/s00403-015-1593-8	Google Scholar
26035746	Drugs for psoriasis		Medical Letter on Drugs and Therapeutics	2015		Google Scholar
26646488	Drugs that made headlines in 2015	Chakradhar S.	Nature Medicine	2015	10.1038/nm1215-1382	Google Scholar
25231176	Efficacy, tolerability and safety of switching from etanercept to infliximab for the treatment of moderate-to-severe psoriasis: A multicenter, open-label trial (TANGO)	Ayala F., Lambert J., Lembo S.	Journal of Dermatological Treatment	2015	10.3109/09546634.2014.952611	Google Scholar
	European Academy of Dermatology and Venereology (EADV) 24th annual Congress Copenhagen, Denmark - October 7-11, 2015	Cruces E.	Drugs of the Future	2015	10.1358/dof.2015.040.11.2409821	Google Scholar
25886082	Evidence-based adverse effects of biologic agents in the treatment of moderate-to-severe psoriasis: Providing clarity to an opaque topic	Sorenson E., Koo J.	Journal of Dermatological Treatment	2015	10.3109/09546634.2015.1027167	Google Scholar
26190240	Five-year analysis from the ESPRIT 10-year postmarketing surveillance registry of adalimumab treatment for moderate to severe psoriasis A portion of the data in this manuscript was presented in at the Fall European Academy of Dermatology and Venereology 23rd Congress in Amsterdam on October 8, 2014.	Menter A., Thaçi D., Papp K.A., Wu J.J., Bereswill M., Teixeira H.D., Rubant S., Williams D.A.	Journal of the American Academy of Dermatology	2015	10.1016/j.jaad.2015.06.038	Google Scholar
26150127	Global epidemiology of gout: Prevalence, incidence and risk factors	Kuo C.-F., Grainge M.J., Zhang W., Doherty M.	Nature Reviews Rheumatology	2015	10.1038/nrrheum.2015.91	Google Scholar
25765442	Global health care use by patients with type-2 diabetes: Does the type of comorbidity matter?	Calderón-Larrañaga A., Abad-Díez J.M., Gimeno-Feliu L.A., Marta-Moreno J., González-Rubio F., Clerencia-Sierra M., Poblador-Plou B., Poncel-Falcó A., Prados-Torres A.	European Journal of Internal Medicine	2015	10.1016/j.ejim.2015.02.011	Google Scholar
	Guidelines for the management of hypertension	Tykarski A., Narkiewicz K., Gaciong Z., Januszewicz A., Litwin M., Kostka-Jeziorny K.	Nadcisnienie Tetnicze	2015	10.5603/AH.2015.0010	Google Scholar
26188627	Increased risk of arrhythmia in patients with psoriatic disease: A nationwide population-based matched cohort study	Chiu H.-Y., Chang W.-L., Huang W.-F., Wen Y.-W., Tsai Y.-W., Tsai T.-F.	Journal of the American Academy of Dermatology	2015	10.1016/j.jaad.2015.06.023	Google Scholar
26671955	Inequalities in physical comorbidity: A longitudinal comparative cohort study of people with severe mental illness in the UK	Reilly S., Olier I., Planner C., Doran T., Reeves D., Ashcroft D.M., Gask L., Kontopantelis E.	BMJ Open	2015	10.1136/bmjopen-2015-009010	Google Scholar
25968627	Infectious Myocarditis on FDG-PET Imaging Mimicking Sarcoidosis	Sperry B.W., Oldan J.D., Hsich E.M., Reynolds J.P., Tamarappoo B.K.	Journal of Nuclear Cardiology	2015	10.1007/s12350-015-0160-1	Google Scholar
26121943	Influence of psoriasis on circulatory system function assessed in echocardiography	Milaniuk S., Pietrzak A., Mosiewicz B., Mosiewicz J., Reich K.	Archives of Dermatological Research	2015	10.1007/s00403-015-1586-7	Google Scholar
25566899	Interferons	Mahajan B.B., Kaur S.	Indian Journal of Dermatology, Venereology and Leprology	2015	10.4103/0378-6323.148570	Google Scholar
25572820	Long-term efficacy, safety and drug survival of ustekinumab in a spanish cohort of patients with moderate to severe plaque psoriasis	Puig L., Ruiz-Salas V.	Dermatology	2015	10.1159/000366499	Google Scholar
	Long-term safety and efficacy of infliximab for the treatment of ankylosing spondylitis	Elalouf O., Elkayam O.	Therapeutics and Clinical Risk Management	2015	10.2147/TCRM.S55928	Google Scholar
	Medical consequences of obesity	Finer N.	Medicine (United Kingdom)	2015	10.1016/j.mpmed.2014.11.003	Google Scholar
	Multiple myeloma and atopic eczema in an adult	Hossain M.A., Nai Q., Zhang P., Luo H., Hossain M.A., Mahmad A., Yousif A.M., Sen S.	Case Reports in Oncology	2015	10.1159/000375120	Google Scholar
26468255	Neglected cardiovascular risk factors	Lüscher T.F.	European Heart Journal	2015	10.1093/eurheartj/ehv540	Google Scholar
25264239	OBSERVE-5: Observational postmarketing safety surveillance registry of etanercept for the treatment of psoriasis final 5-year results	Kimball A.B., Rothman K.J., Kricorian G., Pariser D., Yamauchi P.S., Menter A., Teller C.F., Aras G., Accortt N.A., Hooper M., Rice K.C., Gelfand J.M.	Journal of the American Academy of Dermatology	2015	10.1016/j.jaad.2014.08.050	Google Scholar
26098146	Oral drugs in multiple sclerosis therapy: An overview and a critical appraisal	D'Amico E., Leone C., Caserta C., Patti F.	Expert Review of Neurotherapeutics	2015	10.1586/14737175.2015.1058162	Google Scholar
	Pharmaceutical approval update	Gohil K.	P and T	2015		Google Scholar
	Pipeline on the move August 2015	Navarro D., González Brao M.M., Milà M.	Drugs of the Future	2015	10.1358/dof.2015.040.08.2368560	Google Scholar
	Pipeline on the move: March 2015	Navarro D., González Brao M.M., Milà M.	Drugs of the Future	2015	10.1358/dof.2015.040.03.2301823	Google Scholar
25454481	Pleuroparenchymal fibroelastosis: A pattern of chronic lung injury	Rosenbaum J.N., Butt Y.M., Johnson K.A., Meyer K., Batra K., Kanne J.P., Torrealba J.R.	Human Pathology	2015	10.1016/j.humpath.2014.10.007	Google Scholar
26554320	Primun non nocere, polypharmacy and pharmacogenetics	Isidoro-Garciá M., Sánchez-Martín A., Garciá-Berrocal B., Román-Curto C.	Pharmacogenomics	2015	10.2217/pgs.15.137	Google Scholar
	Product updates for pharmacists 11-10-2015	Lowery M.	Drug Topics	2015		Google Scholar
26482111	Safety of Anti-TNF Therapies in Immune-Mediated Inflammatory Diseases: Focus on Infections and Malignancy	Pereira R., Lago P., Faria R., Torres T.	Drug Development Research	2015	10.1002/ddr.21285	Google Scholar
25185962	Safety of classic and biologic systemic therapies for the treatment of psoriasis in elderly: An observational study from national BIOBADADERM registry	Medina C., Carretero G., Ferrandiz C., Dauden E., Vanaclocha F., Gómez-García F.J., Herrera-Ceballos E., De La Cueva-Dobao P., Belinchón I., Sánchez-Carazo J.L., Alsina M., López-Estebaranz J.L., Ferrán M., Carrascosa J.M., Torrado R., Argila D., Rivera R., Jiménez-Puya R., García-Doval I., BIOBADADERM Study Group	Journal of the European Academy of Dermatology and Venereology	2015	10.1111/jdv.12688	Google Scholar
26148310	Skin disorders in elderly subjects	Reszke R., Pełka D., Walasek A., Machaj Z., Reich A.	International Journal of Dermatology	2015	10.1111/ijd.12832	Google Scholar
	Subclinical atherosclerosis in patients with psoriasis	Balta I., Balta S., Karademir I., Demirkol S., Ozturk C., Celik T.	Journal of the Saudi Heart Association	2015	10.1016/j.jsha.2015.03.006	Google Scholar
25412787	Ten Years On. The Impact of Biologics on the Practice of Dermatology	Leonardi C.L., Romiti R., Tebbey P.W.	Dermatologic Clinics	2015	10.1016/j.det.2014.09.009	Google Scholar
25592850	The Fire Within Psoriatic Patients: Overlap Between Inflammatory and Cardiovascular Diseases	Mancini G.B.J.	Canadian Journal of Cardiology	2015	10.1016/j.cjca.2014.11.013	Google Scholar
25698169	The incidence and prevalence of comorbidity in multiple sclerosis	Culpepper W.J.	Multiple Sclerosis Journal	2015	10.1177/1352458515574151	Google Scholar
26184440	To test or not to test? An updated evidence-based assessment of the value of screening and monitoring tests when using systemic biologic agents to treat psoriasis and psoriatic arthritis Presented in poster form at the 73rd Annual Meeting of the American Academy of Dermatology, San Francisco, CA, March 20-24, 2015.	Ahn C.S., Dothard E.H., Garner M.L., Feldman S.R., Huang W.W.	Journal of the American Academy of Dermatology	2015	10.1016/j.jaad.2015.06.004	Google Scholar
26131868	Treatment of psoriasis and psoriatic arthritis during pregnancy and breastfeeding	Kurizky P.S., Carmo Nogueira L.S., Castro Ferreira C.D., Da Henrique Mota L.M.	Anais Brasileiros de Dermatologia	2015	10.1590/abd1806-4841.20153113	Google Scholar
25976726	Tricho-hepato-enteric syndrome (THE-S): two cases and review of the literature	Chong J.H., Jamuar S.S., Ong C., Thoon K.C., Tan E.S., Lai A., Aan M.K.J., Tan W.L.W., Foo R., Tan E.C., Lau Y.-L., Liew W.K.	European Journal of Pediatrics	2015	10.1007/s00431-015-2563-z	Google Scholar
25305470	Tumor necrosis factor inhibitors: Clinical utility in autoimmune diseases	Willrich M.A.V., Murray D.L., Snyder M.R.	Translational Research	2015	10.1016/j.trsl.2014.09.006	Google Scholar
25884529	Vedolizumab for the treatment of moderately to severely active ulcerative colitis	Dulai P.S., Mosli M., Khanna R., Levesque B.G., Sandborn W.J., Feagan B.G.	Pharmacotherapy	2015	10.1002/phar.1561	Google Scholar
26104012	Assessment of subclinical left ventricular dysfunction in patients with psoriasis by speckle tracking echocardiography: A Speckle Tracking Study	Bülbül Şen B., Ekiz Ö., Rifaioğlu E.N., Büyükkaya E., Karakaş M.F., Büyükkaya Ş., Bilen P., Akçay A.B., Kurt M., Şen N.	International Journal of Dermatology	2016	10.1111/ijd.12703	Google Scholar
26859478	Anti-inflammatory panacea? the expanding therapeutics of interleukin-1 blockade	Michelle Kahlenberg J.	Current Opinion in Rheumatology	2016	10.1097/BOR.0000000000000266	Google Scholar
	Cardiovascular Disease Outcomes Associated with Three Major Inflammatory Dermatologic Diseases: A Propensity-Matched Case Control Study	Marshall V.D., Moustafa F., Hawkins S.D., Balkrishnan R., Feldman S.R.	Dermatology and Therapy	2016	10.1007/s13555-016-0144-3	Google Scholar
25567782	A patient with parenteral nutrition-dependent short bowel syndrome and cardiovascular disease with 4-year exposure to teduglutide	Compher C., Levinson K.B., Cambor C.L., Stoner N., Boullata J.I., Piarulli A., Kinosian B.	Journal of Parenteral and Enteral Nutrition	2016	10.1177/0148607114566466	Google Scholar
26547918	Adalimumab Efficacy in Patients with Psoriasis Who Received or Did Not Respond to Prior Systemic Therapy: A Pooled Post Hoc Analysis of Results from Three Double-Blind, Placebo-Controlled Clinical Trials	Papp K.A., Armstrong A.W., Reich K., Karunaratne M., Valdecantos W.	American Journal of Clinical Dermatology	2016	10.1007/s40257-015-0161-5	Google Scholar
27660192	Adjuvant capecitabine plus bevacizumab versus capecitabine alone in patients with colorectal cancer (QUASAR 2): an open-label, randomised phase 3 trial	Kerr R.S., Love S., Segelov E., Johnstone E., Falcon B., Hewett P., Weaver A., Church D., Scudder C., Pearson S., Julier P., Pezzella F., Tomlinson I., Domingo E., Kerr D.J.	The Lancet Oncology	2016	10.1016/S1470-2045(16)30172-3	Google Scholar
27741127	Anti-TNFα therapy for chronic inflammatory disease in kidney transplant recipients Clinical outcomes	Garrouste C., Anglicheau D., Kamar N., Bachelier C., Rivalan J., Pereira B., Caillard S., Aniort J., Gatault P., Soubrier M., Sayegh J., Colosio C., Buisson A., Thervet E., Bouvier N., Elisabeth Heng A.	Medicine (United States)	2016	10.1097/MD.0000000000005108	Google Scholar
28329487	Apremilast for the treatment of psoriatic arthritis	Martin B.C., Thomas L.W., Dann F.J.	Dermatology Online Journal	2016		Google Scholar
26885843	Characters, functions and clinical perspectives of long non-coding RNAs	Wu R., Su Y., Wu H., Dai Y., Zhao M., Lu Q.	Molecular Genetics and Genomics	2016	10.1007/s00438-016-1179-y	Google Scholar
26681527	Clinical and economic review of secukinumab for moderate-to-severe plaque psoriasis	Wong I.T.Y., Shojania K., Dutz J., Tsao N.W.	Expert Review of Pharmacoeconomics and Outcomes Research	2016	10.1586/14737167.2016.1133301	Google Scholar
27476085	Clinical Characterization of Gastric Antral Vascular Ectasia: A Potential Manifestation of the Metabolic Syndrome	Smith E., Tekola B., Patrie J., Cornella S., Caldwell S.	American Journal of Medicine	2016	10.1016/j.amjmed.2016.07.007	Google Scholar
26663412	Comparative Risk of Harm Associated With the Use of Targeted Immunomodulators: A Systematic Review	Desai R.J., Thaler K.J., Mahlknecht P., Gartlehner G., McDonagh M.S., Mesgarpour B., Mazinanian A., Glechner A., Gopalakrishnan C., Hansen R.A.	Arthritis Care and Research	2016	10.1002/acr.22815	Google Scholar
27197296	Comprehensive evaluation of medical conditions associated with risk of non-Hodgkin lymphoma using medicare claims ("MedWAS")	Engels E.A., Parsons R., Besson C., Morton L.M., Enewold L., Ricker W., Yanik E.L., Arem H., Austin A.A., Pfeiffer R.M.	Cancer Epidemiology Biomarkers and Prevention	2016	10.1158/1055-9965.EPI-16-0212	Google Scholar
27327580	Current status and future prospects for biologic treatments of psoriasis	Cline A., Hill D., Lewallen R., Feldman S.R.	Expert Review of Clinical Immunology	2016	10.1080/1744666X.2016.1202115	Google Scholar
26694021	Designing and incorporating a real world data approach to international drug development and use: What the UK offers	Bate A., Juniper J., Lawton A.M., Thwaites R.M.A.	Drug Discovery Today	2016	10.1016/j.drudis.2015.12.002	Google Scholar
	Drug and device news may 2016		P and T	2016		Google Scholar
27537990	Effect of psoriatic arthritis on treatment response in patients with moderate to severe psoriasis	Greb J.E., Garber C., Gottlieb A.B.	Journal of Drugs in Dermatology	2016		Google Scholar
27132212	Efficacy of the MAGE-A3 cancer immunotherapeutic as adjuvant therapy in patients with resected MAGE-A3-positive non-small-cell lung cancer (MAGRIT): a randomised, double-blind, placebo-controlled, phase 3 trial	Vansteenkiste J.F., Cho B.C., Vanakesa T., De Pas T., Zielinski M., Kim M.S., Jassem J., Yoshimura M., Dahabreh J., Nakayama H., Havel L., Kondo H., Mitsudomi T., Zarogoulidis K., Gladkov O.A., Udud K., Tada H., Hoffman H., Bugge A., Taylor P., Gonzalez E.E., Liao M.L., He J., Pujol J.-L., Louahed J., Debois M., Brichard V., Debruyne C., Therasse P., Altorki N.	The Lancet Oncology	2016	10.1016/S1470-2045(16)00099-1	Google Scholar
	Erythroderma. A clinical and etiological study of 103 patients	César A., Cruz M., Mota A., Azevedo F.	Journal of Dermatological Case Reports	2016	10.3315/jdcr.2016.1222	Google Scholar
	From patients’ needs to treatment outcomes in psoriasis: Results from the ‘pSORRIDI’ experience	Esposito M., Faleri S., Babino G., Messinese S., Mazzotta A., Schipani C., Chimenti M.S., Marchei M., Rizza S., Pandolfi M., Chimenti S., Giunta A.	Journal of International Medical Research	2016	10.1177/0300060515593265	Google Scholar
	Implications of real-world data and pharmacoeconomics for managed care	Ostrovsky L.	American Health and Drug Benefits	2016		Google Scholar
26967009	Influenza vaccine with adjuvant on disease activity in psoriatic arthritis patients under anti-TNF-Α therapy	Caso F., Ramonda R., Del Puente A., Darda M.A., Cantarini L., Peluso R., Esposito C., Ortolan A., Fiocco U., Punzi L., Scarpa R., Costa L.	Clinical and Experimental Rheumatology	2016		Google Scholar
27578088	Itch Management in the Elderly	Leslie T.A.	Current Problems in Dermatology (Switzerland)	2016	10.1159/000446094	Google Scholar
	Management of adverse events associated with ATP-competitive BCR-ABL1 tyrosine kinase inhibitors in chronic myeloid leukemia	Rea D.	Hematologic Malignancies	2016	10.1007/978-3-319-33198-0_5	Google Scholar
27920470	Nonalcoholic fatty liver disease - A multisystem disease?	Mikolasevic I., Milic S., Wensveen T.T., Grgic I., Jakopcic I., Stimac D., Wensveen F., Orlic L.	World Journal of Gastroenterology	2016	10.3748/wjg.v22.i43.9488	Google Scholar
27821636	Potentially preventable hospitalization among patients with CKD and high inpatient use	Ronksley P.E., Hemmelgarn B.R., Manns B.J., Wick J., James M.T., Ravani P., Quinn R.R., Scott-Douglas N., Lewanczuk R., Tonelli M.	Clinical Journal of the American Society of Nephrology	2016	10.2215/CJN.04690416	Google Scholar
26876922	Psoriasis with verrucous appearance	Baba A., Fujii K., Arimura A., Tada K.-I., Higashi Y., Matsushita S., Kanekura T.	International Journal of Dermatology	2016	10.1111/ijd.13243	Google Scholar
	Rare case of asymptomatic spontaneous coronary artery dissection	Rafiq A., Pokharel P., Krim N.R.	Journal of Cardiology Cases	2016	10.1016/j.jccase.2016.01.004	Google Scholar
26971689	Risk of myocardial infarction, ischemic stroke, and cardiovascular death in patients with atopic dermatitis	Andersen Y.M.F., Egeberg A., Gislason G.H., Hansen P.R., Skov L., Thyssen J.P.	Journal of Allergy and Clinical Immunology	2016	10.1016/j.jaci.2016.01.015	Google Scholar
26704926	Safety profiles and efficacy of infliximab therapy in Japanese patients with plaque psoriasis with or without psoriatic arthritis, pustular psoriasis or psoriatic erythroderma: Results from the prospective post-marketing surveillance	Torii H., Terui T., Matsukawa M., Takesaki K., Ohtsuki M., Nakagawa H., The Japanese Dermatological Association (JDA) PMS committee, Nemoto O., Takahashi H., Komine M., Etoh T., Igarashi A., Asahina A., Ozawa A., Morita A., Sano S.	Journal of Dermatology	2016	10.1111/1346-8138.13214	Google Scholar
27741340	Secukinumab self-administration by prefilled syringe maintains reduction of plaque psoriasis severity over 52 weeks: Results of the FEATURE trial	Gottlieb A.B., Blauvelt A., Prinz J.C., Papanastasiou P., Pathan R., Nyirady J., Fox T., Papavassilis C.	Journal of Drugs in Dermatology	2016		Google Scholar
26954323	Severe small-vessel vasculitis temporally associated with administration of ustekinumab	MacArthur K.M., Merkel P.A., Van Voorhees A.S., Nguyen J., Rosenbach M.	Journal of Drugs in Dermatology	2016		Google Scholar
27322375	Swiss S1 Guidelines on the Systemic Treatment of Psoriasis Vulgaris	Kolios A.G.A., Yawalkar N., Anliker M., Boehncke W.-H., Borradori L., Conrad C., Gilliet M., Häusermann P., Itin P., Laffitte E., Mainetti C., French L.E., Navarini A.A.	Dermatology	2016	10.1159/000445681	Google Scholar
26501863	Systemic inflammatory disease and its association with type II endoleak and late interventions after endovascular aneurysm repair	Shalaby S.Y., Foster T.R., Hall M.R., Brownson K.E., Vasilas P., Federman D.G., Mojibian H.R., Dardik A.	JAMA Surgery	2016	10.1001/jamasurg.2015.3219	Google Scholar
27226407	The efficacy and safety of either infliximab or adalimumab in 362 patients with anti-TNF-α naïve Crohn's disease	Narula N., Kainz S., Petritsch W., Haas T., Feichtenschlager T., Novacek G., Eser A., Vogelsang H., Reinisch W., Papay P.	Alimentary Pharmacology and Therapeutics	2016	10.1111/apt.13671	Google Scholar
26882049	The importance of monitoring adverse drug reactions in elderly patients: The results of a long-term pharmacovigilance programme	Carnovale C., Gentili M., Fortino I., Merlino L., Clementi E., Radice S.	Expert Opinion on Drug Safety	2016	10.1517/14740338.2016.1131816	Google Scholar
27518661	Two phase 3 trials of adalimumab for hidradenitis suppurativa	Kimball A.B., Okun M.M., Williams D.A., Gottlieb A.B., Papp K.A., Zouboulis C.C., Armstrong A.W., Kerdel F., Gold M.H., Forman S.B., Korman N.J., Giamarellos Bourboulis E.J., Crowley J.J., Lynde C., Reguiai Z., Prens E.P., Alwawi E., Mostafa N.M., Pinsky B., Sundaram M., Gu Y., Carlson D.M., Jemec G.B.E.	New England Journal of Medicine	2016	10.1056/NEJMoa1504370	Google Scholar
26371364	Valve-in-valve transcatheter aortic valve implantation overcoming hostile anatomy: Evolut R for the treatment of Mitroflow bioprosthesis dysfunction	Ruparelia N., Colombo A., Latib A.	Cardiovascular Intervention and Therapeutics	2016	10.1007/s12928-015-0354-0	Google Scholar
	What is this ulcerated nodule on an older man's scalp?	Storer M.A., Bradshaw S.H., Kourosh A.S.	Consultant	2016		Google Scholar
27111228	Risk of Cardiovascular Morbidity in Patients With Psoriatic Arthritis: A Meta-Analysis of Observational Studies	Polachek A., Touma Z., Anderson M., Eder L.	Arthritis Care and Research	2017	10.1002/acr.22926	Google Scholar
27504914	Efficacy and safety of adalimumab in Chinese patients with moderate-to-severe plaque psoriasis: results from a phase 3, randomized, placebo-controlled, double-blind study	Cai L., Gu J., Zheng J., Zheng M., Wang G., Xi L.-Y., Hao F., Liu X.-M., Sun Q.-N., Wang Y., Lai W., Fang H., Tu Y.-T., Sun Q., Chen J., Gao X.-H., Gu Y., Teixeira H.D., Zhang J.-Z., Okun M.M.	Journal of the European Academy of Dermatology and Venereology	2017	10.1111/jdv.13746	Google Scholar
28534318	Association Between Inflammatory Skin Disease and Cardiovascular and Cerebrovascular Co-Morbidities in US Adults: Analysis of Nationwide Inpatient Sample Data	Kwa M.C., Silverberg J.I.	American Journal of Clinical Dermatology	2017	10.1007/s40257-017-0293-x	Google Scholar
	Psoriatic Arthritis Is an Indicator of Significant Renal Damage in Patients with Psoriasis: An Observational and Epidemiological Study	Khan A., Haider I., Ayub M., Humayun M.	International Journal of Inflammation	2017	10.1155/2017/5217687	Google Scholar
27766916	A real-world risk analysis of biological treatment (adalimumab and etanercept) in a country with a high prevalence of tuberculosis and chronic liver disease: a nationwide population-based study	Chiu Y.M., Tang C.H., Hung S.T., Yang Y.W., Fang C.H., Lin H.-Y.	Scandinavian Journal of Rheumatology	2017	10.1080/03009742.2016.1202318	Google Scholar
28130653	Addressing Knowledge Gaps in the 2013 ACC/AHA Guideline on the Assessment of Cardiovascular Risk: a Review of Recent Coronary Artery Calcium Literature	Sathiyakumar V., Blumenthal R.S., Nasir K., Martin S.S.	Current Atherosclerosis Reports	2017	10.1007/s11883-017-0643-4	Google Scholar
28485816	Adverse events associated with discontinuation of the biologics/classic systemic treatments for moderate-to-severe plaque psoriasis: data from the Spanish Biologics Registry, Biobadaderm	Belinchón I., Ramos J.M., Carretero G., Ferrándiz C., Rivera R., Daudén E., De la Cueva-Dobao P., Gómez-García F.J., Herrera-Ceballos E., Sánchez-Carazo J.L., López-Estebaranz J.L., Alsina M., Ferrán M., Torrado R., Carrascosa J.M., Llamas-Velasco M., Ortiz P.L., García-Doval I., Descalzo M.A., The Biobadaderm Study Group	Journal of the European Academy of Dermatology and Venereology	2017	10.1111/jdv.14314	Google Scholar
28321817	Adverse events in cancer immunotherapy	Abdel-Wahab N., Alshawa A., Suarez-Almazor M.E.	Advances in Experimental Medicine and Biology	2017	10.1007/978-3-319-53156-4_8	Google Scholar
29131033	Adverse Reactions to Biologics in Psoriasis	Lockwood S.J., Prens L.M., Kimball A.B.	Current Problems in Dermatology (Switzerland)	2017	10.1159/000478072	Google Scholar
28836710	Airway plaque presenting after alteration of immunosuppression in a pediatric patient remote from heart transplantation	Ryan T.D., Absalon M.J., de Alarcon A., Gupta A., Peters A.L., Lorts A., Danziger-Isakov L.A., Chin C.	Pediatric Transplantation	2017	10.1111/petr.13046	Google Scholar
28786257	Anti-glomerular basement membrane antibody diagnostics in a large cohort tertiary center: Should we trust serological findings?	Watad A., Bragazzi N.L., Sharif K., Shovman O., Gilburd B., Amital H., Shoenfeld Y.	Israel Medical Association Journal	2017		Google Scholar
28460644	Apoptosis in ischemic heart disease	Teringova E., Tousek P.	Journal of Translational Medicine	2017	10.1186/s12967-017-1191-y	Google Scholar
28711176	Biologic Agents in the Treatment of Childhood-Onset Rheumatic Disease	Mehta J., Beukelman T.	Journal of Pediatrics	2017	10.1016/j.jpeds.2017.06.041	Google Scholar
28659016	Calcipotriene betamethasone dipropionate aerosol foam in the treatment of plaque psoriasis: A review of the literature	Frieder J., Kivelevitch D., Menter A.	Therapeutic Delivery	2017	10.4155/tde-2017-0058	Google Scholar
27531752	Calcipotriol plus betamethasone dipropionate aerosol foam provides superior efficacy vs. gel in patients with psoriasis vulgaris: randomized, controlled PSO-ABLE study	Paul C., Stein Gold L., Cambazard F., Kalb R.E., Lowson D., Bang B., Griffiths C.E.M.	Journal of the European Academy of Dermatology and Venereology	2017	10.1111/jdv.13859	Google Scholar
28273375	Characteristics of patients receiving ustekinumab compared with secukinumab for treatment of moderate-to-severe plaque psoriasis – nationwide results from the DERMBIO registry	Egeberg A., Iversen L., Gniadecki R., Hvid L., Dam T.N., Bryld L.E., Skov L.	Journal of the European Academy of Dermatology and Venereology	2017	10.1111/jdv.14200	Google Scholar
28450344	Chronic obstructive pulmonary disease and comorbidities: A large cross-sectional study in primary care	Chetty U., McLean G., Morrison D., Agur K., Guthrie B., Mercer S.W.	British Journal of General Practice	2017	10.3399/bjgp17X690605	Google Scholar
28665552	Comorbidities in adults with asthma: Population-based cross-sectional analysis of 1.4 million adults in Scotland	Weatherburn C.J., Guthrie B., Mercer S.W., Morales D.R.	Clinical and Experimental Allergy	2017	10.1111/cea.12971	Google Scholar
28107885	Comorbidities with chronic physical conditions and gender profiles of illness in schizophrenia. Results from PREST, a new health dataset	Gabilondo A., Alonso-Moran E., Nuño-Solinis R., Orueta J.F., Iruin A.	Journal of Psychosomatic Research	2017	10.1016/j.jpsychores.2016.12.011	Google Scholar
28396366	Comorbidity and polypharmacy in chronic heart failure: A large cross-sectional study in primary care	Baron-Franco B., McLean G., Mair F.S., Roger V.L., Guthrie B., Mercer S.W.	British Journal of General Practice	2017	10.3399/bjgp17X690533	Google Scholar
28252811	Comparison of phenotype, comorbidities, therapy and adverse events between psoriatic patients with and without psoriatic arthritis. Biobadaderm registry	Pérez-Plaza A., Carretero G., Ferrandiz C., Vanaclocha F., Gómez-García F.J., Herrera-Ceballos E., De la Cueva-Dobao P., Belinchón I., Sánchez-Carazo J.L., Alsina M., López-Estebaranz J.L., Ferrán M., Torrado R., Carrascosa J.M., Llamas-Velasco M., Rivera R., Jiménez-Puya R., García-Doval I., Descalzo M.A., The Biobadaderm Study Group, Ruiz-Genao D., Mejías S.G., Mendiola-Fernández V., Herrera-Ac…	Journal of the European Academy of Dermatology and Venereology	2017	10.1111/jdv.14188	Google Scholar
28735823	Comparison of remicade to curcumin for the treatment of Crohn's disease: A systematic review	Schneider A., Hossain I., VanderMolen J., Nicol K.	Complementary Therapies in Medicine	2017	10.1016/j.ctim.2017.06.002	Google Scholar
	Critical analysis of quality adverse drug reaction related published reports in Indian biomedical Journal	Kahkashan I., Chowdhary S., Tandon V.R., Kaur S., Khajuria V., Gillani Z.	JK Science	2017		Google Scholar
27638428	Curcumin, the golden nutraceutical: multitargeting for multiple chronic diseases	Kunnumakkara A.B., Bordoloi D., Padmavathi G., Monisha J., Roy N.K., Prasad S., Aggarwal B.B.	British Journal of Pharmacology	2017	10.1111/bph.13621	Google Scholar
28795284	Dermatofibrosarcoma Protuberans	Acosta A.E., Vélez C.S.	Current Treatment Options in Oncology	2017	10.1007/s11864-017-0498-5	Google Scholar
28146329	Dose adjustment of biologic therapies for psoriasis in dermatological practice: a retrospective study	Esposito M., Gisondi P., Conti A., Giunta A., del Giglio M., Di Mercurio M., Veneziano L., Ferrucci G., Bianchi L., Chimenti S., Girolomoni G.	Journal of the European Academy of Dermatology and Venereology	2017	10.1111/jdv.14145	Google Scholar
28274352	Drug-induced acne	Kazandjieva J., Tsankov N.	Clinics in Dermatology	2017	10.1016/j.clindermatol.2016.10.007	Google Scholar
	Drugs for autoimmune inflammatory diseases: From small molecule compounds to anti-TNF biologics	Li P., Zheng Y., Chen X.	Frontiers in Pharmacology	2017	10.3389/fphar.2017.00460	Google Scholar
28070861	Efficacy and Safety of Vedolizumab in Ulcerative Colitis and Crohn’s Disease Patients Stratified by Age	Yajnik V., Khan N., Dubinsky M., Axler J., James A., Abhyankar B., Lasch K.	Advances in Therapy	2017	10.1007/s12325-016-0467-6	Google Scholar
28600818	Extension of ustekinumab maintenance dosing interval in moderate-to-severe psoriasis: results of a phase IIIb, randomized, double-blinded, active-controlled, multicentre study (PSTELLAR)	Blauvelt A., Ferris L.K., Yamauchi P.S., Qureshi A., Leonardi C.L., Farahi K., Fakharzadeh S., Hsu M.-C., Li S., Chevrier M., Smith K., Goyal K., Chen Y., Muñoz-Elías E.J., Callis Duffin K.	British Journal of Dermatology	2017	10.1111/bjd.15722	Google Scholar
28974056	Friends turned foes: Angiogenic growth factors beyond angiogenesis	Matkar P.N., Ariyagunarajah R., Leong-Poi H., Singh K.K.	Biomolecules	2017	10.3390/biom7040074	Google Scholar
28077689	Giant cell arteritis and vascular disease-risk factors and outcomes: A cohort study using UK Clinical Practice Research Datalink	Li L., Neogi T., Jick S.	Rheumatology (United Kingdom)	2017	10.1093/rheumatology/kew482	Google Scholar
	Global, regional, and national disability-adjusted life-years (DALYs) for 333 diseases and injuries and healthy life expectancy (HALE) for 195 countries and territories, 1990-2016: A systematic analysis for the Global Burden of Disease Study 2016	Hay S.I., Abajobir A.A., Abate K.H., Abbafati C., Abbas K.M., Abd-Allah F., Abdulle A.M., Abebo T.A., Abera S.F., Aboyans V., Abu-Raddad L.J., Ackerman I.N., Adedeji I.A., Adetokunboh O., Afshin A., Aggarwal R., Agrawal S., Agrawal A., Kiadaliri A.A., Ahmed M.B., Aichour A.N., Aichour I., Aichour M.T.E., Aiyar S., Akinyemiju T.F., Akseer N., Al Lami F.H., Alahdab F., Al-Aly Z., Alam K., Alam N., …	The Lancet	2017	10.1016/S0140-6736(17)32130-X	Google Scholar
	Global, regional, and national incidence, prevalence, and years lived with disability for 328 diseases and injuries for 195 countries, 1990-2016: A systematic analysis for the Global Burden of Disease Study 2016	Vos T., Abajobir A.A., Abbafati C., Abbas K.M., Abate K.H., Abd-Allah F., Abdulle A.M., Abebo T.A., Abera S.F., Aboyans V., Abu-Raddad L.J., Ackerman I.N., Adamu A.A., Adetokunboh O., Afarideh M., Afshin A., Agarwal S.K., Aggarwal R., Agrawal A., Agrawal S., Ahmad Kiadaliri A., Ahmadieh H., Ahmed M.B., Aichour A.N., Aichour I., Aichour M.T.E., Aiyar S., Akinyemi R.O., Akseer N., Al Lami F.H., Ala…	The Lancet	2017	10.1016/S0140-6736(17)32154-2	Google Scholar
28422132	Haploinsufficiency for ANKRD11-flanking genes makes the difference between KBG and 16q24.3 microdeletion syndromes: 12 new cases	Novara F., Rinaldi B., Sisodiya S.M., Coppola A., Giglio S., Stanzial F., Benedicenti F., Donaldson A., Andrieux J., Stapleton R., Weber A., Reho P., Van Ravenswaaij-Arts C., Kerstjens-Frederikse W.S., Vermeesch J.R., Devriendt K., Bacino C.A., Delahaye A., Maas S.M., Iolascon A., Zuffardi O.	European Journal of Human Genetics	2017	10.1038/ejhg.2017.49	Google Scholar
28776552	Homocysteine: A potential common route for cardiovascular risk and DNA methylation in psoriasis	Wang W.-M., Jin H.-Z.	Chinese Medical Journal	2017	10.4103/0366-6999.211895	Google Scholar
27545848	Impact of immunogenicity on pharmacokinetics, efficacy and safety of adalimumab in adult patients with moderate to severe chronic plaque psoriasis	Mostafa N.M., Nader A.M., Noertersheuser P., Okun M., Awni W.M.	Journal of the European Academy of Dermatology and Venereology	2017	10.1111/jdv.13884	Google Scholar
28891081	Improvement of the initial stage of interstitial lung disease during psoriasis treatment with secukinumab	Miyachi H., Nakamura Y., Nakamura Y., Matsue H.	Journal of Dermatology	2017	10.1111/1346-8138.14026	Google Scholar
28536717	Increased risks of venous thromboembolism in patients with psoriasis: A nationwide cohort study	Chung W.-S., Lin C.-L.	Thrombosis and Haemostasis	2017	10.1160/TH17-01-0039	Google Scholar
28118651	Inflectra – An infliximab biosimilar		Medical Letter on Drugs and Therapeutics	2017		Google Scholar
28886491	Interleukin 34, from pathogenesis to clinical applications	Baghdadi M., Endo H., Tanaka Y., Wada H., Seino K.-I.	Cytokine	2017	10.1016/j.cyto.2017.08.020	Google Scholar
28055124	Interventions for the management of oral lichen planus: a review of the conventional and novel therapies	Gupta S., Ghosh S., Gupta S.	Oral Diseases	2017	10.1111/odi.12634	Google Scholar
29251539	Keystone-Designed Perforator Island Flaps for the Coverage of Traumatic Pretibial Defects in Patients With Comorbidities	Yoon C.S., Kim S.I., Kim H., Kim K.N.	International Journal of Lower Extremity Wounds	2017	10.1177/1534734617740971	Google Scholar
28078997	Lipoprotein (a) and cardiovascular risk: The show must go on	Katsiki N., Al-Rasadi K., Mikhailidis D.P.	Current Medicinal Chemistry	2017	10.2174/0929867324666170112111948	Google Scholar
28487213	Long term health outcomes among Returned Peace Corps Volunteers after malaria prophylaxis, 1995–2014	Tan K.R., Henderson S.J., Williamson J., Ferguson R.W., Wilkinson T.M., Jung P., Arguin P.M.	Travel Medicine and Infectious Disease	2017	10.1016/j.tmaid.2017.05.003	Google Scholar
	Long-Term Safety and Effectiveness of Adalimumab for Moderate to Severe Psoriasis: Results from 7-Year Interim Analysis of the ESPRIT Registry	Menter A., Thaçi D., Wu J.J., Abramovits W., Kerdel F., Arikan D., Guo D., Ganguli A., Bereswill M., Camez A., Valdecantos W.C.	Dermatology and Therapy	2017	10.1007/s13555-017-0198-x	Google Scholar
28416342	Long-term safety and tolerability of apremilast in patients with psoriasis: Pooled safety analysis for ≥156 weeks from 2 phase 3, randomized, controlled trials (ESTEEM 1 and 2)	Crowley J., Thaçi D., Joly P., Peris K., Papp K.A., Goncalves J., Day R.M., Chen R., Shah K., Ferrándiz C., Cather J.C.	Journal of the American Academy of Dermatology	2017	10.1016/j.jaad.2017.01.052	Google Scholar
28648516	Mycosis fungoides in a heart transplant recipient [Mycosis fongoïde après transplantation cardiaque]	Bodard Q., Litrowski N., Carre D., Midhat M., Chenal P., Bravard P.	Annales de Dermatologie et de Venereologie	2017	10.1016/j.annder.2017.05.008	Google Scholar
28452100	Pediatric psoriasis: Should we be concerned with comorbidity? Cross-sectional study	Kelati A., Baybay H., Najdi A., Zinoune S., Mernissi F.Z.	Pediatrics International	2017	10.1111/ped.13309	Google Scholar
	Pharmaceutical approval update	Kaufman M.B.	P and T	2017		Google Scholar
28024199	Physical and mental health comorbidities of epilepsy: Population-based cross-sectional analysis of 1.5 million people in Scotland	Weatherburn C.J., Heath C.A., Mercer S.W., Guthrie B.	Seizure	2017	10.1016/j.seizure.2016.11.013	Google Scholar
28556963	Prediction of 30-year cardiovascular disease risk in psoriatic population	Buligan C., Donati F., Stinco G.	Journal of the European Academy of Dermatology and Venereology	2017	10.1111/jdv.14367	Google Scholar
	Prevalence of schizophrenia in patients with psoriasis: a nationwide study	Tu H.-P., Yu C.-L., Lan C.-C.E., Yu S.	Dermatologica Sinica	2017	10.1016/j.dsi.2016.07.005	Google Scholar
28477635	Pulmonary Toxicities from Checkpoint Immunotherapy for Malignancy	Possick J.D.	Clinics in Chest Medicine	2017	10.1016/j.ccm.2016.12.012	Google Scholar
	Purinergic signalling: Therapeutic developments	Burnstock G.	Frontiers in Pharmacology	2017	10.3389/fphar.2017.00661	Google Scholar
28872663	Quality of life in patients with vitiligo using the Short Form-36	Yang Y., Zapata L., Rodgers C., Hernandez K., Iyer M., Jia G., Hynan L.S., Pandya A.G.	British Journal of Dermatology	2017	10.1111/bjd.15936	Google Scholar
28790811	Retrospective analysis to describe associations between tumor necrosis factor alpha inhibitors and COPD-related hospitalizations	Accortt N.A., Chung J.B., Bonafede M., Limone B.L., Mannino D.M.	International Journal of COPD	2017	10.2147/COPD.S127815	Google Scholar
	Safety and Immunogenicity of Biologic Therapy in Inflammatory Bowel Disease	Denmark V.	Hospital Medicine Clinics	2017	10.1016/j.ehmc.2017.04.009	Google Scholar
28397249	Safety issues of compounds acting on adenosinergic signalling	Schmidt J., Ferk P.	Journal of Pharmacy and Pharmacology	2017	10.1111/jphp.12720	Google Scholar
28803431	SB2: An Infliximab Biosimilar	Lamb Y.N., Scott L.J., Deeks E.D.	BioDrugs	2017	10.1007/s40259-017-0240-7	Google Scholar
28627943	The efficacy and safety of adjuvant interferon-alfa therapy in the evolving treatment landscape for resected high-risk melanoma	Trinh V.A., Zobniw C., Hwu W.	Expert Opinion on Drug Safety	2017	10.1080/14740338.2017.1343301	Google Scholar
28441904	The safety of ustekinumab for the treatment of psoriatic arthritis	López-Ferrer A., Laiz A., Puig L.	Expert Opinion on Drug Safety	2017	10.1080/14740338.2017.1323864	Google Scholar
	TNF Inhibitors for Psoriasis and Psoriatic Arthritis	Cardwell L.A., Sullivan B., Baran E., Oussedik E., Feldman S.R.	Current Dermatology Reports	2017	10.1007/s13671-017-0174-9	Google Scholar
28532554	Traditional Medicines and Kidney Disease in Low- and Middle-Income Countries: Opportunities and Challenges	Stanifer J.W., Kilonzo K., Wang D., Su G., Mao W., Zhang L., Zhang L., Nayak-Rao S., Miranda J.J.	Seminars in Nephrology	2017	10.1016/j.semnephrol.2017.02.005	Google Scholar
27415981	Treating 2 Diseases with 1 Drug: PDE-4 Inhibitor for COPD and Psoriasis	Michels K., Hagner M., El Zein M., Dasa O., Assaly R.	American Journal of Therapeutics	2017	10.1097/MJT.0000000000000465	Google Scholar
29080066	Choosing First-Line Biologic Treatment for Moderate-to-Severe Psoriasis: What Does the Evidence Say?	Amin M., No D.J., Egeberg A., Wu J.J.	American Journal of Clinical Dermatology	2018	10.1007/s40257-017-0328-3	Google Scholar
29196385	Characteristic and outcome of psoriatic arthritis patients with hyperuricemia	Al Johani R., Polachek A., Ye J.Y., Chandran V., Gladman D.D.	Journal of Rheumatology	2018	10.3899/jrheum.170384	Google Scholar
29360477	Peritoneal dialysis beyond kidney failure?	Pratsinis A., Devuyst O., Leroux J.-C.	Journal of Controlled Release	2018	10.1016/j.jconrel.2018.01.017	Google Scholar
29733939	Ethnic differences and comorbidities of 909 prurigo nodularis patients	Boozalis E., Tang O., Patel S., Semenov Y.R., Pereira M.P., Stander S., Kang S., Kwatra S.G.	Journal of the American Academy of Dermatology	2018	10.1016/j.jaad.2018.04.047	Google Scholar
30051403	Sex-specific cardiovascular comorbidities with associations in dermatologic and rheumatic disorders	Kerkhof P.L.M., Khamaganova I.	Advances in Experimental Medicine and Biology	2018	10.1007/978-3-319-77932-4_30	Google Scholar
30150978	Psoriasis, cardiovascular events, and biologics: Lights and shadows	Caiazzo G., Fabbrocini G., Di Caprio R., Raimondo A., Scala E., Balato N., Balato A.	Frontiers in Immunology	2018	10.3389/fimmu.2018.01668	Google Scholar
30403898	Successful therapy of plaque-type psoriasis with secukinumab in patients with multiple comorbidities treated with previous biologic therapies	Lasagni C., Bigi L., Conti A., Pellacani G.	Journal of Dermatological Treatment	2018	10.1080/09546634.2018.1543843	Google Scholar
29873903	S3 guideline for the treatment of psoriasis vulgaris, update – short version part 2 – special patient populations and treatment situations [S3-leitlinie zur therapie der psoriasis vulgaris update – kurzfassung teil 2 – besondere patientengruppen und spezielle behandlungssituationen]	Nast A., Amelunxen L., Augustin M., Boehncke W.-H., Dressler C., Gaskins M., Härle P., Hoffstadt B., Klaus J., Koza J., Mrowietz U., Ockenfels H.-M., Philipp S., Reich K., Rosenbach T., Rzany B., Schlaeger M., Ott G.S., Sebastian M., Kiedrowski R.V., Weberschock T.	JDDG - Journal of the German Society of Dermatology	2018	10.1111/ddg.13538	Google Scholar
	TNF inhibitors for psoriasis	Chima M., Lebwohl M.	Seminars in Cutaneous Medicine and Surgery	2018	10.12788/j.sder.2018.039	Google Scholar
	The possible protective effects of candesartan against methotrexate induced hepatotoxicity in rabbits	Mohammed T.A., Khudur R.K., Alshawi A.A., Al-Zubaidy A.A.	Pharmacologyonline	2018		Google Scholar
	Psoriasis and heart failure: Aortic inflammation could be a surrogate marker for early coronary heart disease	Eckert N.	Deutsches Arzteblatt International	2018		Google Scholar
29439608	A review of ustekinumab in the treatment of psoriatic arthritis	Roberts J., O'Rielly D.D., Rahman P.	Immunotherapy	2018	10.2217/imt-2017-0149	Google Scholar
29273137	Acute generalized exanthematous pustulosis with multisystem manifestations: Pinpoint pustules and purulent lakes	Rosen A., Del Paggio J.C., Chan B., Abu-Abed S., Rawls M., Ellis A.K.	Annals of Allergy, Asthma and Immunology	2018	10.1016/j.anai.2017.09.077	Google Scholar
28993005	Adalimumab for nail psoriasis: Efficacy and safety from the first 26 weeks of a phase 3, randomized, placebo-controlled trial	Elewski B.E., Okun M.M., Papp K., Baker C.S., Crowley J.J., Guillet G., Sundaram M., Poulin Y., Gu Y., Geng Z., Williams D.A., Rich P.A.	Journal of the American Academy of Dermatology	2018	10.1016/j.jaad.2017.08.029	Google Scholar
30302793	Adalimumab treatment in Japanese patients with generalized pustular psoriasis: Results of an open-label phase 3 study	Morita A., Yamazaki F., Matsuyama T., Takahashi K., Arai S., Asahina A., Imafuku S., Nakagawa H., Hasegawa Y., Williams D., Matsuda N., Kitamura S.	Journal of Dermatology	2018	10.1111/1346-8138.14664	Google Scholar
	Biological drug use in patients with psoriasis: Our clinical experiences	Nazik H., Öztürk P., Mülayim M.K.	Turkiye Klinikleri Dermatoloji	2018	10.5336/dermato.2018-62612	Google Scholar
30060944	Can we move directly from 5-ASA to a biologic agent in ulcerative colitis?	Hindryckx P., Novak G.	Best Practice and Research: Clinical Gastroenterology	2018	10.1016/j.bpg.2018.05.004	Google Scholar
29858838	Cardiac Complications Attributed to Chloroquine and Hydroxychloroquine: A Systematic Review of the Literature	Chatre C., Roubille F., Vernhet H., Jorgensen C., Pers Y.-M.	Drug Safety	2018	10.1007/s40264-018-0689-4	Google Scholar
30013100	Cardiorenal complications of immune checkpoint inhibitors	Sury K., Perazella M.A., Shirali A.C.	Nature Reviews Nephrology	2018	10.1038/s41581-018-0035-1	Google Scholar
29766566	Case of generalized pustular psoriasis that might have progressed from terbinafine-induced acute generalized exanthematous pustulosis	Yasuno S., Yamaguchi M., Tanaka A., Umehara K., Okita T., Asano N., Kashiwagi K., Shimomura Y.	Journal of Dermatology	2018	10.1111/1346-8138.14476	Google Scholar
29430631	Colchicine in dermatology: A review	Robinson K.P., Chan J.J.	Australasian Journal of Dermatology	2018	10.1111/ajd.12795	Google Scholar
29694398	Commensurate incidence and outcomes of liver enzyme elevation between anti-tumor necrosis factor users with or without prior hepatitis B virus infections	Chiu Y.-M., Lai M.-S., Arnold Chan K.	PLoS ONE	2018	10.1371/journal.pone.0196210	Google Scholar
29619987	Comorbidities of bullous pemphigoid in a Finnish cohort	Pankakoski A., Sintonen H., Ranki A., Kluger N.	European Journal of Dermatology	2018	10.1684/ejd.2018.3243	Google Scholar
29855389	Comorbidity in gout at the time of first diagnosis: Sex differences that may have implications for dosing of urate lowering therapy	Drivelegka P., Sigurdardottir V., Svärd A., Jacobsson L.T.H., Dehlin M.	Arthritis Research and Therapy	2018	10.1186/s13075-018-1596-x	Google Scholar
29334280	Comparison of guidelines for the use of TNF inhibitors for psoriasis in the United States, Canada, Europe and the United Kingdom: a critical appraisal and comprehensive review	Shah V.V., Lee E.B., Reddy S., Lin E.J., Wu J.J.	Journal of Dermatological Treatment	2018	10.1080/09546634.2018.1428723	Google Scholar
29505093	Disease–Drug Interactions in Inflammatory States via Effects on CYP-Mediated Drug Clearance	Coutant D.E., Hall S.D.	Journal of Clinical Pharmacology	2018	10.1002/jcph.1093	Google Scholar
29706309	Drug survival of biologic therapies for the treatment of psoriasis: Results of Slovenian national registry	Lunder T., Marko P., Koser Kolar N., Kralj B., Kecelj Leskovec N.	Biologicals	2018	10.1016/j.biologicals.2018.04.003	Google Scholar
	Effect of PF-04634817, an Oral CCR2/5 Chemokine Receptor Antagonist, on Albuminuria in Adults with Overt Diabetic Nephropathy	Gale J.D., Gilbert S., Blumenthal S., Elliott T., Pergola P.E., Goteti K., Scheele W., Perros-Huguet C.	Kidney International Reports	2018	10.1016/j.ekir.2018.07.010	Google Scholar
28635018	Efficacy and safety of guselkumab in patients with psoriasis who have an inadequate response to ustekinumab: results of the randomized, double-blind, phase III NAVIGATE trial	Langley R.G., Tsai T.-F., Flavin S., Song M., Randazzo B., Wasfi Y., Jiang J., Li S., Puig L.	British Journal of Dermatology	2018	10.1111/bjd.15750	Google Scholar
29653208	Efficacy and safety of ixekizumab over 4 years of open-label treatment in a phase 2 study in chronic plaque psoriasis	Zachariae C., Gordon K., Kimball A.B., Lebwohl M., Blauvelt A., Leonardi C., Braun D., McKean-Matthews M., Burge R., Cameron G.	Journal of the American Academy of Dermatology	2018	10.1016/j.jaad.2018.03.047	Google Scholar
29404966	Efficacy and Safety of Secukinumab in Elderly Subjects with Moderate to Severe Plaque Psoriasis: A Pooled Analysis of Phase III Studies	Körber A., Papavassilis C., Bhosekar V., Reinhardt M.	Drugs and Aging	2018	10.1007/s40266-018-0520-z	Google Scholar
29373564	Galectin-3: One molecule for an alphabet of diseases, from A to Z	Sciacchitano S., Lavra L., Morgante A., Ulivieri A., Magi F., De Francesco G.P., Bellotti C., Salehi L.B., Ricci A.	International Journal of Molecular Sciences	2018	10.3390/ijms19020379	Google Scholar
	Googling the guggul (Commiphora and Boswellia) for prevention of chronic diseases	Kunnumakkara A.B., Banik K., Bordoloi D., Harsha C., Sailo B.L., Padmavathi G., Roy N.K., Gupta S.C., Aggarwal B.B.	Frontiers in Pharmacology	2018	10.3389/fphar.2018.00686	Google Scholar
29661770	Hydroxychloroquine use and risk of CKD in patients with rheumatoid arthritis	Wu C.-L., Chang C.-C., Kor C.-T., Yang T.-H., Chiu P.-F., Tarng D.-C., Hsu C.-C.	Clinical Journal of the American Society of Nephrology	2018	10.2215/CJN.11781017	Google Scholar
	Hypovitaminosis d influences chronic ailments; implication for health	Rajalakshimi V., Vijey Aanandhi M.	Research Journal of Pharmacy and Technology	2018	10.5958/0974-360X.2018.00493.6	Google Scholar
29890999	Idelalisib in a patient with refractory Waldenström's macroglobulinemia complicated by anuric renal failure: A case report	D'Aveni-Piney M., Divoux M., Busby-Venner H., Muller M., Broséus J., Feugier P.	Journal of Medical Case Reports	2018	10.1186/s13256-018-1694-z	Google Scholar
30066230	Immune Checkpoint Inhibitor Toxicity	Palmieri D.J., Carlino M.S.	Current Oncology Reports	2018	10.1007/s11912-018-0718-6	Google Scholar
29462395	Infliximab for Crohn's disease: More than 13 years of real-world experience	Lichtenstein G.R., Feagan B.G., Cohen R.D., Salzberg B.A., Safdi M., Popp J.W., Langholff W., Sandborn W.J.	Inflammatory Bowel Diseases	2018	10.1093/ibd/izx072	Google Scholar
29626430	Is Banner Year for Drug Approvals by the Food and Drug Administration	Ebied A.M., Cooper-DeHoff R.M.	American Journal of Medicine	2018	10.1016/j.amjmed.2018.02.034	Google Scholar
29877321	Leptin, cardiovascular diseases and type 2 diabetes mellitus review-article	Katsiki N., Mikhailidis D.P., Banach M.	Acta Pharmacologica Sinica	2018	10.1038/aps.2018.40	Google Scholar
29792084	Lethal disseminated tuberculosis in patients under biological treatment – two clinical cases and a short review	Dantes E., Tofolean D.E., Fildan A.P., Craciun L., Dumea E., Tofolean I.T., Mazilu L.	Journal of International Medical Research	2018	10.1177/0300060518771273	Google Scholar
	Long-term use of adalimumab as monotherapy after attainment of low disease activity with adalimumab plus methotrexate in patients with rheumatoid arthritis	Keystone E.C., Breedveld F.C., Kupper H., Li Y., Florentinus S., Sainsbury I.	RMD Open	2018	10.1136/rmdopen-2017-000637	Google Scholar
29363262	Management of gout and hyperuricemia: Multidisciplinary consensus in Taiwan	Yu K.-H., Chen D.-Y., Chen J.-H., Chen S.-Y., Chen S.-M., Cheng T.-T., Hsieh S.-C., Hsieh T.-Y., Hsu P.-F., Kuo C.-F., Kuo M.-C., Lam H.-C., Lee I.-T., Liang T.-H., Lin H.-Y., Lin S.-C., Tsai W.-P., Tsay G.J., Wei J.C.-C., Yang C.-H., Tsai W.-C.	International Journal of Rheumatic Diseases	2018	10.1111/1756-185X.13266	Google Scholar
29528247	Managing the side effects of multiple sclerosis therapy: pharmacotherapy options for patients	Rommer P.S., Zettl U.K.	Expert Opinion on Pharmacotherapy	2018	10.1080/14656566.2018.1446944	Google Scholar
29348253	Multifunctional role of chymase in acute and chronic tissue injury and remodeling	Dell’italia L.J., Collawn J.F., Ferrario C.M.	Circulation Research	2018	10.1161/CIRCRESAHA.117.310978	Google Scholar
29633048	Old Drugs for New Indications in Cardiovascular Medicine	Arbel Y., Abuzeid W., Rosenson R.S., Weisman A., Farkouh M.E.	Cardiovascular Drugs and Therapy	2018	10.1007/s10557-018-6785-y	Google Scholar
29384118	Paediatric case series of drug reaction with eosinophilia and systemic symptoms (DRESS): 12-year experience at a single referral centre in hong kong and the first reported use of infliximab	Chua G.T., Duque J.S.R., Chong P.C.Y., Lee P.P.W., Lau Y.L., Ho M.H.K.	European Annals of Allergy and Clinical Immunology	2018	10.23822/EurAnnACI.1764-1489.47	Google Scholar
	Pharmacovigilance and expedited drug approvals	Linger M., Martin J.	Australian Prescriber	2018	10.18773/austprescr.2018.010	Google Scholar
29917226	Phase III randomized study of the proposed adalimumab biosimilar GP2017 in psoriasis: impact of multiple switches	Blauvelt A., Lacour J.-P., Fowler J.F., Jr., Weinberg J.M., Gospodinov D., Schuck E., Jauch-Lembach J., Balfour A., Leonardi C.L.	British Journal of Dermatology	2018	10.1111/bjd.16890	Google Scholar
28489480	Ponesimod, a selective sphingosine 1-phosphate (S1P1) receptor modulator for autoimmune diseases: review of clinical pharmacokinetics and drug disposition	Dash R.P., Rais R., Srinivas N.R.	Xenobiotica	2018	10.1080/00498254.2017.1329568	Google Scholar
29357771	Prevalence of Non-AIDS Comorbidities and Factors Associated with Metabolic Complications among HIV-Infected Patients at a Thai Referral Hospital	Nakaranurack C., Manosuthi W.	Journal of the International Association of Providers of AIDS Care	2018	10.1177/2325957417752256	Google Scholar
	Primary conjunctival sporotrichosis: An atypical presentation of the disease	Ferreira T.A., Sodré C.T., Costa J.M., Setta C.R.P., Ramos-e-Silva M.	JAAD Case Reports	2018	10.1016/j.jdcr.2018.01.022	Google Scholar
29417936	Rheumatoid arthritis	Smolen J.S., Aletaha D., Barton A., Burmester G.R., Emery P., Firestein G.S., Kavanaugh A., McInnes I.B., Solomon D.H., Strand V., Yamamoto K.	Nature Reviews Disease Primers	2018	10.1038/nrdp.2018.1	Google Scholar
29663878	Role of angiogenic growth factors in psoriasis: A review	Akhtar T., Wani W.Y., Kamal M.A., Kaur R.	Current Drug Metabolism	2018	10.2174/1389200219666180416162942	Google Scholar
30053162	Safety and efficacy of ixekizumab in patients with PsA and previous inadequate response to TNF inhibitors: Week 52 results from SPIRIT-P2	Genovese M.C., Combe B., Kremer J.M., Tsai T.-F., Behrens F., Adams D.H., Lee C., Kerr L., Nash P.	Rheumatology (United Kingdom)	2018	10.1093/rheumatology/key182	Google Scholar
29380251	Safety of Adalimumab Dosed Every Week and Every Other Week: Focus on Patients with Hidradenitis Suppurativa or Psoriasis	Ryan C., Sobell J.M., Leonardi C.L., Lynde C.W., Karunaratne M., Valdecantos W.C., Hendrickson B.A.	American Journal of Clinical Dermatology	2018	10.1007/s40257-017-0341-6	Google Scholar
30054164	Safety of Adalimumab in Pediatric Patients with Polyarticular Juvenile Idiopathic Arthritis, Enthesitis-Related Arthritis, Psoriasis, and Crohn's Disease	Horneff G., Seyger M.M.B., Arikan D., Kalabic J., Anderson J.K., Lazar A., Williams D.A., Wang C., Tarzynski-Potempa R., Hyams J.S.	Journal of Pediatrics	2018	10.1016/j.jpeds.2018.05.042	Google Scholar
28418263	Systematic bias in predictions of new drugs’ budget impact: analysis of a sample of recent US drug launches	Broder M.S., Zambrano J.M., Lee J., Marken R.S.	Current Medical Research and Opinion	2018	10.1080/03007995.2017.1320276	Google Scholar
	The Comorbidity Burden of Hidradenitis Suppurativa in the United States: A Claims Data Analysis	Kimball A.B., Sundaram M., Gauthier G., Guérin A., Pivneva I., Singh R., Ganguli A.	Dermatology and Therapy	2018	10.1007/s13555-018-0264-z	Google Scholar
30005095	The importance of early treatment in psoriasis and management of disease progression	Kerdel F., Do F.D.	Journal of Drugs in Dermatology	2018		Google Scholar
29736193	The potential of angiogenin as a serum biomarker for diseases: Systematic review and meta-analysis	Yu D., Cai Y., Zhou W., Sheng J., Xu Z.	Disease Markers	2018	10.1155/2018/1984718	Google Scholar
29066275	The spectrum of manifestations in desmoplakin gene (DSP) spectrin repeat 6 domain mutations: Immunophenotyping and response to ustekinumab	Paller A.S., Czarnowicki T., Renert-Yuval Y., Holland K., Huynh T., Sadlier M., McAleer M.A., Tran G., Geddes G.C., Irvine A.D., Guttman-Yassky E.	Journal of the American Academy of Dermatology	2018	10.1016/j.jaad.2017.10.026	Google Scholar
30321339	Valvular heart disease: Tricuspid regurgitation is the new frontier	Lüscher T.F.	European Heart Journal	2018	10.1093/eurheartj/ehy608	Google Scholar
	Vitamin D impact on human health and its relation with several diseases	Al-Shahwan M., Gacem S.A., Shamseddin S., Sammour M.	International Journal of Applied Pharmaceutics	2018	10.22159/ijap.2018v10i6.28776	Google Scholar
29979644	β-Blocker therapy for cirrhotic cardiomyopathy: A randomized-controlled trial	Silvestre O.M., Farias A.Q., Ramos D.S., Furtado M.S., Rodrigues A.C., Ximenes R.O., De Campos Mazo D.F., Zitelli P.M.Y., Diniz M.A., Andrade J.L., Strunz C., Friedmann A.A., Lee S.S., Carrilho F.J., D'Albuquerque L.A.C., Bacal F.	European Journal of Gastroenterology and Hepatology	2018	10.1097/MEG.0000000000001128	Google Scholar
29799667	Subsequent cardiovascular events among patients with rheumatoid arthritis, psoriatic arthritis, or psoriasis: Patterns of disease-modifying antirheumatic drug treatment	Sparks J.A., Lesperance T., Accortt N.A., Solomon D.H.	Arthritis Care and Research	2019	10.1002/acr.23609	Google Scholar
30098067	Role of galectin-3 in subclinical myocardial impairment in psoriasis	Kotwica T., Relewicz J., Rojek A., Tupikowska-Marzec M., Kabaj M., Karolko B., Maj J., Bednarek-Tupikowska G., Kosmala W., Szepietowski J.C., Przewlocka-Kosmala M.	Journal of the European Academy of Dermatology and Venereology	2019	10.1111/jdv.15211	Google Scholar
30649913	Willingness to pay for medical treatments in chronic diseases: A multicountry survey of patients and physicians	Audureau E., Davis B., Besson M.H., Saba J., Ladner J.	Journal of Comparative Effectiveness Research	2019	10.2217/cer-2018-0106	Google Scholar
30663127	Case of psoriasis vulgaris with atrial fibrillation, heart failure and chronic kidney disease which were found accidentally through blood examination during apremilast treatment	Tokuyama M., Shimizu T., Yamada T., Kondoh A., Mabuchi T.	Journal of Dermatology	2019	10.1111/1346-8138.14784	Google Scholar
30709830	Complete resolution of erythrodermic psoriasis with first-line apremilast monotherapy	Krishnamoorthy G., Kotecha A., Pimentel J.	BMJ Case Reports	2019	10.1136/bcr-2018-226959	Google Scholar
30772097	Joint AAD-NPF guidelines of care for the management and treatment of psoriasis with awareness and attention to comorbidities	Elmets C.A., Leonardi C.L., Davis D.M.R., Gelfand J.M., Lichten J., Mehta N.N., Armstrong A.W., Connor C., Cordoro K.M., Elewski B.E., Gordon K.B., Gottlieb A.B., Kaplan D.H., Kavanaugh A., Kivelevitch D., Kiselica M., Korman N.J., Kroshinsky D., Lebwohl M., Lim H.W., Paller A.S., Parra S.L., Pathy A.L., Prater E.F., Rupani R., Siegel M., Stoff B., Strober B.E., Wong E.B., Wu J.J., Hariharan V., …	Journal of the American Academy of Dermatology	2019	10.1016/j.jaad.2018.11.058	Google Scholar
30781716	Recently discovered interstitial cell population of telocytes: Distinguishing facts from fiction regarding their role in the pathogenesis of diverse diseases called “telocytopathies”	Varga I., Polák Š., Kyselovič J., Kachlík D., Danišovič L., Klein M.	Medicina (Lithuania)	2019	10.3390/medicina55020056	Google Scholar
30937638	Cardiac and cardiovascular morbidities in patients with psoriatic arthritis: a population-based case control study	Kibari A., Cohen A.D., Gazitt T., Bitterman H., Lavi I., Feldhamer I., Shalom G., Greenberg-Dotan S., Zisman D.	Clinical Rheumatology	2019	10.1007/s10067-019-04528-y	Google Scholar
	Ghrelin attenuates imiquimod-induced psoriasiform skin inflammation in mice	Kaneda K., Yu A., Tanizaki H., Kurokawa T., Yamamoto Y., Furukawa F., Moriwaki S.	Journal of Cutaneous Immunology and Allergy	2019	10.1002/cia2.12086	Google Scholar
	Cardiology, infectiology and dermatology drugs [Médicaments de la cardiologie, de l'infectiologie et de la dermatologie]	Buxeraud J., Faure S.	Actualites Pharmaceutiques	2019	10.1016/j.actpha.2019.04.006	Google Scholar
	Erysipelothrix rhusiopathiae endocarditis diagnosed by broad range 16s rRNA PCR gene sequencing	Balkhair A., Al Lawati H., Al Riyami M., Alameddine T., Al Amin M., Al Adawi B.	IDCases	2019	10.1016/j.idcr.2019.e00584	Google Scholar
	Short-term risk of major adverse cardiovascular events or congestive heart failure in patients with psoriatic arthritis or psoriasis initiating a biological therapy: A meta-analysis of randomised controlled trials	Champs B., Degboé Y., Barnetche T., Cantagrel A., Ruyssen-Witrand A., Constantin A.	RMD Open	2019	10.1136/rmdopen-2018-000763	Google Scholar
	Is iron deficiency involved in the pathogenesis of chronic inflammatory skin disorders?	Ponikowska M., Szepietowski J.C.	Postepy Higieny i Medycyny Doswiadczalnej	2019	10.5604/01.3001.0013.3450	Google Scholar
30902525	A man with psoriasis like rash	Yildiz H., Marot L., Yombi J.C.	European Journal of Internal Medicine	2019	10.1016/j.ejim.2019.03.009	Google Scholar
30041544	An Investigation of Comorbid Disease and Health Service Utilization Among Patients With Moderate to Severe Psoriasis in Newfoundland and Labrador	Gulliver W.P., Randell S., Gulliver S., Macdonald D., Gregory V., Nagle S., Chambenoit O.	Journal of Cutaneous Medicine and Surgery	2019	10.1177/1203475418791114	Google Scholar
32608387	An overview of lower limb cellulitis in an acute medical ward-a few lessons we can learn	Tan S.H.M., Tay T.E.J., Teo P.S.E., Fook-Chong S., Oh C.C., Balakrishnan T.	Acute Medicine	2019		Google Scholar
	ANalysis of adverse drug reactions in the treatment of rheumatological diseases with biological medicinal products- A systematic review of scientific publications	Parvova I., Hristov E., Rangelov A.	Rheumatology (Bulgaria)	2019		Google Scholar
31116675	Analysis of the association between adverse events and outcome in patients receiving a programmed death protein 1 or programmed death ligand 1 antibody	Ellen Maher V., Fernandes L.L., Weinstock C., Tang S., Agarwal S., Brave M., Ning Y.-M., Singh H., Suzman D., Xu J., Goldberg K.B., Sridhara R., Ibrahim A., Theoret M., Beaver J.A., Pazdur R.	Journal of Clinical Oncology	2019	10.1200/JCO.19.00318	Google Scholar
30442524	Association Between Immune-related Adverse Events and Efficacy of Immune Checkpoint Inhibitors in Non–small-cell Lung Cancer	Grangeon M., Tomasini P., Chaleat S., Jeanson A., Souquet-Bressand M., Khobta N., Bermudez J., Trigui Y., Greillier L., Blanchon M., Boucekine M., Mascaux C., Barlesi F.	Clinical Lung Cancer	2019	10.1016/j.cllc.2018.10.002	Google Scholar
30561738	Associations between smoking and extra-axial manifestations and disease severity in axial spondyloarthritis: Results from the BSR Biologics Register for Ankylosing Spondylitis (BSRBR-AS)	Zhao S., Jones G.T., Macfarlane G.J., Hughes D.M., Dean L.E., Moots R.J., Goodson N.J.	Rheumatology (United Kingdom)	2019	10.1093/rheumatology/key371	Google Scholar
30639642	Autoimmunity in celiac disease: Extra-intestinal manifestations	Aaron L., Torsten M., Patricia W.	Autoimmunity Reviews	2019	10.1016/j.autrev.2018.09.010	Google Scholar
	Azathioprine hypersensitivity syndrome in anti-myeloperoxidase anti-neutrophil cytoplasmic antibody-associated vasculitis	Greite R., Deutsch K., Bräsen J.H., Von Vietinghoff S.	Clinical Kidney Journal	2019	10.1093/ckj/sfy038	Google Scholar
	Balancing benefits and risks in the era of biologics	Adami G., Saag K.G., Chapurlat R.D., Guañabens N., Haugeberg G., Lems W.F., Matijevic R., Peel N., Poddubnyy D., Geusens P.	Therapeutic Advances in Musculoskeletal Disease	2019	10.1177/1759720X19883973	Google Scholar
	Baseline characteristics of patients with ankylosing spondylitis and psoriatic arthritis treated with secukinumab in the real-world setting: Aquila, a non-interventional study	Kiltz U., Legeler C., Maier-Peuschel M., Mann C., Tony H.-P.	Open Rheumatology Journal	2019	10.2174/1874312901913010053	Google Scholar
31353152	Behçet's disease: A (silk) route to atrial fibrillation?	Suryavanshi S.V., Li N.	International Journal of Cardiology	2019	10.1016/j.ijcard.2019.07.059	Google Scholar
30188571	Benefit–risk profile of tofacitinib in patients with moderate-to-severe chronic plaque psoriasis: pooled analysis across six clinical trials	Strober B.E., Gottlieb A.B., van de Kerkhof P.C.M., Puig L., Bachelez H., Chouela E., Imafuku S., Thaçi D., Tan H., Valdez H., Gupta P., Kaur M., Frajzyngier V., Wolk R.	British Journal of Dermatology	2019	10.1111/bjd.17149	Google Scholar
	Bromodomain and extraterminal proteins as novel epigenetic targets for renal diseases	Morgado-Pascual J.L., Rayego-Mateos S., Tejedor L., Suarez-Alvarez B., Ruiz-Ortega M.	Frontiers in Pharmacology	2019	10.3389/fphar.2019.01315	Google Scholar
	Burden of Herpes Zoster in the Japanese Population with Immunocompromised/Chronic Disease Conditions: Results from a Cohort Study Claims Database from 2005–2014	Imafuku S., Matsuki T., Mizukami A., Goto Y., de Souza S., Jégou C., Bianco V., Rosillon D., Ito C., Curran D., Holl K.	Dermatology and Therapy	2019	10.1007/s13555-018-0268-8	Google Scholar
	Cardiology Rehabilitation wards: Isolation of Staphylococcus capitis. A risk of infection to be kept under control	Laganà P., Delia S., Coniglio M.A.	Cor et Vasa	2019	10.1016/j.crvasa.2018.02.005	Google Scholar
	Coffee and skin: What do we know about it? [Kahve ve Deri: Hakkinda Ne Biliyoruz?]	Yorulmaz A.	Turkiye Klinikleri Dermatoloji	2019	10.5336/dermato.2019-66044	Google Scholar
30808622	Comorbidity and long-term outcome in patients with congenital heart block and their siblings exposed to Ro/SSA autoantibodies in utero	Mofors J., Eliasson H., Ambrosi A., Salomonsson S., Skog A., Fored M., Ekbom A., Bergman G., Sonesson S.-E., Wahren-Herlenius M.	Annals of the Rheumatic Diseases	2019	10.1136/annrheumdis-2018-214406	Google Scholar
31076943	Comorbidity burden and clinical characteristics of patients with difficult-to-control rheumatoid arthritis	Batko B., Urbański K., Świerkot J., Wiland P., Raciborski F., Jędrzejewski M., Koziej M., Cześnikiewicz-Guzik M., Guzik T.J., Stajszczyk M.	Clinical Rheumatology	2019	10.1007/s10067-019-04579-1	Google Scholar
30994865	Comparative Overall Comorbidity Burden among Patients with Hidradenitis Suppurativa	Reddy S., Strunk A., Garg A.	JAMA Dermatology	2019	10.1001/jamadermatol.2019.0164	Google Scholar
30169904	Comprehensive long-term safety of adalimumab from 18 clinical trials in adult patients with moderate-to-severe plaque psoriasis	Leonardi C., Papp K., Strober B., Thaçi D., Warren R.B., Tyring S., Arikan D., Karunaratne M., Valdecantos W.C.	British Journal of Dermatology	2019	10.1111/bjd.17084	Google Scholar
31715194	Coronary artery calcium scoring for individualized cardiovascular risk estimation in important patient subpopulations after the 2019 AHA/ACC primary prevention guidelines	Dzaye O., Dudum R., Reiter-Brennan C., Kianoush S., Tota-Maharaj R., Cainzos-Achirica M., Blaha M.J.	Progress in Cardiovascular Diseases	2019	10.1016/j.pcad.2019.10.007	Google Scholar
31772127	Double trouble: Ciclosporin-simvastatin coinduced rhabdomyolysis	Hafouda Y., Sharma A., Li V., Yesudian P.D.	BMJ Case Reports	2019	10.1136/bcr-2018-225971	Google Scholar
30996202	Eczema and risk of cardiovascular disease: Heightened awareness needed	Fujiyoshi A.	Journal of Atherosclerosis and Thrombosis	2019	10.5551/jat.ED109	Google Scholar
30758908	Efficacy and safety of secukinumab in a psoriatic patient affected by comorbid metabolic disorders	Babino G., Fulgione E., Giorgio C.M., Agozzino M., Alfano R., Argenziano G.	Dermatologic Therapy	2019	10.1111/dth.12858	Google Scholar
	Epicardial adipose tissue: Clinical biomarker of cardio-metabolic risk	Fricke A.C.V., Iacobellis G.	International Journal of Molecular Sciences	2019	10.3390/ijms20235989	Google Scholar
31272574	Immune Checkpoint Inhibitor Toxicities	Marin-Acevedo J.A., Chirila R.M., Dronca R.S.	Mayo Clinic Proceedings	2019	10.1016/j.mayocp.2019.03.012	Google Scholar
30907295	Left ventricular pseudoaneurysm associated with systemic lupus erythematosus	Hoff L.S., Pimentel C.Q., Faillace B.L.R., Rochitte C.E., Demarchi L.M.M.F., Bonfá E., Seguro L.P.C.	Lupus	2019	10.1177/0961203319837359	Google Scholar
31059837	Lethal immunoglobulins: Autoantibodies and sudden cardiac death, Autoimmun Rev. 2019 Feb 14. pii: S1568-9972(19)30037-0. doi: 10.1016/j.autrev.2018.12.005. [Epub ahead of print] of Ryabkova VA et al.	Wallukat G., Schimke I.	Autoimmunity Reviews	2019	10.1016/j.autrev.2019.05.009	Google Scholar
30229874	Mutation in the SR6 region of desmoplakin is associated with pustular psoriasiform rash and left ventricular dysfunction	Tayeh C., Al-Hage J., Bitar F., Nemer G., Abbas O., Kurban M.	International Journal of Dermatology	2019	10.1111/ijd.14242	Google Scholar
31540048	NAFLD and extra-hepatic comorbidities: Current evidence on a multi-organ metabolic syndrome	Rosato V., Masarone M., Dallio M., Federico A., Aglitti A., Persico M.	International Journal of Environmental Research and Public Health	2019	10.3390/ijerph16183415	Google Scholar
	Over 3 decades of research on dietary flavonoid antioxidants and cancer prevention: What have we achieved?	Alfa H.H., Arroo R.R.J.	Phytochemistry Reviews	2019	10.1007/s11101-019-09632-0	Google Scholar
31327687	Pembrolizumab plus pomalidomide and dexamethasone for patients with relapsed or refractory multiple myeloma (KEYNOTE-183): a randomised, open-label, phase 3 trial	Mateos M.-V., Blacklock H., Schjesvold F., Oriol A., Simpson D., George A., Goldschmidt H., Larocca A., Chanan-Khan A., Sherbenou D., Avivi I., Benyamini N., Iida S., Matsumoto M., Suzuki K., Ribrag V., Usmani S.Z., Jagannath S., Ocio E.M., Rodriguez-Otero P., San Miguel J., Kher U., Farooqui M., Liao J., Marinello P., Lonial S., Nicol A., Grigoriadis G., Catalano J., LeBlanc R., Elemary M., Bahl…	The Lancet Haematology	2019	10.1016/S2352-3026(19)30110-3	Google Scholar
31623470	Pharmacodynamics OF TNF α inhibitors for the treatment of psoriasis	Campanati A., Paolinelli M., Diotallevi F., Martina E., Molinelli E., Offidani A.	Expert Opinion on Drug Metabolism and Toxicology	2019	10.1080/17425255.2019.1681969	Google Scholar
30703432	Potential roles and targeted therapy of the CXCLs/CXCR2 axis in cancer and inflammatory diseases	Cheng Y., Ma X.-L., Wei Y.-Q., Wei X.-W.	Biochimica et Biophysica Acta - Reviews on Cancer	2019	10.1016/j.bbcan.2019.01.005	Google Scholar
31144278	Prevalence of Medical Comorbidities in Adults with Autism Spectrum Disorder	Brondino N., Fusar-Poli L., Miceli E., Di Stefano M., Damiani S., Rocchetti M., Politi P.	Journal of General Internal Medicine	2019	10.1007/s11606-019-05071-x	Google Scholar
31483020	Psoriasis and cardiovascular disease: Lesion beyond the skin	Bacchiega B.C.	Arquivos Brasileiros de Cardiologia	2019	10.5935/abc.20190153	Google Scholar
30457023	Psoriasis and cardiovascular disease: the elusive link	Manolis A.A., Manolis T.A., Melita H., Manolis A.S.	International Reviews of Immunology	2019	10.1080/08830185.2018.1539084	Google Scholar
30017705	Psoriasis: Which therapy for which patient: Psoriasis comorbidities and preferred systemic agents	Kaushik S.B., Lebwohl M.G.	Journal of the American Academy of Dermatology	2019	10.1016/j.jaad.2018.06.057	Google Scholar
30385705	Reduced occurrence rate of acute anterior uveitis in ankylosing spondylitis treated with golimumab - The go-easy study	van Bentum R.E., Heslinga S.C., Nurmohamed M.T., Gerards A.H., Griep E.N., Koehorst C.B.J.M., Kok M.R., Schilder A.M., Verhoef M., van der Horst-Bruinsma I.E.	Journal of Rheumatology	2019	10.3899/jrheum.180312	Google Scholar
30935536	Relationship of daily hot water bathing at home and hot water spa bathing with underlying diseases in middle-aged and elderly ambulatory patients: A Japanese multicenter cross-sectional study	Kamioka H., Mori Y., Nagata K., Iwanaga S., Uzura M., Yamaguchi S.	Complementary Therapies in Medicine	2019	10.1016/j.ctim.2019.02.003	Google Scholar
30735257	Review article: managing the adverse events caused by anti-TNF therapy in inflammatory bowel disease	Shivaji U.N., Sharratt C.L., Thomas T., Smith S.C.L., Iacucci M., Moran G.W., Ghosh S., Bhala N.	Alimentary Pharmacology and Therapeutics	2019	10.1111/apt.15097	Google Scholar
31250246	RGC-32 and diseases: the first 20 years	Vlaicu S.I., Tatomir A., Anselmo F., Boodhoo D., Chira R., Rus V., Rus H.	Immunologic Research	2019	10.1007/s12026-019-09080-0	Google Scholar
30935742	Safety profile of the adjuvanted recombinant zoster vaccine: Pooled analysis of two large randomised phase 3 trials	López-Fauqued M., Campora L., Delannois F., El Idrissi M., Oostvogels L., De Looze F.J., Diez-Domingo J., Heineman T.C., Lal H., McElhaney J.E., McNeil S.A., Yeo W., Tavares-Da-Silva F., Ahonen A., Avelino-Silva T.J., Barba-Gomez J.F., Berglund J., Cuixart C.B., Caso C., Chlibek R., Choi W.S., Cunningham A.L., Desole M.G., Eizenberg P., Esen M., Espié E., Gervais P., Ghesquiere W., Godeaux O., Go…	Vaccine	2019	10.1016/j.vaccine.2019.03.043	Google Scholar
30882959	Severe bitter taste associated with apremilast	Damiani G., Bragazzi N.L., Grossi E., Petrou S., Radovanovic D., Rizzi M., Atzeni F., Sarzi-Puttini P., Santus P., Pigatto P.D.M., Franchi C.	Dermatologic Therapy	2019	10.1111/dth.12876	Google Scholar
30975971	Somatic comorbidity in Polish patients with epilepsy	Bosak M., Kowalik M., Mołek P., Słowik A.	Polish Archives of Internal Medicine	2019	10.20452/pamw.14794	Google Scholar
31624181	Sphingosine 1-phosphate: Lipid signaling in pathology and therapy	Cartier A., Hla T.	Science	2019	10.1126/science.aar5551	Google Scholar
31212119	State of the art and pharmacological pipeline of biologics for chronic plaque psoriasis	Gisondi P., Geat D., Pizzolato M., Girolomoni G.	Current Opinion in Pharmacology	2019	10.1016/j.coph.2019.05.007	Google Scholar
31138316	Switch from reference etanercept to SDZ ETN, an etanercept biosimilar, does not impact efficacy, safety, and immunogenicity of etanercept in patients with moderate-to-severe rheumatoid arthritis: 48-week results from the phase III, randomized, double-blind EQUIRA study	Jaworski J., Matucci-Cerinic M., Schulze-Koops H., Buch M.H., Kucharz E.J., Allanore Y., Kavanaugh A., Young P., Babic G.	Arthritis Research and Therapy	2019	10.1186/s13075-019-1907-x	Google Scholar
	Symptomatic BK virus cystitis in non-renal transplant recipients	Almarhabi H., Rotstein C.	JAMMI	2019	10.3138/jammi.2018-0035	Google Scholar
	Systematic review of immunomodulatory therapies for hidradenitis suppurativa	Lim S.Y.D., Oon H.H.	Biologics: Targets and Therapy	2019	10.2147/BTT.S199862	Google Scholar
31764836	The association between biologic agents and the risk of cardiovascular events in patients with psoriasis and psoriatic arthritis: A protocol for a systematic review and meta-analysis	Ma J., Liang N., Chen J., Bai Y.	Medicine (United States)	2019	10.1097/MD.0000000000018063	Google Scholar
31479282	The safety of anti-interleukins monoclonal antibodies for the treatment of psoriasis	D’Adamio S., Silvaggio D., Lombardo P., Bianchi L., Talamonti M., Galluzzo M.	Expert Opinion on Drug Safety	2019	10.1080/14740338.2019.1663168	Google Scholar
30476367	The Safety Profile of Tumor Necrosis Factor Inhibitors in Ankylosing Spondylitis: Are TNF Inhibitors Safer Than We Thought?	Wroński J., Fiedor P.	Journal of Clinical Pharmacology	2019	10.1002/jcph.1348	Google Scholar
31388135	Therapeutic targeting of 3′,5′-cyclic nucleotide phosphodiesterases: inhibition and beyond	Baillie G.S., Tejeda G.S., Kelly M.P.	Nature Reviews Drug Discovery	2019	10.1038/s41573-019-0033-4	Google Scholar
	Thyroid hormone, thyroid hormone metabolites and mast cells: A less explored issue	Landucci E., Laurino A., Cinci L., Gencarelli M., Raimondi L.	Frontiers in Cellular Neuroscience	2019	10.3389/fncel.2019.00079	Google Scholar
	Tropheryma whipplei Endocarditis: Case presentation and review of the literature	McGee M., Brienesse S., Chong B., Levendel A., Lai K.	Open Forum Infectious Diseases	2019	10.1093/ofid/ofy330	Google Scholar
31165591	Value of Carotid Ultrasound in Cardiovascular Risk Stratification in Patients With Psoriatic Disease	Sobchak C., Akhtari S., Harvey P., Gladman D., Chandran V., Cook R., Eder L.	Arthritis and Rheumatology	2019	10.1002/art.40925	Google Scholar
30656502	Women’s morbid conditions are associated with decreased odds of live birth in the first IVF/ICSI treatment: a retrospective single-center study	Tarín J.J., Pascual E., García-Pérez M.-Á., Gómez R., Cano A.	Journal of Assisted Reproduction and Genetics	2019	10.1007/s10815-019-01401-4	Google Scholar
31520623	Epicardial Adipose Tissue Inflammation Can Cause the Distinctive Pattern of Cardiovascular Disorders Seen in Psoriasis	Packer M.	American Journal of Medicine	2020	10.1016/j.amjmed.2019.08.027	Google Scholar
32141100	Digoxin use and following risk of psoriasis: A population-based cohort study in Taiwan	Li I.-H., Pan K.-T., Wang W.-M., Chien W.-C., Shih J.-H., Kao L.-T.	Journal of Dermatology	2020	10.1111/1346-8138.15281	Google Scholar
32178543	Safety update of etanercept treatment for moderate to severe plaque psoriasis	Campanati A., Diotallevi F., Martina E., Paolinelli M., Radi G., Offidani A.	Expert Opinion on Drug Safety	2020	10.1080/14740338.2020.1740204	Google Scholar
32278678	Differential Associations of Chronic Inflammatory Diseases With Incident Heart Failure	Prasada S., Rivera A., Nishtala A., Pawlowski A.E., Sinha A., Bundy J.D., Chadha S.A., Ahmad F.S., Khan S.S., Achenbach C., Palella F.J., Jr, Ramsey-Goldman R., Lee Y.C., Silverberg J.I., Taiwo B.O., Shah S.J., Lloyd-Jones D.M., Feinstein M.J.	JACC. Heart failure	2020	10.1016/j.jchf.2019.11.013	Google Scholar
32436322	Pediatric psoriasis and association with cardiovascular and metabolic comorbidities: Systematic review and meta-analysis	Phan K., Lee G., Fischer G.	Pediatric Dermatology	2020	10.1111/pde.14208	Google Scholar
32441863	Characterization of the inflammatory-metabolic phenotype of heart failure with a preserved ejection fraction: a hypothesis to explain influence of sex on the evolution and potential treatment of the disease	Packer M., Lam C.S.P., Lund L.H., Maurer M.S., Borlaug B.A.	European Journal of Heart Failure	2020	10.1002/ejhf.1902	Google Scholar
33305730	Psoriasis associated with ACE inhibitors: An analysis of the faers database	Ohyama K., Arai H., Sugiura M., Hori Y.	Pharmazie	2020	10.1691/ph.2020.0606	Google Scholar
	Psoriasis and psoriatic arthritis cardiovascular disease endotypes identified by red blood cell distribution width and mean platelet volume	Conic R.R.Z., Damiani G., Schrom K.P., Ramser A.E., Zheng C., Xu R., McCormick T.S., Cooper K.D.	Journal of Clinical Medicine	2020	10.3390/jcm9010186	Google Scholar
	Giant cell myocarditis causing sudden death in a patient with sarcoidosis	Ziegler J.P., Batalis N.I., Fulcher J.W., Ward M.E.	Autopsy and Case Reports	2020	10.4322/acr.2020.238	Google Scholar
	Cardiovascular risk in patients with plaque psoriasis and psoriatic arthritis without a clinically overt cardiovascular disease: The role of endothelial progenitor cells	Michalska A., Teichman R., Krecisz B., Siudak Z., Stepien R., Sadowski M.	Postepy Dermatologii i Alergologii	2020	10.5114/ada.2020.96085	Google Scholar
	Increased risk of methotrexate intoxication in the elderly [Verhoogd risico op een methotrexaatintoxicatie op oudere leeftijd]	Vorstenbosch L.J.M.J., Kerskes M., Van Beek M.W.H.	Pharmaceutisch Weekblad	2020		Google Scholar
	A comparative review on conventional and traditional medicine in the treatment of psoriasis	Sakthi Priyadarsini S., Vani P.B., Kumar P.R.	Research Journal of Pharmacy and Technology	2020	10.5958/0974-360X.2020.00983.X	Google Scholar
33052638	A concise review of the changing landscape of hepatocellular carcinoma	Draper A.	American Journal of Managed Care	2020	10.37765/AJMC.2020.88512	Google Scholar
32100591	A drug safety evaluation of risankizumab for psoriasis	Huang Y.-W., Tsai T.-F.	Expert Opinion on Drug Safety	2020	10.1080/14740338.2020.1736034	Google Scholar
	A Nationwide Study of Prevalence Rates and Characteristics of 199 Chronic Conditions in Denmark	Hvidberg M.F., Johnsen S.P., Davidsen M., Ehlers L.	PharmacoEconomics - Open	2020	10.1007/s41669-019-0167-7	Google Scholar
31964180	A post-marketing survey evaluating the safety and efficacy of a fixed-dose single-pill combination of cilnidipine and valsartan in patients with hypertension: Real-world JSH 2014 and 2019 implementations	Matsuda S., Nagahama S., Kurose Y., Wakabayashi M., Sugii H., Teshima T., Suzuki N., Kario K.	Clinical and Experimental Hypertension	2020	10.1080/10641963.2020.1714641	Google Scholar
32447810	A retrospective, observational multicenter study of 141 patients treated with ustekinumab 90 mg	Llamas-Velasco M., Baniandrés O., Rivera R., Reymundo Jimenez A., Hospital M., García Zamora E., González-Cantero Á., Andrés Lencina J.-J., Daudén E., de la Cueva P.	Dermatologic Therapy	2020	10.1111/dth.13678	Google Scholar
33242836	Accuracy of machine learning-based prediction of medication adherence in clinical research	Koesmahargyo V., Abbas A., Zhang L., Guan L., Feng S., Yadav V., Galatzer-Levy I.R.	Psychiatry Research	2020	10.1016/j.psychres.2020.113558	Google Scholar
31415249	Acquired Leukonychia of the Distal Nail Plate: A Morphologic and Proteomic Analysis	Ates D., Kosemehmetoglu K.	American Journal of Dermatopathology	2020	10.1097/DAD.0000000000001473	Google Scholar
31953945	Amplified prevalence and incidence of cardiovascular disease in patients with inflammatory arthritis and coexistent autoimmune disorders	Heslinga M., Nielen M.M.J., Smulders Y., Simsek S., Nurmohamed M.T.	Rheumatology (United Kingdom)	2020	10.1093/rheumatology/kez650	Google Scholar
32631583	An opportunity for patient-centered care: Results from a secondary analysis of sex- and gender-based data in mobile health trials for chronic medical conditions	Wang J., Barth J., Göttgens I., Emchi K., Pach D., Oertelt-Prigione S.	Maturitas	2020	10.1016/j.maturitas.2020.05.003	Google Scholar
33243798	Associations between multimorbidity and glycaemia (HbA1c) in people with type 2 diabetes: Cross-sectional study in Australian general practice	Chiang J.I., Furler J., Mair F., Jani B.D., Nicholl B.I., Thuraisingam S., Manski-Nankervis J.-A.	BMJ Open	2020	10.1136/bmjopen-2020-039625	Google Scholar
32189327	British Association of Dermatologists guidelines for biologic therapy for psoriasis 2020: a rapid update	Smith C.H., Yiu Z.Z.N., Bale T., Burden A.D., Coates L.C., Edwards W., MacMahon E., Mahil S.K., McGuire A., Murphy R., Nelson-Piercy C., Owen C.M., Parslew R., Uthman O.A., Woolf R.T., Manounah L., Ezejimofor M.C., Exton L.S., Mohd Mustapa M.F., the British Association of Dermatologists' Clinical Standards Unit	British Journal of Dermatology	2020	10.1111/bjd.19039	Google Scholar
	Bronchogenic adenocarcinoma presenting as acute edematous dermatomyositis	Nicholson J.M., Sun D.	Canadian Journal of Respiratory, Critical Care, and Sleep Medicine	2020	10.1080/24745332.2019.1571873	Google Scholar
32410564	Cardio-rheumatology: Cardiovascular complications in systemic autoimmune rheumatic diseases / is inflammation the common link and target?	Manolis A.S., Tzioufas A.G.	Current Vascular Pharmacology	2020	10.2174/1570161118666200514222236	Google Scholar
32056527	Cardiovascular effects of biologic disease-modifying anti-rheumatic drugs (DMARDs)	Drakopoulou M., Soulaidopoulos S., Oikonomou G., Tousoulis D., Toutouzas K.	Current Vascular Pharmacology	2020	10.2174/1570161118666200214115532	Google Scholar
32640127	Case 23-2020: A 76-year-old woman who died from COVID-19	Stone J.R., Tran K.M., Conklin J., Mino-Kenudson M.	New England Journal of Medicine	2020	10.1056/NEJMcpc2004974	Google Scholar
32682452	Case Report: COVID-19 with Bilateral Adrenal Hemorrhage	Álvarez-Troncoso J., Larrauri M.Z., Vega M.D.M., Vallano R.G., Peláez E.P., Rojas-Marcos P.M., Martín-Luengo F., del Campo P.L., Gil C.R.H., Esteban E.T.	American Journal of Tropical Medicine and Hygiene	2020	10.4269/ajtmh.20-0722	Google Scholar
32207094	Certolizumab Pegol: A Review in Moderate to Severe Plaque Psoriasis	Lee A., Scott L.J.	BioDrugs	2020	10.1007/s40259-020-00416-z	Google Scholar
32615656	Clinical Applications of Interleukin-37: A Key Player in the Immunopathogenesis of Immune Disorders	Khosh E., Bahmaie N., Elahi R., Esmaeilzadeh A.	Iranian Journal of Allergy, Asthma and Immunology	2020	10.18502/ijaai.v19i3.3450	Google Scholar
31309645	Comorbidity in multiple sclerosis: its temporal relationships with disease onset and dose effect on mortality	Chou I.J., Kuo C.F., Tanasescu R., Tench C.R., Tiley C.G., Constantinescu C.S., Whitehouse W.P.	European Journal of Neurology	2020	10.1111/ene.14040	Google Scholar
	Complexity of TNF-α signaling in heart disease	Rolski F., Błyszczuk P.	Journal of Clinical Medicine	2020	10.3390/jcm9103267	Google Scholar
32660282	Continuous treatment with guselkumab maintains clinical responses through 4 years in patients with moderate-to-severe psoriasis: results from VOYAGE 1	Griffiths C.E.M., Papp K.A., Song M., Miller M., You Y., Shen Y.-K., Han C., Blauvelt A.	Journal of Dermatological Treatment	2020	10.1080/09546634.2020.1782817	Google Scholar
	Coronary microvascular dysfunction	Vancheri F., Longo G., Vancheri S., Henein M.	Journal of Clinical Medicine	2020	10.3390/jcm9092880	Google Scholar
32428691	Data to be collected for an optimal management of axial spondyloarthritis in daily practice: Proposal from evidence-based and consensual approaches	Baillet A., Romand X., Pflimlin A., Dalecky M., Claudepierrec P., Flipo R.-M., Ruyssen-Witrand A., Gaudin P., Gossec L., Molto A., Lukas C., Pouplin S., Soubrier M., Wendling D., Fayet F., Hudry C., Senbel E., Schwartz M., Hacquard-Bouder C., Dougados M.	Joint Bone Spine	2020	10.1016/j.jbspin.2020.04.019	Google Scholar
	Derivation and Internal Validation of a Clinical Risk Prediction Tool for Hyperkalemia-Related Emergency Department Encounters Among Hemodialysis Patients	Ronksley P.E., Wick J.P., Elliott M.J., Weaver R.G., Hemmelgarn B.R., McRae A., James M.T., Harrison T.G., MacRae J.M.	Canadian Journal of Kidney Health and Disease	2020	10.1177/2054358120953287	Google Scholar
	Diabetes and periprocedural outcomes in patients treated with rotablation during percutaneous coronary interventions	Januszek R.A., Dziewierz A., Siudak Z., Rakowski T., Legutko J., Rzeszutko Ł., Kleczyński P., Dudek D., Bartuś S.	Cardiology Journal	2020	10.5603/CJ.a2018.0102	Google Scholar
32046576	Disease activity and damage in hospitalized lupus patients: a Sabah perspective	Selvananda S., Chong Y.Y., Thundyil R.J.	Lupus	2020	10.1177/0961203320904155	Google Scholar
33336771	Duodenal perforation in a SARS-CoV-2-positive patient with negative PCR results for SARS-CoV-2 in the peritoneal fluid	Agnes A., Greca A.L.A., Tirelli F., Papa V.	European Review for Medical and Pharmacological Sciences	2020	10.26355/eurrev_202012_24048	Google Scholar
32471004	Early COVID-19 infection after lung transplantation	Keller B.C., Le A., Sobhanie M., Colburn N., Burcham P., Rosenheck J., Howsare M., Ganapathi A.M., Atyia S.A., Haden M., Whitson B.A., Mokadam N.A., Nunley D.R.	American Journal of Transplantation	2020	10.1111/ajt.16097	Google Scholar
31690487	Editorial commentary: Risk factors, enhancing factors and ASCVD in inflammatory bowel diseases	Stone N.J.	Trends in Cardiovascular Medicine	2020	10.1016/j.tcm.2019.10.007	Google Scholar
31060892	Effect of probiotic and synbiotic supplementation on inflammatory markers in health and disease status: A systematic review and meta-analysis of clinical trials	Kazemi A., Soltani S., Ghorabi S., Keshtkar A., Daneshzad E., Nasri F., Mazloomi S.M.	Clinical Nutrition	2020	10.1016/j.clnu.2019.04.004	Google Scholar
30488796	Endothelial and cardiac dysfunction in inflammatory bowel diseases: Does treatment modify the inflammatory load on arterial and cardiac structure and function?	Triantafyllou C., Nikolaou M., Ikonomidis I., Bamias G., Papaconstantinou I.	Current Vascular Pharmacology	2020	10.2174/1570161117666181129095941	Google Scholar
33021323	Epidemiology of prurigo nodularis compared with psoriasis in germany: A claims database analysis	Ständer S., Ketz M., Kossack N., Akumo D., Pignot M., Gabriel S., Chavda R.	Acta Dermato-Venereologica	2020	10.2340/00015555-3655	Google Scholar
32379913	Evolution of COVID-19 infection in four psoriatic patients treated with biological drugs	Conti A., Lasagni C., Bigi L., Pellacani G.	Journal of the European Academy of Dermatology and Venereology	2020	10.1111/jdv.16587	Google Scholar
32998068	Extra-intestinal manifestations of inflammatory bowel diseases	Marotto D., Atzeni F., Ardizzone S., Monteleone G., Giorgi V., Sarzi-Puttini P.	Pharmacological Research	2020	10.1016/j.phrs.2020.105206	Google Scholar
32450197	Extra-respiratory manifestations of COVID-19	Lai C.-C., Ko W.-C., Lee P.-I., Jean S.-S., Hsueh P.-R.	International Journal of Antimicrobial Agents	2020	10.1016/j.ijantimicag.2020.106024	Google Scholar
	Extremely elevated erythrocyte sedimentation rate: Patient diagnoses at a tertiary indian hospital	Moras C.B., Amin A.N., Kini R.G.	Biomedicine (India)	2020	10.51248/.v40i4.330	Google Scholar
30498888	Features distinguishing juvenile idiopathic arthritis among children with musculoskeletal complaints	Jeamsripong S., Charuvanij S.	World Journal of Pediatrics	2020	10.1007/s12519-018-0212-0	Google Scholar
31753249	Frequent Offenders and Patterns of Injury	Zhang J., Venkat D.	Clinics in Liver Disease	2020	10.1016/j.cld.2019.09.002	Google Scholar
	Fulminant myocarditis: use of echocardiography from diagnosis to extracorporeal membrane oxygenation	Park N.H., Lashin H., Spiritoso R.	Echo Research and Practice	2020	10.1530/ERP-20-0005	Google Scholar
	Home infusion therapy: What pharmacists should know	Macdonald J.V.	Drug Topics	2020		Google Scholar
31951750	How can we manage the safety concerns associated with the increase in biologics for psoriasis?	Silfvast-Kaiser A., Menter M.A.	Expert Opinion on Drug Safety	2020	10.1080/14740338.2020.1718102	Google Scholar
	Immune Checkpoint Inhibitors and Immune-Related Adverse Drug Reactions: Data From Italian Pharmacovigilance Database	Ruggiero R., Fraenza F., Scavone C., di Mauro G., Piscitelli R., Mascolo A., Ferrajolo C., Rafaniello C., Sportiello L., Rossi F., Capuano A.	Frontiers in Pharmacology	2020	10.3389/fphar.2020.00830	Google Scholar
33298724	Immunotherapy Use in Patients with Lung Cancer and Comorbidities	Von Itzstein M.S., Gonugunta A.S., Mayo H.G., Minna J.D., Gerber D.E.	Cancer Journal (United States)	2020	10.1097/PPO.0000000000000484	Google Scholar
	Interrelated atrial fibrillation and leaks triggering and maintaining central sleep apnoea and periodic breathing in a CPAP-treated patient	Prigent A., Serandour A.-L., Luraine R., Poineuf J.S., Bosseau C., Pépin J.-L.	Respirology Case Reports	2020	10.1002/rcr2.666	Google Scholar
32906116	Living-Related Kidney Transplantation in a Patient with Juvenile Nephronophthisis	Vnučák M., Graňák K., Skálová P., Laca L., Mokáň M., Dedinská I.	Nephron	2020	10.1159/000508501	Google Scholar
32098513	Long-term safety of adalimumab for patients with moderate-to-severe hidradenitis suppurativa	Tzanetakou V., Stergianou D., Giamarellos-Bourboulis E.J.	Expert Opinion on Drug Safety	2020	10.1080/14740338.2020.1734560	Google Scholar
31748904	Long-Term Safety of Adalimumab in 29,967 Adult Patients From Global Clinical Trials Across Multiple Indications: An Updated Analysis	Burmester G.R., Gordon K.B., Rosenbaum J.T., Arikan D., Lau W.L., Li P., Faccin F., Panaccione R.	Advances in Therapy	2020	10.1007/s12325-019-01145-8	Google Scholar
32910434	Maintenance of Response Through up to 4 Years of Continuous Guselkumab Treatment of Psoriasis in the VOYAGE 2 Phase 3 Study	Reich K., Armstrong A.W., Foley P., Song M., Miller M., Shen Y.K., You Y., Han C., Gordon K.B.	American Journal of Clinical Dermatology	2020	10.1007/s40257-020-00555-7	Google Scholar
32785936	Management of cardiac arrhythmias in patients with autoimmune disease—Insights from EHRA Young Electrophysiologists	Gawałko M., Peller M., Balsam P., Grabowski M., Kosiuk J.	PACE - Pacing and Clinical Electrophysiology	2020	10.1111/pace.14036	Google Scholar
32822211	More purinergic receptors deserve attention as therapeutic targets for the treatment of cardiovascular disease	Wernly B., Zhou Z.	American Journal of Physiology - Heart and Circulatory Physiology	2020	10.1152/AJPHEART.00417.2020	Google Scholar
30448129	Multiorgan Imaging of Comorbidity and Cardiovascular Risk	Nahrendorf M.	JACC: Cardiovascular Imaging	2020	10.1016/j.jcmg.2018.09.017	Google Scholar
32011025	Periodontitis and cardiovascular diseases: Consensus report	Sanz M., Marco del Castillo A., Jepsen S., Gonzalez-Juanatey J.R., D’Aiuto F., Bouchard P., Chapple I., Dietrich T., Gotsman I., Graziani F., Herrera D., Loos B., Madianos P., Michel J.-B., Perel P., Pieske B., Shapira L., Shechter M., Tonetti M., Vlachopoulos C., Wimmer G.	Journal of Clinical Periodontology	2020	10.1111/jcpe.13189	Google Scholar
32356239	Post-Marketing Pooled Safety Analysis for CT-P13 Treatment of Patients with Immune-Mediated Inflammatory Diseases in Observational Cohort Studies	Lee S.J., Baek K.M., Lee S., Lee Y.J., Park J.E., Lee S.G.	BioDrugs	2020	10.1007/s40259-020-00421-2	Google Scholar
32059920	Predicting, Preventing, and Managing Treatment-Related Complications in Patients With Inflammatory Bowel Diseases	Beaugerie L., Rahier J.-F., Kirchgesner J.	Clinical Gastroenterology and Hepatology	2020	10.1016/j.cgh.2020.02.009	Google Scholar
31678328	Predictors of hospital readmission in United States adults with psoriasis	Cheng B.T., Silverberg J.I.	Journal of the American Academy of Dermatology	2020	10.1016/j.jaad.2019.10.051	Google Scholar
	Psoriasis and its impact on in-hospital outcome in patients hospitalized with acute kidney injury	Wild J., Hobohm L., Münzel T., Wenzel P., Steinbrink K., Karbach S., Keller K.	Journal of Clinical Medicine	2020	10.3390/jcm9093004	Google Scholar
31705407	Rationale and Design of the Hamburg City Health Study	Jagodzinski A., Johansen C., Koch-Gromus U., Aarabi G., Adam G., Anders S., Augustin M., der Kellen R.B., Beikler T., Behrendt C.-A., Betz C.S., Bokemeyer C., Borof K., Briken P., Busch C.-J., Büchel C., Brassen S., Debus E.S., Eggers L., Fiehler J., Gallinat J., Gellißen S., Gerloff C., Girdauskas E., Gosau M., Graefen M., Härter M., Harth V., Heidemann C., Heydecke G., Huber T.B., Hussein Y., K…	European Journal of Epidemiology	2020	10.1007/s10654-019-00577-4	Google Scholar
32770851	Real-world long-term effectiveness of ustekinumab in Crohn's disease: results from the ENEIDA registry	Iborra M., Beltrán B., Fernández-Clotet A., Iglesias-Flores E., Navarro P., Rivero M., Gutiérrez A., Sierra-Ausin M., Mesonero F., Ferreiro-Iglesias R., Hinojosa J., Calvet X., Sicilia B., González-Muñoza C., Antolín B., González-Vivo M., Carbajo A.Y., García-López S., Martín-Cardona A., Surís G., Martin-Arranz M.D., de Francisco R., Cañete F., Domènech E., Nos P., Taxonera C., Gomollón F., Loren…	Alimentary Pharmacology and Therapeutics	2020	10.1111/apt.15958	Google Scholar
31421126	Real-World Prevalence of Prurigo Nodularis and Burden of Associated Diseases	Huang A.H., Canner J.K., Khanna R., Kang S., Kwatra S.G.	Journal of Investigative Dermatology	2020	10.1016/j.jid.2019.07.697	Google Scholar
	Risk of adverse outcome of COVID-19 among patients in secure psychiatric services: Observational cohort study	Basrak N., Mulcrone N., Sharifuddin S., Ghumman Z., Bechan N., Mohamed E., Murray M., Rajendran H., Gunnigle S., Nolan M., Quane T., Terao M., Hoare T., Kirrane K., Kennedy H.G., Davoren M.	BJPsych Open	2020	10.1192/bjo.2020.169	Google Scholar
[truncated: 158 more rows]

## Sheet: Duplicate removed
PMID	Title	Authors	Journal/Book	Publication Year	DOI	Database
[truncated: 405 more rows]

## Sheet: Unrelated articles
PMID	Title	Authors	Journal/Book	Publication Year	DOI	Database
[truncated: 1,444 more rows]
[truncated: 2,605 more columns]

## Sheet: Reason exclusion of full text
PMID	Title	Reasons for exclusion	Authors	Journal/Book	Publication Year	DOI	Database
[truncated: 11 more rows]

[truncated: 1 more sheets: Included in total]
